# Supplementary material for: Comparative analysis of adenovirus, mRNA, and protein vaccines reveals context-dependent immunogenicity and efficacy
Source: JCI Insight. 2025 Nov 10;10(21):e198069. doi: 10.1172/jci.insight.198069 (PMC12643482; doi:10.1172/jci.insight.198069)
Supplement: Supplemental table 1 [file jciinsight-10-198069-s162.xlsx]

## Sheet: cd8_all
vaccine_group	pathway	pval	padj	log2err	ES	NES	size	leadingEdge
Ad5	"IL2, IL7, TCR network (M65)"	0.139842	0.366482	0.193813	-0.693617	-1.4047	11	IL7R, BCL2, LCK, ITK
Ad5	"T cell activation (IL15,TNF)"	0.529976	0.714152	0.0857844	-0.534834	-0.950885	6	TNFAIP3
Ad5	"UPR GENES (HARMONIZOME, QIAGEN)"	0.899752	0.951501	0.0280107	0.294752	0.655256	110	HSPH1, SEC62, EIF2S1, EXOSC8, NFYA, MANF, USP14, HYOU1, CTDSP2, SRPRB, CREB3, EXOSC2, PFDN5, ATF4, DERL2, PRKCSH, DNAJB2, EDEM3, KLHDC3, SYVN1, EXOSC5, HSP90B1
Ad5	"cell activation (IL15,TNF)"	0.529976	0.714152	0.0857844	-0.534834	-0.950885	6	TNFAIP3
Ad5	14-3-3-mediated_Signaling	0.117188	0.347429	0.261664	-0.501778	-1.3298	70	JUN, FOS, PRKCH, PIK3R1, YWHAZ, TUBA1A, CDKN1B, TUBA1C, FOXO1, VIM, PIK3R5, MAP2K4, AKT1S1, PLCG1, PRKCB
Ad5	4-1BB_Signaling_in_T_Lymphocytes	0.138138	0.366482	0.208955	-0.594498	-1.3694	27	JUN, NFKBIA
Ad5	AAANWWTGC_UNKNOWN	0.555118	0.734785	0.112843	-0.347733	-0.928035	73	ACTB, DUSP1, FOXP1, CITED2, PHTF1, TLK1, MBNL1
Ad5	ABC_TRANSPORTERS	0.298246	0.516717	0.095288	0.617328	1.16668	17	TAP1, ABCG1, ABCA1
Ad5	ACTIVATATION_OF_TYPE_I_IFN	0.00859336	0.0999635	0.38073	0.95285	1.79503	14	IRF7, ZBP1
Ad5	ACTIVATED DENDRITIC CELL SIGNATURE	0.00670961	0.091059	0.407018	0.880733	1.69201	22	IRF7, DHX58, DDX60, RSAD2, IFIH1
Ad5	ACTIVATED_TAK1_MEDIATES_P38_MAPK_ACTIVATION	0.00943732	0.10652	0.38073	-0.769932	-1.68298	20	UBB, UBC
Ad5	ACTIVATION_OF_THE_AP_1_FAMILY_OF_TRANSCRIPTION_FACTORS	0.0135425	0.116136	0.38073	-0.909727	-1.69868	8	JUN, FOS
Ad5	ACUTE_MYELOID_LEUKEMIA	0.239344	0.462462	0.16318	-0.477422	-1.20808	42	TCF7, LEF1, PIK3R1, PIM1, PIK3R5
Ad5	ADHERENS_JUNCTION	0.013301	0.116136	0.38073	-0.662142	-1.65461	39	TCF7, ACTB, LEF1, RHOA, RAC1, ACTG1, ACTN1, WASF2, IQGAP1, MAP3K7, TGFBR2
Ad5	ADIPOCYTOKINE_SIGNALING_PATHWAY	0.885246	0.943159	0.0751182	-0.273832	-0.684271	39	NFKBIA, ACSL4
Ad5	ADIPOGENESIS	0.0186171	0.130036	0.352488	-0.525496	-1.53325	123	PDCD4, IFNGR1, UBC, SCP2, DNAJC15, ATP1B3, UCP2, SLC1A5, DNAJB9, ECHS1, GADD45A, RIOK3, PPM1B, DRAM2, CDKN2C, PPP1R15B
Ad5	ALANINE_ASPARTATE_AND_GLUTAMATE_METABOLISM	0.858289	0.92744	0.0664364	-0.318931	-0.661038	14	GLUD1, GOT2, GLS
Ad5	ALDOSTERONE_REGULATED_SODIUM_REABSORPTION	0.129834	0.361064	0.206588	-0.639265	-1.4019	21	SGK1, PIK3R1, ATP1A1, ATP1B3, PIK3R5
Ad5	ALLOGRAFT_REJECTION	0.152478	0.37788	0.123842	0.597753	1.31449	95	IRF7, STAT1, B2M, CCND2, LTB, TAP1, PTPN6, CD74, NPM1, AARS, CD2, CTSS, CD86, CD8A, UBE2N, UBE2D1
Ad5	ALPHA_LINOLENIC_ACID_METABOLISM	0.708889	0.831413	0.0667426	-0.533328	-0.835278	3	PLA2G12A
Ad5	ALZHEIMERS_DISEASE	0.17061	0.397742	0.114751	0.577034	1.27558	105	NDUFA3, NDUFB1, NDUFA1, COX7C, NDUFA2, NDUFA5, UQCR11, NDUFAB1, NDUFB3, NDUFA6, COX6B1, UQCRQ, NDUFC1, COX7B, COX6C, CALM1, COX5B, CYCS, NDUFS5, COX6A1, COX7A2, NDUFV3, CASP8, CASP7, NDUFS6
Ad5	AMINOACYL_TRNA_BIOSYNTHESIS	0.731895	0.847067	0.048022	0.392163	0.753399	22	MARS1, LARS2, YARS2, WARS2, PSTK, SARS2, HARS2, RARS2, DARS2
Ad5	AMINO_SUGAR_AND_NUCLEOTIDE_SUGAR_METABOLISM	0.469136	0.671878	0.107972	-0.411569	-0.98907	32	HEXB
Ad5	AMPK_Signaling	0.131474	0.361064	0.248911	-0.47852	-1.30784	80	GNAS, PIK3R1, PPP2R5A, GNB1, GNG10, GNAI3, ADRB2, PRKAR1A, PRKACB, PPP2R1A, PIK3R5, CAB39, GNAI2, PPM1B, STRADA, GNA15, GNA13
Ad5	AMYOTROPHIC_LATERAL_SCLEROSIS_ALS	0.625369	0.773178	0.0532386	0.425332	0.85268	32	DAXX, CYCS, TOMM40, NEFH, MAP2K3, TNFRSF1B
Ad5	ANDROGEN_RESPONSE	0.0420771	0.198215	0.321776	-0.568846	-1.4966	61	FKBP5, SELENOP, INPP4B, SGK1, CCND3, SAT1, ACTN1, GNAI3, TMEM50A, DNAJB9, IQGAP2
Ad5	ANGIOGENESIS	0.0878735	0.299988	0.199915	0.882816	1.43324	5	CCND2
Ad5	ANTICOAGULANTS	0.456767	0.66333	0.0806388	0.737962	1.05263	2	C1QBP
Ad5	ANTIGEN_PROCESSING_AND_PRESENTATION	0.0412979	0.196165	0.271289	0.826132	1.63389	30	HSPA8, B2M, PSME1, TAP1, PSME2, CD74, HSP90AA1, HSP90AB1, CTSS, NFYA, CD8A
Ad5	ANTIVIRAL_MECHANISM_BY_IFN_STIMULATED_GENES	0.0109298	0.114484	0.38073	0.801099	1.72844	70	ISG15, IFIT1, USP18, OAS2, STAT1, OAS3, MX1, MX2, EIF2AK2, UBA7, EIF4A1, TRIM25
Ad5	AP-1 transcription factor network	0.0127631	0.116136	0.38073	-0.926565	-1.64735	6	JUN, FOS, EGR1, FOSB
Ad5	APICAL_JUNCTION	0.0381185	0.188376	0.321776	-0.553383	-1.46016	66	ACTB, PTPRC, ARPC2, MYH9, ACTG1, PTEN, MSN, CNN2, ACTN1, ZYX, RSU1, EXOC4, DLG1, GNAI2, EVL, CAP1, PLCG1, VASP
Ad5	APICAL_SURFACE	0.255875	0.480727	0.138805	-0.585183	-1.19945	13	PLAUR, NCOA6, THY1, RTN4RL1, FLOT2, APP, B4GALT1
Ad5	APOPTOSIS	0.0497564	0.22244	0.321776	-0.522088	-1.42148	90	PDCD4, HMGB2, JUN, IFNGR1, LEF1, TXNIP, DAP, SATB1, SQSTM1, SAT1, MCL1, CDKN1B, BNIP3L, IRF1, BTG3, ADD1
Ad5	ARRHYTHMOGENIC_RIGHT_VENTRICULAR_CARDIOMYOPATHY_ARVC	0.00111271	0.05511	0.45506	-0.858634	-1.84431	19	TCF7, ACTB, LEF1, ITGA4, ACTG1, ACTN1, ITGB7
Ad5	ASTHMA	0.913758	0.960889	0.0510114	0.556035	0.738633	1	TNF
Ad5	ATM_Signaling	0.123457	0.357367	0.224966	-0.582537	-1.38172	30	JUN, NFKBIA, TLK1, MAP2K4, GADD45A, GADD45B, MDM2, TLK2, ATF2, GADD45G
Ad5	AUTOIMMUNE_THYROID_DISEASE	0.163972	0.391753	0.165657	-0.790757	-1.35942	5	CD28, CTLA4
Ad5	AXON_GUIDANCE	0.151724	0.377265	0.213928	-0.514923	-1.29967	46	RHOA, RAC1, CFL1, GNAI3, SEMA4D, GNAI2, ARHGEF12, PPP3CC, ITGB1, GSK3B, FYN, MAPK1, ROCK2, NCK2
Ad5	Actin_Cytoskeleton_Signaling	0.000183896	0.0406664	0.518848	-0.653202	-1.88856	115	ACTB, ARHGEF1, ARPC2, ARPC1B, MYL12B, ITGA4, PIK3R1, RHOA, RAC1, MYH9, ACTR3, PPP1CC, ACTG1, TMSB10, MSN, ACTN1, ARPC5, ITGB7, DIAPH2, ARPC4, WASF2, CFL1, EZR, PIK3R5, ACTR2, IQGAP2, PIP4K2A, IQGAP1, MYL6, GSN, CRK, MYL12A, FGF13, GNA13, PPP1CA, ARHGEF12, NCKAP1, DIAPH1, PPP1R12A, ITGAE, CYFIP2, ITGB1, RRAS2, ARPC1A, ARPC3, PPP1CB, MAPK1
Ad5	Activated (LPS) dendritic cell surface signature	0.118987	0.351413	0.206588	-0.743359	-1.44598	9	IFI27
Ad5	Activated DCs	0.0544872	0.232642	0.245042	0.885349	1.59489	10	DHX58, RSAD2, CXCL10, CD86
Ad5	Activated NK	0.581121	0.747718	0.0566484	0.447436	0.884922	30	CCND2, LTB, CST7, PTPRCAP
Ad5	Activated mast cells	0.926186	0.963369	0.0432769	0.33008	0.535881	5	ATP8B4
Ad5	Activation_of_IRF_by_Cytosolic_Pattern_Recognition_Receptors	0.00316156	0.076515	0.431708	0.880497	1.80149	42	IRF7, ISG15, ZBP1, DHX58, STAT1, IFIH1, IRF9, STAT2, ADAR, IFIT2
Ad5	Acute_Myeloid_Leukemia_Signaling	0.28169	0.498644	0.155242	-0.436372	-1.12925	53	TCF7, LEF1, PIK3R1, PIM1, PIK3R5, MAP2K4
Ad5	Acute_Phase_Response_Signaling	0.130435	0.361064	0.248911	-0.479954	-1.30091	78	JUN, FOS, NFKBIA, PIK3R1, NR3C1, IL6ST, HNRNPK, MAP2K4, MAP3K7
Ad5	Agrin_Interactions_at_Neuromuscular_Junction	0.0148184	0.118964	0.38073	-0.727344	-1.72519	30	JUN, ACTB, ITGA4, RAC1, ACTG1
Ad5	Alanine_and_Aspartate_Metabolism	0.699531	0.822129	0.0508054	0.411681	0.782718	20	AARS, NARS, CAD, ADSL, DLAT, GPT, DARS, ASL, ASS1
Ad5	Aldosterone_Signaling_in_Epithelial_Cells	0.400254	0.611648	0.0673624	0.474043	1.04244	95	HSPA8, DNAJA1, HSPE1, HSPH1, HSP90AA1, ICMT, HSP90AB1, DNAJC21, HSPA13, PRKCE
Ad5	Allograft_Rejection_Signaling	0.627968	0.774766	0.0817516	-0.430444	-0.871725	11	CD28, CD3E
Ad5	Altered_T_Cell_and_B_Cell_Signaling_in_Rheumatoid_Arthritis	0.53125	0.715024	0.0613026	0.479489	0.937124	26	LTB, TLR7, CD86, NFKB2
Ad5	Aminoacyl-tRNA_Biosynthesis	0.238938	0.462462	0.103958	0.614723	1.23236	32	CARS, AARS, NARS, IARS, SARS, TARS, YARS, LARS2, RARS, YARS2, VARS, LARS, DARS, WARS2
Ad5	Aminophosphonate_Metabolism	0.529887	0.714152	0.0653834	0.510359	0.946596	13	PRMT5, FTSJ1, PIGF, PRMT1, BCKDHB, PIGO
Ad5	Aminosugars_Metabolism	0.07951	0.294689	0.287805	-0.589593	-1.45904	37	HEXB, GM2A, PDE7A, PDE4B, CMAH, CMAS, PDE3B, PDE4D, PDE2A, CYB5R4
Ad5	Amyloid_Processing	0.326087	0.541894	0.133555	-0.456931	-1.10493	33	CSNK1A1, PRKAR1A, PRKACB, BACE1, CAPNS1, CAPN1, GSK3B, CSNK1D, PRKAG1, MAPK1
Ad5	Amyotrophic_Lateral_Sclerosis_Signaling	0.224138	0.449275	0.173748	-0.473329	-1.19469	46	BCL2, PIK3R1, RAC1, GRIA3, BIRC3, PIK3R5, RNF19A, CAPNS1, CAPN1, CCS
Ad5	Androgen_Signaling	0.00767775	0.0986087	0.407018	-0.562713	-1.57971	106	H3F3B, JUN, GNAS, H3F3A, PRKCH, CAMK4, GNB1, GNG10, GNAI3, TAF7, PRKAR1A, GTF2A2, PRKACB, CALM3, CALM2, TAF4B
Ad5	Androgen_and_Estrogen_Metabolism	0.472089	0.672361	0.0704501	0.528713	0.999204	17	PRMT5, FTSJ1, HSD11B1, SRD5A3, PRMT1
Ad5	Angiopoietin_Signaling	0.472131	0.672361	0.111463	-0.383923	-0.979512	43	NFKBIA, PIK3R1, FOXO1, PIK3R5, CRK
Ad5	Antigen_Presentation_Pathway	0.0170334	0.126915	0.352488	0.903484	1.70203	14	B2M, TAP1, CD74, PSMB5, PSMB9, PSMB8, NLRC5
Ad5	Antiproliferative_Role_of_Somatostatin_Receptor_2	0.57622	0.746498	0.0946646	-0.373914	-0.894238	31	PIK3R1, CDKN1B, GNB1, GNG10, RAP1B, PIK3R5
Ad5	Antiproliferative_Role_of_TOB_in_T_Cell_Signaling	0.0333584	0.176058	0.321776	-0.741313	-1.58422	18	PABPC1, CDKN1B, TGFBR2, SMAD4, CDC34, TOB1, MAPK1, TGFBR1, TWSG1
Ad5	Apoptosis_Signaling	0.465116	0.670789	0.123842	-0.366603	-0.976671	71	NFKBIA, BCL2, MCL1, MAP4K4, BCL2L11, BIRC3, MAP2K4, PLCG1, CAPNS1, IKBKB, CAPN1, RRAS2, FAS, MAPK1
Ad5	April_Mediated_Signaling	0.0265509	0.154681	0.352488	-0.675689	-1.6238	32	JUN, FOS, NFKBIA
Ad5	Arachidonic_Acid_Metabolism	0.0274347	0.1556	0.352488	-0.750579	-1.57142	15	PRDX6, GGT1, MGST2, PLA2G12A
Ad5	Arginine_and_Proline_Metabolism	0.339506	0.555193	0.130106	-0.462532	-1.08623	29	SAT1, ODC1, GLUD1, GOT2, CARNS1, ALDH1B1
Ad5	Aryl_Hydrocarbon_Receptor_Signaling	0.353846	0.570243	0.143759	-0.402107	-1.06351	69	JUN, FOS, GSTP1, CCND3, NRIP1, CDKN1B, MGST2, TRIP11, MDM2, ALDH1B1, CTSD
Ad5	Ascorbate_and_Aldarate_Metabolism	0.666667	0.802534	0.0766747	-0.440848	-0.823167	8	ALDH1B1, AKR1A1
Ad5	Assembly_of_RNA_Polymerase_III_Complex	0.974318	0.98294	0.036762	0.247	0.448182	11	BDP1, SF3A1, GTF3A, GTF3C1
Ad5	Assembly_of_RNA_Polymerase_II_Complex	0.311798	0.531013	0.0855357	0.539355	1.11666	46	POLR2L, GTF2H4, POLR2K, POLR2E, TAF12, POLR2F, POLR2J, GTF2E1, TAF13, GTF2H3, POLR2H, POLR2G, TAF6, ERCC3, TAF9B, GTF2F1, GTF2H5, CCNH, TAF6L, TAF3, ERCC2
Ad5	Assembly_of_RNA_Polymerase_I_Complex	0.304778	0.523263	0.0959207	0.669585	1.17532	9	POLR1C, POLR1D, POLR1B, POLR1A
Ad5	Atherosclerosis_Signaling	0.221333	0.44831	0.152145	-0.578486	-1.23052	17	PRDX6, ITGA4
Ad5	Autoimmune_Thyroid_Disease_Signaling	0.149367	0.376722	0.183024	-0.719027	-1.39865	9	CD28, CD3E
Ad5	Axonal_Guidance_Signaling	0.00980944	0.108571	0.38073	-0.515073	-1.53958	151	GNAS, PRKCH, ARPC2, ARPC1B, MYL12B, ITGA4, PIK3R1, RHOA, RAC1, ACTR3, TUBA1A, GNB1, GNG10, ARPC5, ITGB7, ARPC4, CFL1, TUBA1C, GNAI3, RAP1B, PRKAR1A, RAP1A, PRKACB, PIK3R5, ACTR2, SEMA4D, MYL6, RTN4, GNAI2, CRK, MYL12A, VASP, PRKCB, GNA15, GNA13, ARHGEF12, NTRK3, ITGAE, PPP3CC, ITGB1, GSK3B, FYN, RRAS2, ARPC1A, PRKAG1, ARPC3, MAPK1, TUBB2A, ROCK2
Ad5	B cell development	0.277174	0.496414	0.107554	0.775401	1.17802	3	LTA, CCR7
Ad5	B cell development.M58.htm	0.0902935	0.302668	0.224966	-0.873298	-1.43627	4	BCL2, DUSP6
Ad5	B cell development/activation	0.0902935	0.302668	0.224966	-0.873298	-1.43627	4	BCL2, DUSP6
Ad5	B cell memory	0.680916	0.811971	0.0509083	0.414656	0.801389	23	LTB, PTPRCAP, CD27, SP140, IRF8
Ad5	B cell surface signature	0.138042	0.366482	0.149208	0.73914	1.39876	15	CD52, LY9
Ad5	B cell surface signature (S2)	0.138042	0.366482	0.149208	0.73914	1.39876	15	CD52, LY9
Ad5	B cells N	0.728814	0.844357	0.048215	0.393016	0.755038	22	LTB, PTPRCAP
Ad5	BASAL_CELL_CARCINOMA	0.0269688	0.154681	0.352488	-0.827946	-1.68683	12	TCF7, LEF1
Ad5	BASAL_TRANSCRIPTION_FACTORS	0.747788	0.857972	0.0450443	0.385136	0.757471	29	GTF2H4, TAF12, GTF2E1, TAF13, GTF2H3
Ad5	BASE_EXCISION_REPAIR	0.795252	0.892651	0.0425023	0.368225	0.723384	28	POLD4, PCNA, POLE4, UNG, OGG1, POLB, POLE3, APEX2, APEX1, POLD2, PARP1, PARP3, LIG3, POLD3
Ad5	BCR SIGNALING	0.171735	0.399547	0.140406	0.824568	1.30305	4	PTPN6
Ad5	BCR signaling (M54)	0.449573	0.660453	0.0764767	0.637688	1.05571	6	PTPN6
Ad5	BETA_ALANINE_METABOLISM	0.817942	0.905295	0.0681513	-0.333455	-0.675305	11	ECHS1, ALDH1B1
Ad5	BILE_ACID_METABOLISM	0.55082	0.732712	0.101714	-0.362787	-0.918009	42	SCP2, LCK
Ad5	BIOCARTA_AKT_PATHWAY	0.243243	0.467618	0.145516	-0.560518	-1.19786	18	NFKBIA, PIK3R1, FOXO1
Ad5	BIOCARTA_CCR5_PATHWAY	0.0652742	0.262016	0.287857	-0.758253	-1.5542	13	JUN, FOS, CALM3, CALM2, PLCG1, PRKCB
Ad5	BIOCARTA_CTLA4_PATHWAY	0.0270014	0.154681	0.352488	-0.800653	-1.65949	14	CD28, CD3E, PIK3R1, CTLA4, LCK, ITK
Ad5	BIOCARTA_EPONFKB_PATHWAY	0.0934343	0.30874	0.234393	-0.821101	-1.4937	7	NFKBIA, JAK2, ARNT, SOD2, HIF1A
Ad5	BIOCARTA_ERK5_PATHWAY	0.244737	0.469697	0.142901	-0.592432	-1.207	12	PIK3R1, PLCG1, MAPK1, CREB1, PIK3CA
Ad5	BIOCARTA_ERK_PATHWAY	0.143243	0.370289	0.193813	-0.637359	-1.36207	18	GNAS
Ad5	BIOCARTA_HDAC_PATHWAY	0.385269	0.600277	0.11524	-0.477096	-1.05425	22	PIK3R1, CABIN1, CALM3, CALM2
Ad5	BIOCARTA_HIF_PATHWAY	0.18254	0.412564	0.168238	-0.662905	-1.30293	10	JUN
Ad5	BIOCARTA_IFNA_PATHWAY	0.221122	0.44831	0.116234	0.746991	1.26148	7	STAT1, IRF9, STAT2
Ad5	BIOCARTA_IFNG_PATHWAY	0.648961	0.791246	0.0730744	-0.496483	-0.853522	5	JAK1, IFNGR1
Ad5	BIOCARTA_IGF1_PATHWAY	0.00376003	0.0803272	0.431708	-0.843627	-1.80287	18	JUN, FOS, PIK3R1
Ad5	BIOCARTA_IL10_PATHWAY	0.416804	0.623565	0.0785029	0.607051	1.06556	9	STAT1
Ad5	BIOCARTA_IL12_PATHWAY	0.114973	0.343484	0.216543	-0.678756	-1.40684	14	JUN, CD3E
Ad5	BIOCARTA_IL17_PATHWAY	0.64988	0.791271	0.0749279	-0.469016	-0.833866	6	CD3E, CD3D
Ad5	BIOCARTA_IL1R_PATHWAY	0.0233505	0.140844	0.352488	-0.734489	-1.61073	21	JUN, NFKBIA
Ad5	BIOCARTA_IL22BP_PATHWAY	0.453048	0.660453	0.0741759	0.594322	1.04321	9	STAT1
Ad5	BIOCARTA_IL2RB_PATHWAY	0.049963	0.222481	0.321776	-0.654175	-1.5645	31	JAK1, FOS, PPIA, BCL2, PIK3R1
Ad5	BIOCARTA_IL2_PATHWAY	0.00142477	0.0588493	0.45506	-0.872849	-1.86532	18	JAK1, JUN, FOS, LCK
Ad5	BIOCARTA_IL3_PATHWAY	0.539474	0.723529	0.0899861	-0.44857	-0.913902	12	FOS
Ad5	BIOCARTA_IL4_PATHWAY	0.0285237	0.15784	0.352488	-0.871885	-1.58608	7	JAK1
Ad5	BIOCARTA_IL6_PATHWAY	0.00380983	0.0803272	0.431708	-0.843419	-1.80243	18	JAK1, JUN, FOS, IL6ST
Ad5	BIOCARTA_IL7_PATHWAY	0.000896652	0.0511092	0.477271	-0.886201	-1.85537	15	IL7R, JAK1, BCL2, PIK3R1, LCK
Ad5	BIOCARTA_NFAT_PATHWAY	0.164634	0.391753	0.191892	-0.56843	-1.31465	28	PIK3R1, CSNK1A1, CAMK4, PRKAR1A, PRKACB, CALM3, CALM2
Ad5	BIOCARTA_NFKB_PATHWAY	0.277628	0.496414	0.135002	-0.542486	-1.16524	19	NFKBIA, TNFAIP3, MAP3K7, TRAF6, IKBKB, TAB1
Ad5	BIOCARTA_NKCELLS_PATHWAY	0.562701	0.737332	0.062249	0.500677	0.920839	12	B2M, PTPN6
Ad5	BIOCARTA_NKT_PATHWAY	0.0767196	0.286867	0.266351	-0.790009	-1.55275	10	IFNGR1, CD28
Ad5	BIOCARTA_NO2IL12_PATHWAY	0.690476	0.817829	0.0768737	-0.402971	-0.792034	10	CD3E, CD3D, STAT4, JAK2
Ad5	BIOCARTA_PLATELETAPP_PATHWAY	0.333333	0.548341	0.149208	-0.401054	-1.06845	71	OAZ1, ACTB, GNAS, UBC, PRDX6, CTSA, FTH1, PKM, PPP2R5A, RABGAP1L, ODC1, PTMA, CFL1, RGS10, PPP2R1A, RSU1, PIP4K2A, NAP1L1, MYL6
Ad5	BIOCARTA_TOLL_PATHWAY	0.305949	0.524439	0.131458	-0.503179	-1.11188	22	JUN, FOS, NFKBIA
Ad5	BIOCARTA_VIP_PATHWAY	0.116216	0.345918	0.216543	-0.660204	-1.41089	18	NFKBIA, PRKAR1A, PRKACB, CALM3, CALM2, PLCG1, PPP3CC
Ad5	BIOSYNTHESIS_OF_UNSATURATED_FATTY_ACIDS	0.801587	0.896748	0.0692836	-0.353698	-0.69519	10	ACOT2, ELOVL6, TECR
Ad5	BLADDER_CANCER	0.919176	0.962223	0.0388759	0.295406	0.561058	19	DAPK3, E2F3, HRAS, NRAS, MAP2K1
Ad5	BLALOCK_ALZHEIMERS_DISEASE_INCIPIENT_UP	0.0662741	0.264104	0.287805	-0.401332	-1.26069	222	H3F3B, KLF2, ZFP36L2, PRDX6, LEF1, ARPC1B, SGK1, AKAP13, COTL1, JUND, MALT1, ADD3, GNAI3, RAB2A, RBCK1, CSDE1, GTF2I, TM7SF3, CPM, NAP1L1
Ad5	BMP_signaling_pathway	0.0570108	0.237198	0.321776	-0.587378	-1.47041	41	JUN, CAMK4, PRKAR1A, PRKACB, MAP2K4, MAP3K7, SMAD7, SMAD4, ATF2, RRAS2, PRKAG1, MAPK1, TAB1
Ad5	BURTON_ADIPOGENESIS_10	0.563536	0.737579	0.0902635	-0.410076	-0.899294	21	FAM107B
Ad5	BUTYRATE_RESPONSE_FACTOR_1_BRF1_BINDS_AND_DESTABILIZES_MRNA	0.63738	0.783647	0.0560596	0.447301	0.847572	16	EXOSC8, EXOSC2, EXOSC5, EXOSC3, EXOSC4, YWHAB, EXOSC7
Ad5	B_CELL_RECEPTOR_SIGNALING_PATHWAY	0.0587625	0.240007	0.321776	-0.565983	-1.46466	53	JUN, FOS, NFKBIA, PIK3R1, RAC1, MALT1
Ad5	B_Cell_Activating_Factor_Signaling	0.0265509	0.154681	0.352488	-0.675689	-1.6238	32	JUN, FOS, NFKBIA
Ad5	B_Cell_Development	0.0808081	0.296008	0.252961	-0.835253	-1.51945	7	IL7R, PTPRC
Ad5	B_Cell_Receptor_Signaling	0.0623972	0.252244	0.321776	-0.500533	-1.41101	104	JUN, ETS1, PTPRC, NFKBIA, PIK3R1, RAC1, PTEN, CAMK4, MALT1, EGR1, PIK3R5, CALM3, MAP2K4, CALM2
Ad5	Basal_Cell_Carcinoma_Signaling	0.0289373	0.15784	0.352488	-0.823273	-1.67731	12	TCF7, LEF1
Ad5	Bile_Acid_Biosynthesis	0.957447	0.974011	0.0609039	-0.259613	-0.544236	16	ALDH1B1, AKR1A1
Ad5	Biosynthesis_of_Steroids	0.384491	0.600277	0.0817516	0.585044	1.08512	13	FDPS, MVD, DHCR7, VKORC1, PMVK, EBP, FDFT1, MVK
Ad5	Bladder_Cancer_Signaling	0.943478	0.969774	0.0334562	0.275683	0.561881	37	TFDP1, SUV39H1, RBL1, E2F3, HRAS, RRAS, PA2G4, NRAS
Ad5	Breast_Cancer_Regulation_by_Stathmin1	0.0130769	0.116136	0.38073	-0.533649	-1.53545	114	GNAS, ARHGEF1, PRKCH, PIK3R1, RHOA, CAMK1D, RAC1, PPP2R5A, PPP1CC, TUBA1A, CDKN1B, CAMK4, GNB1, GNG10, TUBA1C, GNAI3, RB1CC1, ARHGEF18, PRKAR1A, PRKACB, PPP2R1A, PIK3R5, CALM3, CALM2, ADCY7, GNAI2, PRKCB, PPP1R14B, GNA13, PPP1CA, ARHGEF12, PPP1R12A, RRAS2, ARHGEF3, PRKAG1, PPP1CB, MAPK1, CAMK2D, TUBB2A, ROCK2
Ad5	Butanoate_Metabolism	0.084375	0.29965	0.276501	-0.599166	-1.45557	34	PRDX6, ECHS1, ALDH1B1, ILVBL, HSD17B4, HSD17B8, SDHB, ELOVL6
Ad5	C-MYC transcriptional network	0.339934	0.555193	0.0897105	0.68286	1.15317	7	CDCA7, CKS2, NME1, TOP2A, MCM6, HMGA1
Ad5	C21-Steroid_Hormone_Metabolism	0.469925	0.672163	0.0791317	0.731774	1.0438	2	HSD11B1, EBP
Ad5	CALCIUM_SIGNALING_PATHWAY	0.122807	0.357367	0.24134	-0.529322	-1.35704	50	GNAS, CAMK4, ATP2A3, ADRB2, PRKACB, CALM3, CALM2, PHKG2, ADCY7, ADORA2A, PLCG1, SLC25A4, PRKCB, SLC25A5, GNA15
Ad5	CANONICAL_NFKB_PATHWAY	0.104326	0.324063	0.222056	-0.773522	-1.44435	8	NFKBIA
Ad5	CARDIAC_MUSCLE_CONTRACTION	0.573746	0.745805	0.0572461	0.451948	0.893846	30	COX7C, UQCR11, COX6B1, UQCRQ, COX7B, COX6C, COX5B, COX6A1, COX7A2, COX8A, CYC1, UQCR10
Ad5	CCR1	0.385681	0.600277	0.10208	-0.645993	-1.11055	5	DUSP6, TIMP2
Ad5	CCR1_7 and cell signaling	0.385681	0.600277	0.10208	-0.645993	-1.11055	5	DUSP6, TIMP2
Ad5	CCR3_Signaling_in_Eosinophils	0.0178248	0.128499	0.352488	-0.599222	-1.58111	66	GNAS, PRKCH, PIK3R1, RHOA, RAC1, PPP1CC, CAMK4, GNB1, GNG10, CFL1, GNAI3, PIK3R5, CALM3, CALM2, GNAI2, PLA2G12A, PRKCB, GNA15, GNA13, PPP1CA
Ad5	CCR5_Signaling_in_Macrophages	0.00630214	0.091059	0.407018	-0.697929	-1.79147	48	JUN, GNAS, FOS, PRKCH, CD3E, CAMK4, GNB1, GNG10, GNAI3, CALM3, MAP2K4, CALM2, CD3D, GNAI2, PLCG1, PRKCB, GNA15, GNA13
Ad5	CD1 and other DC receptors	0.836893	0.917364	0.0524828	-0.580107	-0.772561	1	CD9
Ad5	CD27_Signaling_in_Lymphocytes	0.131757	0.361064	0.227987	-0.53221	-1.34152	44	JUN, FOS, NFKBIA
Ad5	CD28 costimulation	0.026838	0.154681	0.352488	-0.868832	-1.62231	8	CD28, GRAP2, LCK, LIME1, SH2D1A
Ad5	CD28_Signaling_in_T_Helper_Cells	0.00116021	0.05511	0.45506	-0.673868	-1.84633	87	JUN, CD28, FOS, PTPRC, NFKBIA, ARPC2, CD3E, ARPC1B, LAT, PIK3R1, RAC1, ACTR3, CTLA4, GRAP2, CAMK4, MALT1, LCK, ITK, ARPC5, ARPC4, PIK3R5, CALM3, ACTR2, MAP2K4, CALM2
Ad5	CD4 N	0.0225804	0.138826	0.352488	-0.70373	-1.62757	28	IL7R, TCF7, LEF1, LAT, DPP4, GRAP2, LCK, ITK
Ad5	CD4 T cell surface signature Th1-stimulated	0.580135	0.747293	0.0776799	-0.58223	-0.957563	4	F2R, TSPAN5
Ad5	CD4 T cell surface signature Th2-stimulated	0.211196	0.440152	0.152145	-0.693344	-1.29464	8	CD28, GPR171, ITM2A
Ad5	CD4 memory	0.00187388	0.0588493	0.45506	-0.72832	-1.83584	44	IL7R, TCF7, ETS1, CD69, CD28, ZFP36L2, LEF1, CD7, CD3E, DPP4, CTLA4, GRAP2, LCK, ITK, RASGRP2, EPB41, CD96, RASA3, SH2D1A, CD3D
Ad5	CD4 memory activated	0.10221	0.321877	0.234393	-0.657905	-1.44278	21	CD28, CD7, DPP4, CTLA4, LCK, SH2D1A, CD3D, CD6, GPR171
Ad5	CD4 memory resting	0.0047897	0.0847922	0.407018	-0.732025	-1.80731	38	IL7R, TCF7, ETS1, CD69, CD28, ZFP36L2, LEF1, CD3E, DPP4, CTLA4, GRAP2, LCK, ITK, RASGRP2, EPB41, CD96, RASA3, SH2D1A, CD3D
Ad5	CD40_Signaling	0.0506821	0.223944	0.321776	-0.590705	-1.50681	51	JUN, FOS, NFKBIA, PIK3R1, TNFAIP3, PIK3R5, MAP2K4, MAP3K7
Ad5	CD8 EX	0.304	0.522715	0.127505	-0.536444	-1.14109	17	NFKBIA, STK38, NFKBIZ, MAFF, HOPX, ARHGAP18
Ad5	CD8 Ex.vs.N	0.0531178	0.229691	0.208955	0.631944	1.4293	184	IRF7, IFIT3, LY6A, IFIT1, ISG20, RSAD2, IFIH1, MX1, OAS1A, TREML2, MS4A6D, TRP53
Ad5	CD8.lm22	0.00190485	0.0588493	0.45506	-0.728023	-1.83509	44	IL7R, PIK3IP1, TCF7, DUSP2, CD69, LEF1, CD7, CD3E, DPP4, KLRD1, GRAP2, LCK, ITK
Ad5	CDK5_Signaling	0.0345449	0.179823	0.321776	-0.613877	-1.54025	45	GNAS, PPP2R5A, PPP1CC, PRKAR1A, EGR1, PRKACB, PPP2R1A, FOSB, ADCY7, PPP1R14B, PPP1CA, PPP1R12A, CAPN1, ITGB1, RRAS2, PRKAG1, PPP1CB, MAPK1
Ad5	CELL ADHESION	0.0738636	0.283517	0.282013	-0.667132	-1.51276	24	CYTIP, PTPRC, LEF1, BCL2, PPP2R1A, CD96, TPM1, CD6, ZAP70, CORO1A, NINJ1
Ad5	CELL_ADHESION_MOLECULES_CAMS	0.284884	0.502871	0.138805	-0.492363	-1.12751	25	CD28, PTPRC, ITGA4, CTLA4, ITGB7
Ad5	CELL_CYCLE	0.483995	0.683897	0.0585938	0.435077	0.957359	90	CCND2, RBX1, MCM5, YWHAE, YWHAG, ANAPC13, ANAPC11, TFDP1, FZR1, PCNA, BUB3, PTTG1, ANAPC10, RBL1, ANAPC7, ORC4, E2F3, MCM2, MCM3, PRKDC, CDC14A, CREBBP, MCM7, SFN, CDC7, MAD2L2, CDK2, CDK6, YWHAH
Ad5	CHEMOKINE CLUSTER	0.312668	0.531013	0.126254	-0.527162	-1.13232	19	DUSP1, NFKBIA, TNFAIP3, PDE4B, GCH1
Ad5	CHEMOKINE_SIGNALING_PATHWAY	0.662008	0.800306	0.0438002	0.380452	0.837095	94	STAT1, STAT2, CXCR6, CXCL10, GNG5, GRK2, PXN
Ad5	CHOLESTEROL_HOMEOSTASIS	0.146497	0.371952	0.208955	-0.531156	-1.309	36	PNRC1, PLAUR, ACTG1
Ad5	CHROMA_REGULATORS	0.409326	0.617184	0.0672065	0.468947	1.02964	89	KMT2A, BAZ1B, CBX5, NPM1, NASP, SETD1B, RUVBL1, BRD3, BRD7, SUV39H1, KAT6A, SMARCB1, HELLS, SETD1A, BAZ1A, MEN1, KAT2A, EZH2, MTF2, METTL3, KMT2C, ATAD2, BAHD1, CBX1, CHD3, KDM4A
Ad5	CHRONIC_MYELOID_LEUKEMIA	0.0952381	0.311093	0.282013	-0.534666	-1.39326	56	NFKBIA, PIK3R1, CBLB, CDKN1B, PIK3R5, CTBP1, MDM2, CRK, TGFBR2, SMAD4, IKBKB
Ad5	CIRCADIAN_RHYTHM_MAMMAL	0.229798	0.454809	0.144631	-0.698145	-1.27003	7	PER1, CSNK1D
Ad5	CITRATE_CYCLE_TCA_CYCLE	0.832853	0.913814	0.0716527	-0.323412	-0.720688	23	IDH3B, OGDH, SDHB
Ad5	CLOTTING CASCADE	0.557971	0.734785	0.0684715	0.647084	0.983071	3	C1QBP
Ad5	CNTF_Signaling	0.639466	0.783861	0.0524828	0.427012	0.846281	31	STAT1
Ad5	COLLAGEN&ADHESION PROTEINS	0.50188	0.696885	0.0756946	0.716108	1.02146	2	COL23A1
Ad5	COLORECTAL_CANCER	0.000302811	0.0406664	0.498493	-0.787487	-2.00919	47	TCF7, JUN, FOS, LEF1, BCL2, PIK3R1, RHOA, RAC1
Ad5	COMPLEMENT	0.189433	0.416096	0.110122	0.58561	1.28524	88	IRF7, PSMB9, IRF2, CALM1, ACTN2, CTSS, RHOG, KIF2A
Ad5	COMPLEMENT CASCADE	0.0141605	0.116136	0.38073	-0.575946	-1.56812	90	SRGN, CTSC, PPIA, PIK3R1, TNFAIP3, DUSP6, RAC1, PLAUR, DPP4, PSAP, CBLB, IRF1, LCK, GNG10, ZEB1, CD55, CFL1, DGKE, PIK3R5, CALM3, CPM, RASGRP1, CRK, CTSD, CAP1, PRKCB, DGKQ
Ad5	COMPLEMENT_AND_COAGULATION_CASCADES	0.140878	0.366876	0.179782	-0.807096	-1.38751	5	PLAUR, CD55
Ad5	CORO1A-DEF6 network (I)	0.734351	0.848187	0.0474483	0.392563	0.75869	23	BRD2, CNOT3, CLPTM1, NR1H2, HGS, APEH, SH2B1, MAZ
Ad5	CORO1A-DEF6 network (II)	0.726979	0.843947	0.0504983	0.412389	0.764885	13	BRD2, CNOT3, NR1H2, HGS, SH2B1, MAZ
Ad5	CORTICO-TROPIN-RELEASING_HORMONE	0.00829437	0.0986087	0.38073	-0.688185	-1.76646	48	GNAS, FOS, NFKBIA, BCL2, RHOA, JUND, GRK6, GNB1, RAP1B, FOSB, GNAI2, ARRB2, PLCG1, PRKCB
Ad5	CREB_Signaling_in_Neurons	0.316279	0.531013	0.169571	-0.397306	-1.09147	94	GNAS, PRKCH, PIK3R1, CAMK4, GNB1, GNG10, GNAI3, GRIA3, PRKAR1A, PRKACB, PIK3R5, CALM3, CALM2, ADCY7, GNAI2, PLCG1, PRKCB, GNA15, GNA13
Ad5	CSF receptors network (monocyte)	0.210638	0.439794	0.138022	-0.849502	-1.23344	2	FOS
Ad5	CTLA4_PATHWAY	0.0033944	0.0773924	0.431708	-0.722721	-1.85287	50	PTPN22, CD28, CD3E, LAT, PIK3R1, PPP2R5A, CTLA4, GRAP2, LCK, ITK, CLTA, PPP2R1A, PIK3R5, CD3D, AP2M1, PLCG1, ZAP70
Ad5	CTLA4_Signaling_in_Cytotoxic_T_Lymphocytes	0.0129555	0.116136	0.38073	-0.629496	-1.64057	59	PTPN22, CD28, CD3E, LAT, PIK3R1, PPP2R5A, CTLA4, GRAP2, LCK, CLTA, PPP2R1A, PIK3R5, CD3D, AP2M1
Ad5	CXCR4_Signaling	0.00328215	0.076515	0.431708	-0.62187	-1.68854	79	JUN, GNAS, FOS, PRKCH, MYL12B, PIK3R1, RHOA, RAC1, RHOH, GNB1, GNG10, GNAI3, EGR1, PIK3R5, MAP2K4, RHOB, MYL6, ADCY7, GNAI2, CRK, MYL12A, PRKCB, GNA15, GNA13
Ad5	CYSTEINE_AND_METHIONINE_METABOLISM	0.98017	0.987824	0.0628004	-0.223554	-0.49399	22	GOT2, MTAP
Ad5	CYTOKINES - RECEPTERS CLUSTER	0.0118823	0.116136	0.38073	-0.879589	-1.78132	11	IL7R, IL31RA
Ad5	CYTOKINE_CYTOKINE_RECEPTOR_INTERACTION	0.150183	0.377265	0.222056	-0.50992	-1.32878	56	IL7R, IFNGR1
Ad5	CYTOPLASMIC_RIBOSOMAL_PROTEINS	0.957778	0.974011	0.0524828	-0.308966	-0.48389	3	UBA52
Ad5	CYTOSOLIC_DNA_SENSING_PATHWAY	0.00552803	0.08876	0.407018	0.855492	1.71987	33	IRF7, ZBP1, ADAR, CXCL10, STING1
Ad5	Calcium-induced_T_Lymphocyte_Apoptosis	0.0761688	0.286867	0.287805	-0.591661	-1.46076	38	PRKCH, CD3E, CAMK4, ATP2A3, LCK, CABIN1, CALM3, CALM2, CD3D, PLCG1, PRKCB, ZAP70
Ad5	Calcium_Signaling	0.0387975	0.188376	0.321776	-0.562308	-1.48715	65	TPM3, CAMK1D, MYH9, CAMK4, ATP2A3, CABIN1, GRIA3, RAP1B, PRKAR1A, RAP1A, PRKACB, CALM3, CALM2, HDAC8, MYL6, TPM1, ATF2, PPP3CC, PRKAG1, MAPK1, CAMK2D, RAP2A
Ad5	Cardiac_Hypertrophy_Signaling	0.0389446	0.188376	0.321776	-0.514039	-1.48621	115	JUN, GNAS, MYL12B, PIK3R1, RHOA, RHOH, CAMK4, GNB1, GNG10, GNAI3, ADRB2, PRKAR1A, PRKACB, PIK3R5, CALM3, MAP2K4, CALM2, RHOB, MYL6, MAP3K7, ADCY7, GNAI2, TGFBR2, MYL12A, PLCG1, GNA15, GNA13
Ad5	Cardiac_beta-adrenergic_Signaling	0.0113693	0.114484	0.38073	-0.622394	-1.63748	61	GNAS, AKAP13, PPP2R5A, PPP1CC, GNB1, ATP2A3, GNG10, GNAI3, PDE7A, PRKAR1A, PRKACB, PPP2R1A, PDE4B, AKAP10, ADCY7, GNAI2, PDE3B, PPP1R14B, GNA15, GNA13, PPP1CA, PDE4D, PDE2A, PPP1R12A, AKAP8, PRKAG1, PPP1CB
Ad5	Cardiomyocyte_Differentiation_via_BMP_Receptors	0.196305	0.423039	0.15017	-0.764489	-1.31426	5	MAP3K7, SMAD4, ATF2
Ad5	Caveolar-mediated_Endocytosis_Signaling	0.315625	0.531013	0.13649	-0.463237	-1.12535	34	ACTB, ITGA4, ACTG1, COPA, ITGB7, CD55
Ad5	Cdc42_Signaling	0.0065492	0.091059	0.407018	-0.620809	-1.68048	75	JUN, FOS, ARPC2, CD3E, ARPC1B, MYL12B, ITGA4, ACTR3, ITK, ARPC5, EXOC6, ITGB7, ARPC4, CFL1, ACTR2, EXOC4, MAP2K4, IQGAP2, IQGAP1, MYL6, CD3D, MYL12A, ATF2, DIAPH1, PPP1R12A, ITGAE, ITGB1, GSK3B, ARPC1A, ARPC3, PPP1CB, MAPK1
Ad5	Cell_Cycle:_G1_S_Checkpoint_Regulation	0.716954	0.836202	0.0457704	0.376847	0.769316	40	CCND2, TFDP1, SUV39H1, RBL1, E2F3, BTRC, PA2G4, MAX, CDK2, CDK6
Ad5	Cell_Cycle:_G2_M_DNA_Damage_Checkpoint_Regulation	0.79822	0.894759	0.0423318	0.366184	0.719374	28	YWHAE, YWHAG, CKS1B
Ad5	Cell_Cycle_Control_of_Chromosomal_Replication	0.40832	0.617184	0.0760837	0.544795	1.04663	22	MCM5, ORC4, MCM2, MCM3, RPA3, MCM7, CDC7, CDK2, CDK6, MCM4, MCM6, ORC5
Ad5	Cell_Cycle_Regulation_by_BTG_Family_Proteins	0.13881	0.366482	0.202072	-0.613433	-1.35551	22	BTG1, PPP2R5A, PPP2R1A
Ad5	Cellular_Effects_of_Sildenafil_(Viagra)	0.000478384	0.0440686	0.498493	-0.783481	-1.96157	40	ACTB, GNAS, MYL12B, MYH9, PPP1CC, ACTG1, CAMK4, PRKAR1A, PRKACB, PDE4B, CALM3, CALM2, MYL6, ADCY7, PDE3B, MYL12A, PLCG1, PPP1CA, PDE4D, PDE2A, PPP1R12A
Ad5	Ceramide_Signaling	0.0556231	0.235726	0.321776	-0.545157	-1.41438	57	JUN, FOS, BCL2, PIK3R1, PPP2R5A, PPP2R1A, PIK3R5, MAP2K4
Ad5	Chemokine_Signaling	0.00501129	0.0865243	0.407018	-0.697095	-1.75713	44	JUN, FOS, RHOA, CAMK1D, PPP1CC, CAMK4, CFL1, GNAI3, CALM3, CALM2, GNAI2, PLCG1, PRKCB, PPP1CA, NOX1, PPP1R12A, RRAS2, PPP1CB, CCL5, MAPK1, CAMK2D, ROCK2
Ad5	Cholecystokinin_Gastrin-mediated_Signaling	0.124542	0.357627	0.245042	-0.518791	-1.3519	56	JUN, FOS, PRKCH, RHOA, RHOH
Ad5	Chondroitin_Sulfate_Biosynthesis	0.99683	0.998582	0.0350901	0.178632	0.339272	19	XYLT2, HS6ST1, CHST15, B4GALT7, NDST1, UST, B3GAT3, CHST10, CHSY1, XYLT1, DSE, SULT2B1, CSGALNACT2, CHST11, HS3ST3B1, B3GALT6, CHPF2, CHPF, CHST12
Ad5	Chronic_Myeloid_Leukemia_Signaling	0.964143	0.977868	0.0280811	0.260615	0.564384	75	CCND2, NFKB2, TFDP1, SUV39H1, PIK3C3, PIK3CD, CRKL, RBL1, E2F3, HRAS, RRAS, PIK3R4, PA2G4
Ad5	Circadian_Rhythm_Signaling	0.578947	0.746803	0.0860347	-0.436356	-0.889016	12	PER1, ATF2, CSNK1D, CREB1
Ad5	Citrate_Cycle	0.466851	0.670789	0.101351	-0.446892	-0.980031	21	IDH3B, OGDH, SDHB
Ad5	Clathrin-mediated_Endocytosis_Signaling	0.0126822	0.116136	0.38073	-0.589037	-1.59988	83	UBB, ACTB, UBC, ARPC2, ARPC1B, PIK3R1, ARF6, RAC1, ACTR3, ACTG1, ARPC5, ITGB7, ARPC4, CLTA, PIK3R5, RAB11B, ACTR2, SH3KBP1, MDM2, AP2M1
Ad5	Cleavage_and_Polyadenylation_of_Pre-mRNA	0.526316	0.714152	0.0913924	-0.45318	-0.923293	12	PABPN1, WDR33
Ad5	Coagulation_System	0.177778	0.40778	0.155242	-0.824051	-1.2906	3	PLAUR
Ad5	Colorectal_Cancer_Metastasis_Signaling	0.0180546	0.128499	0.352488	-0.538627	-1.53543	108	TCF7, JAK1, JUN, IFNGR1, GNAS, FOS, LEF1, PIK3R1, RHOA, RAC1, RHOH, GNB1, GNG10, GNAI3, IL6ST, PRKAR1A, PRKACB, PIK3R5, MAP2K4, PTGER4, RHOB, ADCY7, GNAI2
Ad5	Communication_between_Innate_and_Adaptive_Immune_Cells	0.389155	0.60032	0.08042	0.561962	1.06204	17	B2M, TLR7, CXCL10, CD86, CD8A
Ad5	Complement_System	0.306383	0.524439	0.111463	-0.812383	-1.17955	2	CD55
Ad5	Corticotropin_Releasing_Hormone_Signaling	0.00520471	0.0865243	0.407018	-0.712052	-1.82552	50	JUN, GNAS, FOS, PRKCH, JUND, CAMK4, ARPC5, GNAI3, RAP1B, PRKAR1A, RAP1A, PRKACB, CALM3, CALM2, ADCY7, GNAI2, PLCG1, PRKCB
Ad5	Cortisol signaling	0.318318	0.532086	0.132846	-0.475635	-1.0956	27	FKBP5, NR3C1
Ad5	Crosstalk_between_Dendritic_Cells_and_Natural_Killer_Cells	0.262346	0.484723	0.15017	-0.488602	-1.14745	29	ACTB, CD69, CD28, ACTG1, KLRD1
Ad5	Cyanoamino_Acid_Metabolism	0.825316	0.909044	0.0656814	-0.336266	-0.654102	9	GGT1, ASRGL1
Ad5	Cyclins_and_Cell_Cycle_Regulation	0.891304	0.946077	0.0799859	-0.277477	-0.70781	51	CCND3, PPP2R5A, CDKN1B, PPP2R1A, HDAC8, CDKN2D, CDKN2C
Ad5	Cysteine_Metabolism	0.810207	0.901126	0.0449543	0.363318	0.686629	17	CARS
Ad5	Cytotoxic_T_Lymphocyte-mediated_Apoptosis_of_Target_Cells	0.622848	0.77179	0.0561767	0.454977	0.865035	20	B2M, CYCS, CASP8, CASP7, CYC1, FADD, CD3G
Ad5	DC surface signature	0.933544	0.963986	0.0380842	0.275736	0.521004	18	CD274, SRD5A3
Ad5	DDX58_IFIH1_MEDIATED_INDUCTION_OF_INTERFERON_ALPHA_BETA	0.0389972	0.188376	0.271289	0.760657	1.59433	53	IRF7, ISG15, DHX58, IFIH1, UBA7, TRIM25
Ad5	DER_IFN_ALPHA_RESPONSE_UP	0.0165652	0.125062	0.352488	0.867881	1.81907	53	IFIT3, BST2, ISG15, IFIT1, OAS2, STAT1, MX1, IFI35, MX2, IRF9, PML, B2M, PSME1, PSMB10, ADAR, TAP1, PSMB9, DDX17, PSMB8, IRF2, ATP6V0B, NMI, SEM1, PDXK
Ad5	DEX_H_BOX_HELICASES_ACTIVATE_TYPE_I_IFN_AND_INFLAMMATORY_CYTOKINES_PRODUCTION	0.00595862	0.090454	0.407018	0.967961	1.63464	7	IRF7
Ad5	DIFFERENTIATION_OF_WHITE_AND_BROWN_ADIPOCYTE	0.0216099	0.138206	0.352488	0.946446	1.56686	6	PLAC8, CEBPG
Ad5	DILATED_CARDIOMYOPATHY	0.000861033	0.0511092	0.477271	-0.827184	-1.84329	23	ACTB, GNAS, ITGA4, TPM3, ACTG1, ITGB7, PRKACB, ADCY7, TPM1
Ad5	DN.SEVERE.COV.vs.HEALTHY	0.467787	0.670789	0.0645031	0.475609	0.983536	49	LGALS3BP, YWHAE
Ad5	DNA repair	0.64377	0.7866	0.0555947	0.441459	0.836502	16	RFC4, PCNA, RAD50, RFC5, RFC2, RPA3, FANCG
Ad5	DNA_Double-Strand_Break_Repair_by_Homologous_Recombination	0.843915	0.920133	0.0667426	-0.328952	-0.646551	10	RPA1
Ad5	DNA_Double-Strand_Break_Repair_by_Non-Homologous_End_Joining	0.516963	0.70664	0.0665892	0.517582	0.959995	13	XRCC6, RAD50, PRKDC, PARP1, LIG3, ATM, DCLRE1C
Ad5	DNA_Methylation_and_Transcriptional_Repression_Signaling	0.454545	0.660946	0.102822	-0.449801	-0.983209	20	SAP18, MBD2, RBBP4
Ad5	DNA_REPAIR	0.270833	0.492424	0.0857844	0.523537	1.16446	119	CMPK2, RBX1, POLR2K, POLR2E, IMPDH2, TAF12, SNAPC5, POLR1C, POLR2F, EDF1, POLR2J, POLD4, GMPR2, PRIM1, RFC4, ELOA, PCNA, GTF2H3, NCBP2, AAAS, DAD1, POLE4, CLP1, POLR2H, CANT1, MRPL40, POLR2G, RFC5, RFC2, POLB, DGCR8, SF3A3, ARL6IP1, TAF6, RPA3, NELFE, RALA, EIF1B, ERCC3, DUT, BCAP31, ERCC1, GTF2F1, GTF2H5, TAF1C, NELFB
Ad5	DNA_REPLICATION	0.254412	0.479387	0.0999277	0.603218	1.2127	33	MCM5, POLD4, RFC1, PRIM2, PRIM1, RFC4, PCNA, POLE4, RNASEH2A, SSBP1, RFC5, RNASEH2C, RFC2, MCM2, MCM3, POLE3, RPA3, MCM7
Ad5	DORSO_VENTRAL_AXIS_FORMATION	0.363158	0.579021	0.114267	-0.523999	-1.06758	12	ETS1
Ad5	DRUG_METABOLISM_CYTOCHROME_P450	0.0734177	0.283517	0.266351	-0.814302	-1.58397	9	GSTP1, MGST2
Ad5	DRUG_METABOLISM_OTHER_ENZYMES	0.814216	0.902925	0.0453152	0.371426	0.688909	13	IMPDH2
Ad5	Death_Receptor_Signaling	0.763305	0.870168	0.0417397	0.367542	0.76006	49	DAXX, CYCS, NFKB2, NFKBIB, TRADD, TRAF2, CASP8, CASP7, TNFSF10, CFLAR, TNFRSF1B, CYC1, FADD
Ad5	Dendritic_Cell_Maturation	0.277473	0.496414	0.0908241	0.549963	1.16329	60	STAT1, B2M, STAT2, LTB, CD86, NFKB2, NFKBIB, IRF8, PIK3C3, ICAM1, PIK3CD, CREB3, ATF4, TNFRSF1B
Ad5	Differential_Regulation_of_Cytokine_Production_in_Intestinal_Epithelial_Cells_by_IL-17A_and_IL-17F	0.333333	0.548341	0.10882	-0.743722	-1.16479	3	CCL5
Ad5	Differential_Regulation_of_Cytokine_Production_in_Macrophages_and_T_Helper_Cells_by_IL-17A_and_IL-17F	0.333333	0.548341	0.10882	-0.743722	-1.16479	3	CCL5
Ad5	DnTregs	0.164095	0.391753	0.12564	0.649387	1.34138	47	ISG20, IFI35, CD74, GBP5, EPSTI1, RGS1, LGALS9, CDCA7
Ad5	Docosahexaenoic_Acid_(DHA)_Signaling	0.318318	0.532086	0.132846	-0.475092	-1.09435	27	BCL2, PIK3R1, FOXO1, PIK3R5
Ad5	Dopamine_Receptor_Signaling	0.158385	0.387466	0.197822	-0.539177	-1.30382	33	PPP2R5A, PPP1CC, PRKAR1A, PRKACB, PPP2R1A, GCH1, ADCY7, PPP1R14B, PPP1CA, PPP1R12A, PRKAG1, PPP1CB
Ad5	Down in Tregs	0.0281597	0.156915	0.352488	-0.498186	-1.44146	120	IL7R, TCF7, ZFP36L2, GIMAP5, SATB1, TNFAIP3, USP3, ZBTB20, CBLB, ELF2, CNN2, ACTN1, PITPNC1, NR3C1, PDE7A, RGS10, RASGRP2, CSNK1G2, SCML4, LMO4, ARRDC2, NIN, CD96, FHIT, SEMA4D, IGFBP4, XBP1, TGFBR2, ARRB2
Ad5	Down in Tregs2	0.676991	0.809495	0.0495902	0.410591	0.807535	29	CLEC2D, LTB, FRMD8, CD2, CD27
Ad5	E2F transcription factor network	0.332827	0.548341	0.0862866	0.574309	1.12118	25	NASP, RFC1, PRIM1, PCNA, UNG, MCM2, EZH2, ATAD2, MCM4, MCM6, HMGA1
Ad5	E2F1 targets (Q3)	0.386076	0.600277	0.08042	0.567534	1.07236	18	RFC1, PCNA, UNG, MCM2, EZH2, ATAD2, MCM4, MCM6, HMGA1
Ad5	E2F1 targets (Q4)	0.208333	0.439794	0.118288	0.707209	1.27398	10	NASP, PRIM1, PCNA
Ad5	E2F_TARGETS	0.591566	0.747764	0.0465084	0.396966	0.892326	142	MCM5, LUC7L3, SRSF1, CBX5, NASP, CKS1B, EIF2S1, UBE2T, EXOSC8, NAA38, MTHFD2, GINS4, LYAR, CSE1L, RFC1, TIMELESS, PRIM2, ILF3, RAN, PCNA, ASF1A, TCF19, PHF5A, XRCC6, LMNB1, SUV39H1, DNMT1, PPP1R8, PTTG1, POLE4, UNG, BRMS1L, HELLS, HUS1, RAD50, RNASEH2A, CKS2, RFC2, MCM2, EZH2, MCM3, PRKDC, TRA2B, TACC3, ASF1B, RPA3, PA2G4, ZW10, ATAD2, MCM7, NCAPD2, PNN, DUT
Ad5	ECM_RECEPTOR_INTERACTION	0.151899	0.377265	0.181383	-0.712934	-1.38679	9	ITGA4, ITGB7
Ad5	EFFECT_OF_PROGERIN_ON_GENES_INVOLVED_IN_HUTCHINSONGILFORD_PROGERIA_SYNDROME	0.513812	0.703438	0.0956031	-0.425719	-0.933598	21	LEF1, MBD2
Ad5	EGF_Signaling	0.238411	0.462462	0.164406	-0.481485	-1.18875	38	JAK1, JUN, FOS, PIK3R1
Ad5	EIF2_Signaling	0.590038	0.747764	0.10714	-0.341796	-0.905239	67	PABPC1, EIF3F, PIK3R1, PPP1R15A, PPP1CC, EIF3H, PIK3R5, EIF4G2
Ad5	ENDOCYTOSIS	0.505155	0.698879	0.138805	-0.339114	-0.967054	110	SMURF2, ASAP1, ARAP2, ARF6, SMAP2, CBLB, GRK6, RAB11FIP2, CLTA, ADRB2, RAB11B, CHMP2B, SH3KBP1, MDM2, VPS25, AP2M1, ARRB2
Ad5	ENDOMETRIAL_CANCER	0.0223069	0.138206	0.352488	-0.682865	-1.68986	37	TCF7, LEF1, PIK3R1, PTEN
Ad5	ENDOTHELIUM	0.139461	0.366482	0.147331	0.746483	1.41778	19	TLR7, SPN, JAML, S1PR4
Ad5	ENRICHED IN B CELLS	0.0933544	0.30874	0.183024	0.79168	1.49588	18	CD52, LTB, PTPN6
Ad5	ENRICHED IN MONOCYTES	0.166667	0.393375	0.204295	-0.504018	-1.29373	48	FOS, SGK1, DUSP6, PLAUR, SMPDL3A, ACTN1, PADI2, IER3, FOSB, NCF1, LGALS1, ACPP, TYMP, CARD9, TIMP2, RNF130
Ad5	EPITHELIAL_CELL_SIGNALING_IN_HELICOBACTER_PYLORI_INFECTION	0.0746913	0.284776	0.287805	-0.598649	-1.48145	37	JUN, NFKBIA, RAC1, MAP2K4, ATP6V0D1, PLCG1, IKBKB, TCIRG1, CCL5
Ad5	EPITHELIAL_MESENCHYMAL_TRANSITION	0.0152035	0.11955	0.38073	-0.682725	-1.70931	40	JUN, PPIB, TNFAIP3, PLAUR, SAT1, COPA, SNTB1, VIM, RHOB, LGALS1, GADD45A, GADD45B, IGFBP4, TPM1, QSOX1
Ad5	ERBB_SIGNALING_PATHWAY	0.075718	0.286772	0.287805	-0.561525	-1.43238	51	JUN, PIK3R1, CBLB, CDKN1B, PIK3R5, MAP2K4, CRK, PLCG1, PRKCB
Ad5	ERK5_Signaling	0.5	0.696885	0.106323	-0.390815	-0.967135	37	FOS, SGK1, YWHAZ, IL6ST
Ad5	ERKS_ARE_INACTIVATED	0.187335	0.416096	0.165657	-0.64377	-1.30375	11	DUSP6, DUSP7, PPP2R1A
Ad5	ERK_MAPK_Signaling	0.00427363	0.0813348	0.407018	-0.584514	-1.67392	112	H3F3B, DUSP2, ETS1, H3F3A, DUSP1, FOS, ITGA4, PIK3R1, DUSP6, RAC1, PPP2R5A, PPP1CC, YWHAZ, ELF2, ITGB7, RAP1B, PRKAR1A, RAP1A, PRKACB, PPP2R1A, PIK3R5
Ad5	ERK_MAPK_TARGETS	0.185379	0.414376	0.165657	-0.638816	-1.30939	13	DUSP6, DUSP7, PPP2R1A
Ad5	ERK_PATHWAY_IN_HUNTINGTONS_DISEASE	0.558292	0.734785	0.0636424	0.544036	0.939705	8	CASP7, HTT, HRAS
Ad5	ESTROGEN_RESPONSE_EARLY	0.0371052	0.187257	0.321776	-0.534542	-1.4588	76	FKBP5, FOS, BCL2, NRIP1, ADD3, SH3BP5, IL6ST, BAG1, RASGRP1, IGFBP4, XBP1
Ad5	ESTROGEN_RESPONSE_LATE	0.0164284	0.124856	0.352488	-0.597605	-1.58376	70	PDCD4, FKBP5, DUSP2, JAK1, FOS, BCL2, SGK1, NRIP1, BTG3, ADD3
Ad5	ETHER_LIPID_METABOLISM	0.528053	0.714152	0.0665892	0.571922	0.96583	7	PAFAH1B3
Ad5	EXTRACELLULAR MATRIX	0.1693	0.39669	0.160801	-0.801475	-1.31815	4	SMPDL3A, TIMP2
Ad5	EZH2	0.560827	0.73657	0.049391	0.408086	0.911517	126	STIP1, SMC2, NASP, ETFB, PHGDH, UBE2T, TIMM10, CSE1L, HSBP1, NOC3L, RFC1, TIMELESS, PYCARD, WDR5, PTGR2, PCNA, CDCA7, SLC25A11, SRPRB, PTTG1, DOCK8, HAUS8, WDR4, BRD8, RNASEH2A, WSB2, RRM1, KLHDC3, MCM2, MCM3, TACC3, MCM7, CENPW, NDUFB10, GART, ABCC5, CYB5B, YWHAH, SHMT1, MCM4, KIF20B, FANCG, EXOSC3, BCL2L12, ALDH18A1, MCMBP, TOP2A, NUP210, ITGB3BP
Ad5	Eicosanoid_Signaling	0.231552	0.457486	0.144631	-0.671822	-1.25445	8	PRDX6, GGT1, PTGER4, PLA2G12A
Ad5	Endometrial_Cancer_Signaling	0.344371	0.560184	0.134273	-0.444074	-1.09638	38	LEF1, PIK3R1, PTEN, PIK3R5, ILK, GSK3B, RRAS2, MAPK1
Ad5	Endoplasmic_Reticulum_Stress_Pathway	0.410915	0.617184	0.077884	0.560218	1.06017	15	EIF2S1, TRAF2, CASP7, ATF4
Ad5	Endothelin-1_Signaling	0.00377374	0.0803272	0.431708	-0.669481	-1.76478	64	JUN, GNAS, FOS, PRDX6, PRKCH, PIK3R1, GNAI3, PIK3R5, ADCY7, GNAI2, PLA2G12A, PLCG1, PRKCB, MAPK6, GNA15, GNA13
Ad5	Eosinophils	0.226688	0.451791	0.112843	0.677941	1.24686	12	TREML2, RGS1
Ad5	Ephrin_Receptor_Signaling	0.0111106	0.114484	0.38073	-0.57229	-1.57364	95	GNAS, ARPC2, ARPC1B, ITGA4, RHOA, RAC1, ACTR3, GNB1, GNG10, ARPC5, ABI1, ITGB7, MAP4K4, ARPC4, CFL1, GNAI3, RAP1B, RAP1A, ACTR2, GNAI2, DOK1, CRK, GNA15, GNA13, ATF2, ITGAE, ITGB1, FYN, RRAS2, ARPC1A, ARPC3, JAK2, MAPK1, ROCK2
Ad5	Erythropoietin_Signaling	0.107143	0.330116	0.261664	-0.535199	-1.39197	54	JUN, FOS, NFKBIA, PRKCH, PIK3R1
Ad5	Estrogen-Dependent_Breast_Cancer_Signaling	0.095082	0.311093	0.266351	-0.558857	-1.39651	39	JUN, FOS, PIK3R1
Ad5	Estrogen_Receptor_Signaling	0.0877661	0.299988	0.287805	-0.475728	-1.34217	107	H3F3B, H3F3A, HNRNPD, NRIP1, THRAP3, NR3C1, TAF7, GTF2A2
Ad5	Extrinsic_Prothrombin_Activation_Pathway	0.638604	0.783647	0.0679923	0.685364	0.910433	1	TFPI
Ad5	FACTORS_INVOLVED_IN_MEGAKARYOCYTE_DEVELOPMENT_AND_PLATELET_PRODUCTION	0.309701	0.528532	0.152145	-0.417177	-1.10332	65	ACTB, RAC1, JMJD1C, DOCK10, IRF1, RACGAP1, CAPZB, PRKAR1A, PRKACB, AKAP10
Ad5	FAK_Signaling	0.0384782	0.188376	0.321776	-0.589241	-1.53778	58	ACTB, ASAP1, ITGA4, PIK3R1, RAC1, ACTG1, PTEN, ITGB7, PIK3R5, CRK, PLCG1, CAPNS1, CAPN1, ITGAE, ITGB1, FYN, RRAS2, MAPK1
Ad5	FAMILIAL_HYPERLIPIDEMIA_TYPE_2	0.895556	0.947942	0.0555947	-0.360136	-0.564032	3	USF1, PLTP, LDLRAP1
Ad5	FAMILIAL_HYPERLIPIDEMIA_TYPE_5	0.142222	0.369324	0.175204	-0.854612	-1.33846	3	SEL1L
Ad5	FC_EPSILON_RI_SIGNALING_PATHWAY	0.186885	0.416096	0.186433	-0.487226	-1.24307	43	LAT, PIK3R1, RAC1, PIK3R5, MAP2K4, PLA2G12A, PLCG1, PRKCB, FYN, MAPK1, INPP5D, MAPK8, SOS2, AKT3, VAV3, PIK3CA
Ad5	FC_GAMMA_R_MEDIATED_PHAGOCYTOSIS	0.00169593	0.0588493	0.45506	-0.700576	-1.8256	56	PTPRC, ARPC2, ASAP1, ARPC1B, LAT, PIK3R1, ARF6, RAC1, ARPC5, ARPC4, WASF2, CFL1, PIK3R5, NCF1, GSN, CRK, PLCG1, VASP, PRKCB
Ad5	FGF_Signaling	0.858108	0.92744	0.0782955	-0.283112	-0.713628	44	PIK3R1, RAC1, PIK3R5, FRS2, CRK, PLCG1, FGF13, ATF2
Ad5	FIBRINOLYSIS	0.278689	0.496414	0.15017	-0.462488	-1.17029	42	PIK3R1, PLAUR, CAMK4, EGR1, ADCY7, PLCG1, ITGB1, F2RL1, MAPK1, CTSB, ALG11, CREB1
Ad5	FLT3_Signaling_in_Hematopoietic_Progenitor_Cells	0.256662	0.480727	0.096563	0.570658	1.17875	47	STAT1, STAT2, EIF4E
Ad5	FOCAL_ADHESION	0.0117486	0.116136	0.38073	-0.593675	-1.61248	83	JUN, ACTB, BCL2, MYL12B, ITGA4, PIK3R1, RHOA, CCND3, RAC1, PPP1CC, ACTG1, PTEN, ACTN1, ITGB7, RAP1B, BIRC3, ZYX, RAP1A, PIK3R5, ARHGAP5, CRK, MYL12A, VASP, PRKCB, PPP1CA, ILK, DIAPH1, PPP1R12A, ITGB1, GSK3B, FYN, PPP1CB, MAPK1
Ad5	FORMATION OF FIBRIN CLOT&CLOTTING CASCADE	0.676208	0.809495	0.0585938	0.535285	0.845899	4	C1QBP
Ad5	FXR_RXR_Activation	0.913738	0.960889	0.0395172	0.293073	0.555332	16	RARA, FASN, SLC4A2, CREBBP
Ad5	Factors_Promoting_Cardiogenesis_in_Vertebrates	0.0209919	0.13758	0.352488	-0.719943	-1.72179	31	TCF7, LEF1, PRKCH, MAP3K7, TGFBR2, PRKCB, SMAD4, ATF2
Ad5	Fatty_Acid_Biosynthesis	0.163445	0.391753	0.142901	0.814405	1.32218	5	ACACA, FASN
Ad5	Fatty_Acid_Elongation_in_Mitochondria	0.137203	0.366482	0.195789	-0.655853	-1.3731	15	ECHS1, PPT1, HSD17B4, HSD17B8
Ad5	Fatty_Acid_Metabolism	0.228477	0.453769	0.168238	-0.48772	-1.20414	38	ACSBG1, ACSL4, ECHS1, ALDH1B1, AKR1A1, HSD17B4, HSD17B8
Ad5	Fc_Epsilon_RI_Signaling	0.134058	0.36474	0.234393	-0.508093	-1.32387	55	PRKCH, LAT, PIK3R1, RAC1, GRAP2, PIK3R5, MAP2K4, PLA2G12A, PLCG1, PRKCB
Ad5	FcgammaRIIB_Signaling_in_B_Lymphocytes	0.762346	0.869944	0.0797706	-0.321039	-0.77151	32	PIK3R1, PIK3R5, MAP2K4, DOK1, RRAS2, INPP5D, IGHM
Ad5	Fcgamma_Receptor-mediated_Phagocytosis_in_Macrophages_and_Monocytes	0.00315969	0.076515	0.431708	-0.702031	-1.82587	54	ACTB, PRKCH, ARPC2, ARPC1B, PIK3R1, ARF6, RAC1, ACTR3, ACTG1, PTEN, ARPC5, ARPC4, EZR, RAB11B, ACTR2, CRK, PLCG1, VASP, PRKCB
Ad5	Folate_Biosynthesis	0.748092	0.857972	0.0707899	-0.404144	-0.754633	8	DDX6, GCH1, GGH
Ad5	Fructose_and_Mannose_Metabolism	0.651347	0.791271	0.0546808	0.426426	0.809899	19	GMPPB, ALDOA, TPI1, NUDT5, RDH11
Ad5	G protein mediated calcium signaling	0.0822222	0.298478	0.234393	-0.903578	-1.41515	3	CAMK4, CALM3, GNA15
Ad5	G protein receptors cluster	0.0822222	0.298478	0.234393	-0.903578	-1.41515	3	CAMK4, CALM3, GNA15
Ad5	G-Protein_Coupled_Receptor_Signaling	0.0999466	0.317233	0.287805	-0.442354	-1.28459	130	GNAS, DUSP1, NFKBIA, PIK3R1, DUSP6, CAMK4, PDE7A, ADRB2, PRKAR1A, RGS10, RAP1A, PRKACB, PDE4B, PIK3R5, PTGER4, GPR65, RAPGEF4, RASGRP1, GABBR1, ADCY7, GNAI2, PDE3B, ADORA2A, PRKCB, PDE4D, PDE2A, ATF2, GPR171, IKBKB, FYN, RRAS2, PRKAG1, F2RL1, MAPK1, CAMK2D, PPAN
Ad5	G2M_CHECKPOINT	0.33697	0.553272	0.0736213	0.482406	1.0805	128	HSPA8, PML, MCM5, SRSF1, KMT5A, SMC2, NASP, PRMT5, CKS1B, SLC7A5, TOP1, TFDP1, PRIM2, ILF3, DKC1, LMNB1, SUV39H1, BUB3, PURA, PTTG1, RBL1, HUS1, BCL3, SNRPD1, KATNA1, CKS2, E2F3, MCM2, EZH2, MCM3, TRA2B, TACC3, NCL
Ad5	GABA_Receptor_Signaling	0.00174339	0.0588493	0.45506	-0.860203	-1.80328	16	UBB, UBC
Ad5	GAP_JUNCTION	0.16879	0.39669	0.193813	-0.517631	-1.27566	36	GNAS, TUBA1A, TUBA1C, GNAI3, PRKACB, ADCY7, GNAI2, PRKCB, CSNK1D, MAPK1, PRKX, TUBB2A
Ad5	GCM_HDAC1	0.570064	0.742701	0.0978773	-0.365537	-0.900841	36	ARHGEF1, HNRNPL, HNRNPD, HMGN1
Ad5	GENE_AND_PROTEIN_EXPRESSION_BY_JAK_STAT_SIGNALING_AFTER_INTERLEUKIN_12_STIMULATION	0.0385421	0.188376	0.321776	-0.676671	-1.6183	31	PDCD4, HNRNPDL, PPIA, LCP1, MSN, CNN2, CFL1, RAP1B, HNRNPA2B1
Ad5	GLIOMA	0.339869	0.555193	0.134273	-0.446639	-1.11823	40	PIK3R1, PTEN, PIK3R5, CALM3, CALM2, MDM2, PLCG1, PRKCB
Ad5	GLYCOLYSIS	0.638191	0.783647	0.0449543	0.384554	0.850269	100	ISG20, HAX1, NASP, GMPPB, FKBP4, KIF2A, RPE, RARS, POLR3K, NDUFV3, ARPP19, CXCR4, ALDOA, XYLT2, SLC25A10, SRD5A3, ALG1, FAM162A, COPB2, BPNT1, TPI1, PSMC4
Ad5	GLYCOME	0.968504	0.978807	0.122108	-0.253436	-0.775719	191	B4GALNT1, CD69, HEXB, KLRD1, MANBAL, GALNT6, GM2A, MAN1A2, STT3B, FUT8, LGALS1, MANEA, GALNT1
Ad5	GLYCOME.Early	0.826367	0.909322	0.0444181	0.368053	0.676917	12	LGALS9, MGAT1, ST8SIA1, LGALS8
Ad5	GLYCOME.late	0.413793	0.619874	0.0787114	0.626779	1.08263	8	PGLYRP2
Ad5	GLYCOSAMINOGLYCAN_BIOSYNTHESIS_CHONDROITIN_SULFATE	1	1	0.0351652	0.178531	0.336325	14	XYLT2, CHST15, B4GALT7, UST, B3GAT3, CHSY1, XYLT1, DSE, CSGALNACT2, CHST11, B3GALT6, CHPF2, CHPF, CHST12
Ad5	GLYCOSAMINOGLYCAN_BIOSYNTHESIS_HEPARAN_SULFATE	0.980892	0.987824	0.036073	0.234878	0.442474	14	XYLT2, HS6ST1, NDST2
Ad5	GLYCOSAMINOGLYCAN_BIOSYNTHESIS_KERATAN_SULFATE	0.5	0.696885	0.0919686	-0.535948	-0.974966	7	FUT8, ST3GAL1, ST3GAL3, B4GALT1, B3GNT2
Ad5	GLYCOSPHINGOLIPID_BIOSYNTHESIS_GANGLIO_SERIES	0.00387544	0.0803272	0.431708	-0.905816	-1.78037	10	B4GALNT1, HEXB
Ad5	GLYCOSPHINGOLIPID_BIOSYNTHESIS_GLOBO_SERIES	0.107914	0.331299	0.2114	-0.832631	-1.48034	6	HEXB
Ad5	GLYCOSPHINGOLIPID_BIOSYNTHESIS_LACTO_AND_NEOLACTO_SERIES	0.820428	0.906287	0.045862	0.375899	0.659815	9	ST3GAL4, ST8SIA1, B4GALT3
Ad5	GLYCOSYLPHOSPHATIDYLINOSITOL_GPI_ANCHOR_BIOSYNTHESIS	0.920188	0.962398	0.0382417	0.292966	0.557008	20	PIGA, PIGF, PIGH, PIGU, PIGO, PIGC, PIGM, PIGL
Ad5	GM-CSF_Signaling	0.624646	0.773177	0.0514265	0.413826	0.851295	44	STAT1
Ad5	GNF2_HDAC1	0.616071	0.76589	0.0472587	0.39418	0.866854	96	NDUFA1, PSME2, SNRPD3, FAM111A, SRSF1, DDX18, POP5, TARDBP, PSMB8, EXOSC8, RBM15, FBL, HNRNPF, AIMP1, RBM10, SRSF3, MAGOH
Ad5	GNRH_SIGNALING_PATHWAY	0.0579463	0.239344	0.321776	-0.588054	-1.50944	48	JUN, GNAS, PRKACB, CALM3, MAP2K4, CALM2, ADCY7, PLA2G12A, PRKCB
Ad5	GNRH_Signaling	0.00800965	0.0986087	0.38073	-0.605311	-1.6438	77	JUN, GNAS, FOS, PRKCH, RAC1, GNAI3, PRKAR1A, EGR1, PRKACB, MAP2K4, MAP3K7, ADCY7, GNAI2
Ad5	GO_AGING	0.0205135	0.136756	0.352488	-0.491515	-1.4689	154	PDCD4, EEF2, JUN, FOS, YPEL3, CTSC, BCL2, PTEN, MBD2
Ad5	GO_ATP_DEPENDENT_CHROMATIN_REMODELING	0.463087	0.669949	0.114267	-0.39676	-0.993225	41	ACTB, MBD2, ANP32E, SMARCE1, RBBP4, GATAD2B, SMARCA5, CENPQ, CHD8, PSME4
Ad5	GO_CELL_AGING	0.208791	0.439794	0.186433	-0.464949	-1.22039	62	PDCD4, YPEL3, BCL2, PTEN
Ad5	GO_CHROMATIN	0.0141524	0.116136	0.38073	-0.443506	-1.42224	259	H3F3B, TCF7, HMGB2, JUN, ACTB, H3F3A, SATB1, TRNP1, HMGN1, H1F0, USP3, JUND, TRIM24, NRIP1, MBD2, MCRS1, SUZ12, ANP32E, IRF1, CITED2, PADI2, LDB1, SMARCE1
Ad5	GO_CHROMATIN_ASSEMBLY_OR_DISASSEMBLY	0.0278414	0.156915	0.352488	-0.544239	-1.44991	71	H3F3B, HMGB2, H3F3A, H1F0, CABIN1, HMGB1, SMARCE1, HDAC8, NAP1L1, HP1BP3, RBBP4, ANP32B, TSPYL4
Ad5	GO_CHROMATIN_BINDING	0.105757	0.327618	0.287805	-0.380085	-1.21818	269	H3F3B, JUN, ACTB, H3F3A, FOS, LEF1, SATB1, HNRNPD, HMGN1, H1F0, TRIM24, MBD2, SUZ12, PER1, CABIN1, ATAD2B, CITED2, ZEB1, LDB1, SMARCE1
Ad5	GO_CHROMATIN_DISASSEMBLY	0.924559	0.962554	0.0391956	0.30964	0.561842	11	SMARCB1, ARID1A, SMARCC1, SMARCC2, SMARCA4, HMGA1
Ad5	GO_CHROMATIN_DNA_BINDING	0.00790859	0.0986087	0.38073	-0.698402	-1.79867	49	H3F3B, ACTB, H3F3A, HMGN1, H1F0, MBD2, SUZ12, PER1, SMARCE1
Ad5	GO_CHROMATIN_MODIFICATION	0.962567	0.977138	0.0152836	0.281004	0.652971	364	DTX3L, DAXX, BAZ1B, RUVBL2, NPM1, NASP, PRMT5, SETDB2, SETD1B, TAF12, ZNHIT1, RUVBL1, PRMT2, UBE2N, BRD2, SRCAP, CARM1, ENY2, TOP1, RBM14, BRD3, WDR5, TRRAP, FBL, RNF40, TTF1, PIH1D1, TRIM28, ASF1A, HCFC1, BANP, SUV39H1, DNMT1, PRDM2, REST, KAT6A, JMJD6, POLE4, BRMS1L, DNMT3A, LEO1, DAPK3, BRCC3, ELP3, RBL1, SMARCB1, HELLS, BCOR, SETD1A, SIRT6, BRD8, BAZ1A, ACTR8, PAF1, MEN1, USP16, ARID1A, KAT2A…
Ad5	GO_CHROMATIN_ORGANIZATION	0.18879	0.416096	0.249247	-0.333179	-1.10034	389	H3F3B, HMGB2, ACTB, H3F3A, LEF1, SATB1, IKZF1, H1F0, USP3, SAP18, JMJD1C, MBD2, MCRS1, SUZ12, ANP32E, PER1, CABIN1, HMGB1, PADI2, NR3C1, LDB1
Ad5	GO_CHROMATIN_REMODELING	0.882353	0.940956	0.0306323	0.303427	0.666821	92	DAXX, BAZ1B, RUVBL2, NPM1, NASP, ZNHIT1, RUVBL1, TOP1, TTF1, PIH1D1
Ad5	GO_CHROMATIN_SILENCING	0.00177491	0.0588493	0.45506	-0.802796	-1.85668	28	H3F3B, H3F3A, MBD2
Ad5	GO_CHROMATIN_SILENCING_AT_RDNA	0.0032888	0.076515	0.431708	-0.9091	-1.76837	9	H3F3B, H3F3A, MBD2
Ad5	GO_CORTICOSTEROID_HORMONE_SECRETION	0.861702	0.927611	0.0553643	-0.486032	-0.705699	2	CRY1, PTPN11
Ad5	GO_CORTISOL_BIOSYNTHETIC_PROCESS	0.868421	0.931828	0.0492918	0.486953	0.694589	2	REST
Ad5	GO_CORTISOL_BIOSYNTHETIC_REGULATION_OF_CORTISOL_SECRETION	0.481216	0.681474	0.0753094	0.655312	1.03558	4	CAD, REST
Ad5	GO_COVALENT_CHROMATIN_MODIFICATION	0.923077	0.962554	0.0208547	0.296193	0.679644	243	DTX3L, BAZ1B, RUVBL2, PRMT5, SETDB2, SETD1B, TAF12, RUVBL1, PRMT2, UBE2N, SRCAP, CARM1, ENY2, RBM14, WDR5, TRRAP, FBL, RNF40, HCFC1, SUV39H1, PRDM2, REST, KAT6A, JMJD6, POLE4, BRMS1L, DNMT3A, LEO1, BRCC3, ELP3, HELLS, BCOR, SETD1A, SIRT6, BRD8, PAF1, MEN1, USP16, KAT2A, EZH2, PRMT1, NSD1, POLE3, MBD3, EHMT2, CREBBP, BRD1, WDR82, MEAF6, ING4, BAZ2A, TADA1, MECP2, CHD3, CDK2, VRK1, PRKAA1, KDM4A
Ad5	GO_EUCHROMATIN	0.0136364	0.116136	0.38073	-0.753097	-1.64618	20	TCF7, JUN, TRNP1, H1F0, TRIM24
Ad5	GO_GLUCOCORTICOID_SECRETION	0.861702	0.927611	0.0553643	-0.486032	-0.705699	2	CRY1, PTPN11
Ad5	GO_HETEROCHROMATIN	0.677419	0.809495	0.0472587	0.395149	0.816223	47	BAZ1B, CBX5, MPHOSPH8, UBA1, RNF40, TRIM28, SUV39H1, DNMT1, DNMT3A, HELLS, SIRT6, RRP8, MBD3, RRP1B, CBX1, BAZ2A, MECP2, KDM4A
Ad5	GO_HETEROCHROMATIN_ORGANIZATION	0.808581	0.901058	0.0466015	0.411877	0.695555	7	HELLS, BAHD1, TNRC18, HMGA1
Ad5	GO_IMMUNOLOGICAL_MEMORY_PROCESS	0.25641	0.480727	0.10882	0.734677	1.21627	6	TNFRSF14, CD160, IL12RB1, BCL6
Ad5	GO_METHYLATION_DEPENDENT_CHROMATIN_SILENCING	0.767386	0.872204	0.0665892	-0.403687	-0.717717	6	MBD2
Ad5	GO_MODULATION_OF_AGE_RELATED_BEHAVIORAL_DECLINE	0.961957	0.977138	0.0429311	0.331413	0.503494	3	PSEN1
Ad5	GO_MULTICELLULAR_ORGANISM_AGING	0.626003	0.773178	0.0571259	0.440184	0.833014	15	CGAS, NDUFS6, PRDM2
Ad5	GO_NEGATIVE_REGULATION_OF_CHROMATIN_MODIFICATION	0.928571	0.963411	0.0699459	-0.255971	-0.618981	33	ATAD2B, TAF7, CTBP1, JARID2, KDM5A
Ad5	GO_NUCLEAR_CHROMATIN	0.00179742	0.0588493	0.45506	-0.540374	-1.65581	172	H3F3B, TCF7, HMGB2, JUN, ACTB, H3F3A, SATB1, TRNP1, H1F0, USP3, JUND, TRIM24, NRIP1, MBD2, MCRS1, SUZ12, ANP32E, IRF1, CITED2, LDB1, SMARCE1, HNRNPK
Ad5	GO_NUCLEAR_EUCHROMATIN	0.0159365	0.122754	0.352488	-0.791886	-1.66006	16	TCF7, JUN, TRNP1, H1F0, TRIM24
Ad5	GO_NUCLEAR_HETEROCHROMATIN	0.816712	0.904812	0.0692836	-0.336565	-0.722929	19	SATB1, SUZ12
Ad5	GO_PERICENTRIC_HETEROCHROMATIN	0.28135	0.498644	0.0992333	0.640522	1.17804	12	BAZ1B, CBX5, DNMT1, HELLS, CBX1, KDM4A
Ad5	GO_POSITIVE_REGULATION_OF_CELL_AGING	0.261391	0.484529	0.130777	-0.690914	-1.22838	6	YPEL3
Ad5	GO_POSITIVE_REGULATION_OF_CHROMATIN_MODIFICATION	0.220222	0.448308	0.105125	0.586792	1.23031	54	PML, DAXX, RUVBL2, UBE2N, RNF40, BRD7, PIH1D1, TRIM28, DNMT1, SMARCB1, PAF1, KAT2A, SART3, BCL6, MTF2, CTNNB1
Ad5	GO_PROTEIN_LOCALIZATION_TO_CHROMATIN	0.212654	0.441006	0.123257	0.78613	1.27627	5	RUVBL2, PIH1D1, EZH2
Ad5	GO_REGULATION_OF_CHROMATIN_BINDING	0.685393	0.813904	0.052913	0.451453	0.819162	11	HMBOX1, CTNNB1, MEPCE, PPP3CA, MED25
Ad5	GO_REGULATION_OF_CHROMATIN_ORGANIZATION	0.433673	0.644573	0.0636424	0.460319	1.0123	96	PML, DAXX, RUVBL2, PARP10, ZNHIT1, UBE2N, RNF40, BRD7, PIH1D1, TRIM28, ASF1A, DNMT1, SMARCB1, BCOR, PAF1, KAT2A, NSD1, SART3, MAP1S, BCL6, MTF2, CTNNB1, ATAD2, APOBEC1, MECP2, CHTOP, KDM4A
Ad5	GO_REGULATION_OF_CHROMATIN_SILENCING	0.850722	0.925404	0.0430173	0.337921	0.639489	15	TRIM28, ASF1A, DNMT1, ATAD2, APOBEC1
Ad5	GO_REGULATION_OF_STEROID_HORMONE_BIOSYNTHETIC_PROCESS	0.523702	0.71236	0.0831291	-0.611226	-1.00525	4	ATP1A1, DGKQ
Ad5	GO_RESPONSE_TO_OXYGEN_GLUCOSE_DEPRIVATION	0.392447	0.60458	0.0815265	0.635594	1.09785	8	NAMPT, ATF4, AIFM1
Ad5	GO_STEROID_ESTERIFICATION	0.586762	0.747764	0.0653834	0.591358	0.93451	4	ABCG1, LAMTOR1, SOAT1
Ad5	GO_STEROID_HORMONE_BINDING	0.0555556	0.235726	0.287857	-0.930782	-1.45775	3	ATP1A1, NR3C1
Ad5	GO_STEROID_HORMONE_SECRETION	0.861702	0.927611	0.0553643	-0.486032	-0.705699	2	CRY1, PTPN11
Ad5	GO_STRESS_INDUCED_PREMATURE_SENESCENCE	0.544018	0.727911	0.0810802	-0.600134	-0.98701	4	SIRT1, ARNTL, MAPKAPK5
Ad5	GO_TRANSCRIPTIONALLY_ACTIVE_CHROMATIN	0.710526	0.832477	0.0751182	-0.387264	-0.788998	12	PADI2, AFF4
Ad5	GO_VERY_LOW_DENSITY_LIPOPROTEIN_PARTICLE_CLEARANCE	0.524272	0.71236	0.0751182	-0.733621	-0.977005	1	LRPAP1
Ad5	GRAFT_VERSUS_HOST_DISEASE	0.151079	0.377265	0.176694	-0.779699	-1.38623	6	CD28, KLRD1
Ad5	GSE19198_1H_VS_24H_IL21_TREATED_TCELL_DN	0.307214	0.525073	0.0797706	0.5084	1.12471	106	XAF1, OAS2, IFIH1, UBA7, PSME2, CD48, JAML, LY9, TOR3A, CD274, CD86, MANF, SLAMF7, FCHSD2
Ad5	GSE19198_1H_VS_24H_IL21_TREATED_TCELL_UP	0.0203182	0.136251	0.352488	-0.514858	-1.47593	111	TLE5, SCP2, ASAP1, COTL1, SMPDL3A, ATP2A3, LCK, ADD3, PPDPF, ITGB7, ARHGAP9, RAMP1, RECK, KCNAB2, CD96, RASA3, SH3KBP1, PRKCB, FGF13, FYCO1, ARHGAP4, PIGP, WBP1, TIMP2, HSD17B4, RNF130
Ad5	GSE19198_1H_VS_6H_IL21_TREATED_TCELL_DN	0.0198362	0.134603	0.352488	0.815958	1.81022	118	IRF7, IFIT3, RNF114, LGALS3BP, DDX60, RSAD2, PARP14, IRF9, PML, CCND2, PSMB10, TLR7, DDX24, UBA7, TAP1, HELZ2, CST7, MOV10, TOR1AIP1, OGFR, NASP, PSMB9, PSMB8
Ad5	GSE19198_1H_VS_6H_IL21_TREATED_TCELL_UP	0.512195	0.703438	0.101714	-0.411056	-0.950679	28	SGK1, GADD45A, CARNS1, CPLANE1, SNX13, OGDH, CELF2, PCM1, TENT4B
Ad5	GSE19198_6H_VS_24H_IL21_TREATED_TCELL_DN	0.00248106	0.0689856	0.431708	-0.598837	-1.70771	110	PIK3IP1, FKBP5, TSC22D3, SELENOP, GIMAP5, PELI1, MACROH2A1, JMJD1C, DIP2B, THRAP3, DIAPH2, TRIM14, TBK1, PIK3R5
Ad5	GSE19198_6H_VS_24H_IL21_TREATED_TCELL_UP	0.766201	0.871725	0.0370705	0.341759	0.751961	94	UBA7, PSME2, ICMT, TOR3A, CD86, MANF, SLAMF7, SH2D3C, HSD11B1, BANP, CRELD2, SFT2D2, G0S2, CD82, KDELR2, SRD5A3
Ad5	GSE19198_CTRL_VS_IL21_TREATED_TCELL_1H_DN	0.0520886	0.226645	0.321776	-0.465526	-1.34736	118	DUSP1, KLHL6, NFKBIA, BTG1, BIN2, PLAUR, SAT1, SLC16A6, STT3B, APBB1IP, SNTB1
Ad5	GSE19198_CTRL_VS_IL21_TREATED_TCELL_1H_UP	0.891213	0.946077	0.0343431	0.309385	0.643152	50	TLR7, SH2D3C, SLC25A22, TTF1, RMDN3, LSM11, PMEPA1, ULBP1, SORL1, MRRF, SPIN1
Ad5	GSE19198_CTRL_VS_IL21_TREATED_TCELL_24H_DN	0.127487	0.360914	0.249247	-0.425893	-1.24546	141	TLE5, HEXB, YPEL3, DAP, MYL12B, PPP1CC, KLRD1, PITPNC1, LDB1, FAM76B, MED7, RAMP1, FXYD5, PIP4K2A, GALNT1, GSN, CDC42SE2, CRLF3, ANP32A, NCOR1, PRKCB, CAPNS1, LAMTOR4, PDE2A, MTSS1, CORO1A, TSPAN13, ZMYND11, MKNK2
Ad5	GSE19198_CTRL_VS_IL21_TREATED_TCELL_24H_UP	0.0848287	0.299809	0.287805	-0.47924	-1.33099	96	FKBP5, PTPN22, UBC, TSC22D3, UBALD2, SESN1, ODC1, DUSP10, ZNRF1, PDE4B, SDHAF1, RHOB, GRAMD4, GADD45B
Ad5	GSE19198_CTRL_VS_IL21_TREATED_TCELL_6H_DN	0.00669628	0.091059	0.407018	-0.567104	-1.63934	116	PIK3IP1, FKBP5, TSC22D3, DUSP1, PELI1, BIN2, MACROH2A1, SAT1, DIP2B, TAGAP, THRAP3, PER1
Ad5	GSE19198_CTRL_VS_IL21_TREATED_TCELL_6H_UP	0.383333	0.600277	0.168238	-0.356888	-1.03961	129	PDCD4, EMB, GIMAP5, RCSD1, DAP, ARAP2, TUBA1A, SRI, WASF2, BIRC3, FIS1, PRKACB, OXLD1
Ad5	GSE9037_CTRL_VS_LPS_1H_STIM_IRAK4_KO_BMDM_DN	0.0460199	0.210694	0.234393	0.678691	1.50144	106	ZBP1, STAT1, OAS3, GBP7, IRF9, MRPL52, TOR1AIP1, PARP12, PTPN2
Ad5	GSE9037_CTRL_VS_LPS_1H_STIM_IRAK4_KO_BMDM_UP	0.924324	0.962554	0.100633	-0.26319	-0.765371	125	FAM241A, RCSD1, DUSP6, SAT1, ZFC3H1, RBM42, HBP1, SH3KBP1, STK38, IDH3B, DRAM2, OSBPL9
Ad5	GSE9037_CTRL_VS_LPS_4H_STIM_IRAK4_KO_BMDM_DN	0.0865266	0.299819	0.166934	0.628873	1.39429	113	XAF1, STAT1, CCND2, PSMB10, TAP1, SRSF1, PPP1R11, PARP12, ABITRAM, MTHFD2, CD86, ZC3HAV1, CGAS, MRPL45, ASF1A, NUP62, CASP7, SRSF3, ELP5, ANXA7
Ad5	GSE9037_CTRL_VS_LPS_4H_STIM_IRAK4_KO_BMDM_UP	0.947304	0.970213	0.024779	0.275739	0.613926	124	TLR7, FAM111A, MLEC, VPS26C, OST4, SCAMP2, ENSA, PYCARD, TUSC2, KNOP1, HIBCH, CTDSP2, ASCC1, NDUFS6
Ad5	GSE9037_WT_VS_IRAK4_KO_BMDM_DN	0.238926	0.462462	0.0982123	0.557973	1.20491	74	OAS3, PSMB10, TBRG1, CBX5, DDX18, SMC2, NPM1, TENT4A, OST4, MRPL12, CD27, CARM1, MCEE, NRM, ACOT8, RAB21, COX8A
Ad5	GSE9037_WT_VS_IRAK4_KO_BMDM_UP	0.0132411	0.116136	0.38073	-0.537276	-1.56074	122	CIRBP, PNRC1, ETS1, CD28, ZFP1, SELENOP, GPCPD1, TNFAIP3, KLF6, JMJD1C, NRIP1, ELF2, MANBAL, SH3BP5, IL6ST, ACOT2, NT5DC1, NEMF, VIM
Ad5	GSE9037_WT_VS_IRAK4_KO_LPS_1H_STIM_BMDM_DN	0.00816364	0.0986087	0.38073	0.792271	1.68701	65	RTP4, SLFN5, RSAD2, PARP14, LY6E, SMC2, H2AJ, DCUN1D2
Ad5	GSE9037_WT_VS_IRAK4_KO_LPS_1H_STIM_BMDM_UP	0.605392	0.758043	0.0462303	0.395538	0.880656	124	PLAC8, RNF5, UBFD1, QTRT2, POLR1C, TIMM9, GCLM, TRMT61A, HEATR1, DOP1B, CAD, NPM3, LZTFL1, UBAP2, FTSJ3, ACOT8
Ad5	GSE9037_WT_VS_IRAK4_KO_LPS_4H_STIM_BMDM_DN	0.0643564	0.259245	0.195789	0.643627	1.42721	116	IRF7, HSPH1, MRPL30, PTPRCAP, H2AJ
Ad5	GSE9037_WT_VS_IRAK4_KO_LPS_4H_STIM_BMDM_UP	0.602657	0.755807	0.0457704	0.394239	0.884358	145	GBP6, HERC6, MX1, GBP7, TAP1, TBRG1, EIF2S2, KMT5A, CD74
Ad5	G_Beta_Gamma_Signaling	0.110714	0.336571	0.257206	-0.530307	-1.37925	54	GNAS, PRKCH, GNB1, GNG10, GNAI3, PRKAR1A, PRKACB, GNAI2, PLCG1, PRKCB, GNA15, GNA13
Ad5	G_Protein_Signaling_Mediated_by_Tubby	0.0881543	0.299988	0.252961	-0.673925	-1.47312	20	GNAS, GNB1, LCK, GNG10, GNAI3, GNAI2, PLCG1, GNA15, GNA13
Ad5	Galactose_Metabolism	0.98895	0.992432	0.0611693	-0.202344	-0.44374	21	AKR1A1, GLA, GALT, B4GALT1, G6PC3, PGM1, GANAB, PGM2, GLB1, GAA, HK1, NAGA, PGM2L1, PFKL, GANC, UGP2, GALK1, PFKP, GALK2, RDH11, PGM3
Ad5	Galpha12_13_Signaling	0.103846	0.324063	0.276501	-0.511377	-1.35344	68	JUN, ARHGEF1, NFKBIA, MYL12B, PIK3R1, RHOA
Ad5	Germ_Cell-Sertoli_Cell_Junction_Signaling	0.193966	0.421182	0.2114	-0.452556	-1.23021	86	ACTB, PIK3R1, RHOA, RAC1, ACTG1, TUBA1A, RHOH, ACTN1, TUBA1C, ZYX, PIK3R5, MAP2K4, RHOB, IQGAP1, MAP3K7, GSN, TGFBR2
Ad5	Glioblastoma_Multiforme_Signaling	0.248031	0.474423	0.176694	-0.436813	-1.16577	73	LEF1, PIK3R1, RHOA, CCND3, RAC1, PTEN, RHOH, CDKN1B, FOXO1, PIK3R5, RHOB, MDM2
Ad5	Glioma_Invasiveness_Signaling	0.268519	0.49135	0.148262	-0.489263	-1.16048	30	PIK3R1, RHOA, PLAUR, RHOH, PIK3R5, RHOB
Ad5	Glioma_Signaling	0.369478	0.58582	0.143759	-0.385637	-1.04389	75	PRKCH, PIK3R1, CCND3, CAMK1D, PTEN, CAMK4, PIK3R5, CALM3, CALM2, HDAC8, CDKN2D, MDM2, CDKN2C, PLCG1, PRKCB
Ad5	Glucocorticoid_Receptor_Signaling	0.0113247	0.114484	0.38073	-0.498937	-1.5375	180	H3F3B, FKBP5, JAK1, JUN, H3F3A, DUSP1, FOS, NFKBIA, BCL2, CD3E, SGK1, PIK3R1, RAC1, NRIP1, HMGB1, NR3C1, ADRB2, TAF7, GTF2A2, BAG1, PRKACB, PIK3R5, MAP2K4, TAF4B
Ad5	Glutamate_Metabolism	0.951009	0.97146	0.0650878	-0.26651	-0.593889	23	GLUD1, GOT2, GSS, GLS, QARS, GCLC
Ad5	Glutamate_Receptor_Signaling	0.264151	0.485697	0.138805	-0.548237	-1.17759	19	CAMK4, GNB1, GNG10, GRIA3, CALM3, CALM2, GLS
Ad5	Glutathione_Metabolism	0.0828729	0.298478	0.261664	-0.688113	-1.50903	21	PRDX6, GSTP1, GGT1, MGST2, GSS
Ad5	Glycerolipid_Metabolism	0.185185	0.414376	0.181383	-0.541136	-1.27082	29	DGKE, ALDH1B1, DGKQ, PNPLA2, AKR1A1, DGKD, GLA
Ad5	Glycerophospholipid_Metabolism	0.395973	0.608368	0.125033	-0.423248	-1.05953	41	PRDX6, DGKE, PLA2G12A, PCYT2, PLCG1, DGKQ, LYPLA1, PCYT1A, DGKD, ELOVL6
Ad5	Glycine_Serine_and_Threonine_Metabolism	0.556054	0.734785	0.0593488	0.466505	0.909452	27	PHGDH, SARS, TARS, PTDSS2, GRHPR, PISD, PSPH, RDH11, SHMT1, SARS2, SHMT2, CHKA, PSAT1
Ad5	Glycolysis_Gluconeogenesis	0.585987	0.747764	0.0962406	-0.359439	-0.885812	36	GAPDH, ACSS2, ALDH1B1, AKR1A1, BPGM, ACSS1, PGK1
Ad5	Glycosaminoglycan_Degradation	0.0861619	0.299819	0.248911	-0.733291	-1.50303	13	HEXB, GM2A
Ad5	Glycosphingolipid_Biosynthesis_-_Ganglioseries	0.0111752	0.114484	0.38073	-0.830286	-1.70184	13	B4GALNT1, HEXB, GM2A
Ad5	Glycosphingolipid_Biosynthesis_-_Globoseries	0.136709	0.366482	0.191892	-0.724059	-1.40843	9	HEXB, GM2A
Ad5	Glycosphingolipid_Biosynthesis_-_Lactoseries	0.968366	0.978807	0.0412376	0.30476	0.494774	5	ST3GAL4
Ad5	Glycosphingolipid_Biosynthesis_-_Neolactoseries	0.77458	0.876139	0.0661326	-0.399838	-0.710875	6	ST8SIA4, GGTA1, B3GNT2, B3GNT5, ST3GAL6
Ad5	Glycosylhydrolase	0.365079	0.581272	0.114267	-0.563573	-1.1077	10	MAN1A2, MANEA, MAN1A, MAN2B2, MAN2A2
Ad5	Glycosyltransferase	0.663158	0.800847	0.0946646	-0.329579	-0.844954	50	B4GALNT1, GALNT6, STT3B, FUT8
Ad5	Glyoxylate_and_Dicarboxylate_Metabolism	0.217042	0.443419	0.115734	0.68094	1.25238	12	MTHFD2, HYI, GRHPR, MTHFD1
Ad5	Graft-versus-Host_Disease_Signaling	0.12963	0.361064	0.202072	-0.717927	-1.41108	10	CD28, CD3E
Ad5	Granzyme_A_Signaling	0.0282171	0.156915	0.352488	-0.836491	-1.62714	9	HMGB2, H1F0
Ad5	Granzyme_B_Signaling	0.208599	0.439794	0.117766	0.687207	1.29459	14	CYCS, CASP8, LMNB1, LMNB2, PRKDC
Ad5	Growth_Hormone_Signaling	0.518895	0.708432	0.0613026	0.463377	0.939157	36	STAT1, PTPN6
Ad5	HECKER_IFNB1_TARGETS	0.00449482	0.0813348	0.407018	0.950142	1.92572	36	IRF7, IFIT3, RTP4, ISG15, IFIT1, XAF1, ZBP1, OAS2, DHX58, STAT1, LGALS3BP, HERC6, OAS3, DDX60, RSAD2, PARP9, MX1, IFI35, CMPK2, MX2, DTX3L, SAMD9L, EIF2AK2, LY6E, IFIT2
Ad5	HEDGEHOG_SIGNALING	0.439418	0.650568	0.0747385	0.55452	1.02851	13	PML
Ad5	HEDGEHOG_SIGNALING_PATHWAY	0.179144	0.408986	0.170932	-0.630585	-1.30699	14	CSNK1A1, PRKACB, CSNK1G2, CSNK1G3, GSK3B, CSNK1D, PRKX
Ad5	HELLER_HDAC_TARGETS_DN	0.694282	0.817999	0.0376923	0.369876	0.832853	174	ISG20, CD52, HSPE1, CCND2, PSMB10, HSPH1, CD48, DDX17, EMP3, CEBPG, LY9, SLC7A5, FMNL1, SLC3A2, NFE2L1, FKBP4, RRP15, PKD1, MFNG, RAN, MRTO4, PPRC1
Ad5	HELLER_HDAC_TARGETS_SILENCED_BY_METHYLATION_DN	0.679426	0.811042	0.0398407	0.370977	0.835814	153	OAS2, ISG20, HSPE1, CCND2, PSMB10, HSPH1, CD48, CEBPG, LY9, SLC7A5, FMNL1, SLC3A2, PIM2, NFE2L1, PMF1, PKD1, ILF3, MFNG, IRF8, PPRC1
Ad5	HELLER_HDAC_TARGETS_SILENCED_BY_METHYLATION_UP	0.146199	0.371952	0.287857	-0.405352	-1.18539	141	DUSP2, IFI27, KLF2, DUSP1, FOS, SCP2, TXNIP, BTG1, AKAP13, COTL1, H1F0, SQSTM1, PSAP, SAT1, TUBA1A, ODC1, HABP4, UBE2S, ACSBG1, GM2A, BIRC3, RASGRP2, IER3, EGR1
Ad5	HELLER_HDAC_TARGETS_UP	0.225061	0.449333	0.0959207	0.536173	1.19762	126	ISG15, IFIT1, STAT1
Ad5	HEMATOPOIETIC_CELL_LINEAGE	0.00370002	0.0803272	0.431708	-0.840521	-1.76202	16	IL7R, CD7, CD3E, ITGA4, CD55
Ad5	HEME_METABOLISM	0.164948	0.391753	0.252961	-0.417344	-1.20642	116	ACP5, MFHAS1, CCND3, KLF3, ARL2BP, BNIP3L, ADD1, UCP2, NR3C1, MKRN1, BSG, EPB41, RIOK3, MOSPD1, CTSE, KDM7A, RNF19A, ARHGEF12, BPGM, LRP10, HDGF, TFDP2, MINPP1, BACH1, CTSB, GCLC
Ad5	HER-2_Signaling_in_Breast_Cancer	0.182759	0.412564	0.193813	-0.505511	-1.27591	46	PRKCH, PIK3R1, CDKN1B, ITGB7, FOXO1, PIK3R5, MDM2, PLCG1, PRKCB, ITGB1, GSK3B, RRAS2
Ad5	HGF_Signaling	0.00641386	0.091059	0.407018	-0.62827	-1.66281	68	JUN, ETS1, FOS, PRKCH, PIK3R1, RAC1, ELF2, RAP1B, RAP1A, PIK3R5, MAP2K4, MAP3K7, PLCG1, PRKCB
Ad5	HIF1alpha_Signaling	0.551724	0.73306	0.104733	-0.360983	-0.911125	46	JUN, PIK3R1
Ad5	HMGB1_Signaling	0.0132268	0.116136	0.38073	-0.629005	-1.63929	59	JUN, IFNGR1, FOS, PIK3R1, RHOA, RAC1, RHOH, HMGB1, PIK3R5, MAP2K4, RHOB
Ad5	HOMOLOGOUS_RECOMBINATION	0.794258	0.892651	0.045862	0.371053	0.701246	17	SEM1, POLD4, RAD50, SSBP1, RPA3, MUS81, POLD2, TOP3A, POLD3, RAD52
Ad5	HOSTPATHOGEN_INTERACTION_OF_HUMAN_CORONAVIRUSES_INTERFERON_INDUCTION	0.126844	0.360914	0.149208	0.721408	1.42677	30	OAS2, STAT1, OAS3, IFIH1, IRF9, STAT2, TLR7, EIF2AK2
Ad5	HP_DECREASED_CIRCULATING_ACTH_LEVEL	0.140957	0.366876	0.193813	-0.657542	-1.37843	16	GNAS, SMARCE1, PRKAR1A
Ad5	HUNTINGTONS_DISEASE	0.223039	0.449275	0.0968878	0.543307	1.20843	119	NDUFA3, NDUFB1, NDUFA1, COX7C, NDUFA2, NDUFA5, UQCR11, NDUFAB1, POLR2L, NDUFB3, NDUFA6, COX6B1, UQCRQ, NDUFC1, POLR2K, POLR2E, COX7B, COX6C, POLR2F, COX5B, CYCS, POLR2J, VDAC3, NDUFS5, COX6A1, COX7A2, NDUFV3, CASP8, NDUFS6, REST, HTT, COX8A
Ad5	HYPERTROPHIC_CARDIOMYOPATHY_HCM	0.0105898	0.112826	0.38073	-0.784017	-1.71934	21	ACTB, ITGA4, TPM3, ACTG1, ITGB7
Ad5	HYPOXIA	0.0339742	0.178482	0.321776	-0.524172	-1.42537	91	PNRC1, JUN, DDIT4, ETS1, DUSP1, FOS, BTG1, BCL2, TNFAIP3, KLF6, MYH9, PLAUR, PPP1R15A, CDKN1B, BNIP3L, TES, CITED2, NR3C1
Ad5	Hepatic_Cholestasis	0.206522	0.439244	0.186433	-0.469848	-1.22422	55	JUN, NFKBIA, PRKCH, PRKAR1A, PRKACB, MAP2K4, MAP3K7, ADCY7
Ad5	Hepatic_Fibrosis___Hepatic_Stellate_Cell_Activation	0.684286	0.813437	0.0476387	0.388084	0.795141	38	STAT1
Ad5	Hereditary_Breast_Cancer_Signaling	0.270161	0.492061	0.170932	-0.40334	-1.10191	81	UBB, UBC, PIK3R1, CCND3, PTEN, BLM, RPA1, PIK3R5, PMS2, HDAC8, GADD45A, GADD45B
Ad5	Histidine_Metabolism	0.838352	0.917941	0.0431037	0.346333	0.657782	19	PRMT5, FTSJ1
Ad5	Human_Embryonic_Stem_Cell_Pluripotency	0.0380581	0.188376	0.321776	-0.61338	-1.57255	50	TCF7, GNAS, LEF1, PIK3R1, GNB1, GNG10, GNAI3, PIK3R5, GNAI2, TGFBR2, SMAD7, GNA15, GNA13, SMAD4
Ad5	Huntingtons_Disease_Signaling	0.215116	0.442109	0.234393	-0.388437	-1.13005	139	UBB, JUN, UBC, PRKCH, SGK1, PIK3R1, GNB1, GNG10, UBE2S
Ad5	Hypoxia_Signaling_in_the_Cardiovascular_System	0.25	0.475793	0.164406	-0.453591	-1.16429	48	JUN, NFKBIA, PTEN, UBE2S, UBE2Q1, MDM2, UBE2E3, UBE2R2, UBE2D3, ATF2, CDC34, P4HB, CSNK1D, ARNT, CREB1, HIF1A, UBE2V1, VHL
Ad5	IFN II	0.0464363	0.211749	0.216543	0.78631	1.81492	317	IRF7, IFIT3, RTP4, BST2, RNF213, ISG15, IFIT1, XAF1, USP18, OAS2, ISG20, STAT1, H2-T23, LGALS3BP, HERC6, OAS3, DDX60, RSAD2, IFIH1, MX1, IFI35, MX2, TRAFD1, DTX3L, IRF9, SAMD9L, PML, PSME1, STAT2, PSMB10, H2-T22, EIF2AK2, UBA7, TAP1, GBP2, SP100, LY6E, TRIM25, PPA1, IFIT2, PSME2, OGFR, CD74, NAMPT, S1PR4, PSMB9, PARP12, TMEM259, CXCL10, PTPN2, CHMP5, PSMB8, IRF2, NMI, NLRC5
Ad5	IFN III	0.00057985	0.0440686	0.477271	0.963033	1.85012	22	IFIT3, ISG15, IFIT1, USP18, STAT1, PARP9, IFIH1, MX1, PARP14, DTX3L, IRF9, PML, EIF2AK2, ADAR, TAP1, TRIM25, IFIT2
Ad5	IFN Type I	0.0491453	0.221445	0.208955	0.803326	1.86865	374	IRF7, IFIT3, RTP4, BST2, RNF213, ISG15, IFIT1, XAF1, USP18, ZBP1, PLAC8, OAS2, DHX58, RNF114, ISG20, H2-T24, STAT1, H2-T23, LGALS3BP, HERC6, OAS3, DDX60, RSAD2, PARP9, DNAJA1, IFIH1, MX1, PARP14, IFI35, CMPK2, MX2, TRAFD1, AW011738, DTX3L, H2-K1, IRF9, SAMD9L, PML, PSME1, STAT2, PSMB10, H2-T22, SMCHD1, EIF2AK2, ADAR, UBA7, TAP1, HELZ2, GBP2, SP100, LY6E, TRIM25, IFIT2, PSME2, CST7, MOV10, FAM111A…
Ad5	IGF-1_Signaling	0.0501557	0.222481	0.321776	-0.544712	-1.44266	67	JAK1, JUN, FOS, PIK3R1, YWHAZ, PRKAR1A, FOXO1, PRKACB, PIK3R5
Ad5	IL-10_Signaling	0.0163426	0.124856	0.352488	-0.697387	-1.7258	37	JAK1, JUN, FOS, NFKBIA, MAP4K4, MAP2K4, MAP3K7
Ad5	IL-12_Signaling_and_Production_in_Macrophages	0.190476	0.416357	0.195789	-0.476664	-1.24227	59	JUN, IFNGR1, FOS, NFKBIA, PRKCH, PIK3R1, IRF1
Ad5	IL-15_Production	0.494418	0.695847	0.0681513	0.51533	0.973912	17	STAT1
Ad5	IL-15_Signaling	0.124138	0.357367	0.237794	-0.539845	-1.36257	46	JAK1, BCL2, PIK3R1, LCK, PIK3R5
Ad5	IL-17A_Signaling_in_Airway_Cells	0.0427088	0.199541	0.321776	-0.58831	-1.48292	44	JAK1, NFKBIA, PIK3R1, PTEN, PIK3R5, MAP2K4, MAP3K7, TRAF6, IKBKB, GSK3B, TRAF3IP2, JAK2, MAPK1
Ad5	IL-17A_Signaling_in_Fibroblasts	0.0228327	0.139194	0.352488	-0.708793	-1.62313	25	JUN, FOS, NFKBIA, MAP3K7, NFKBIZ, TRAF6, IKBKB, GSK3B, TRAF3IP2, MAPK1
Ad5	IL-17A_Signaling_in_Gastric_Cells	0.0695187	0.27328	0.282013	-0.743584	-1.5412	14	JUN, FOS
Ad5	IL-17_Signaling	0.08725	0.299988	0.287805	-0.595198	-1.51854	43	JAK1, JUN, PIK3R1, PIK3R5, MAP2K4, MAP3K7, ATF2, TRAF6, GSK3B, RRAS2, TRAF3IP2, JAK2, MAPK1
Ad5	IL-1_Signaling	0.00929273	0.105937	0.38073	-0.639929	-1.66026	57	JUN, GNAS, FOS, NFKBIA, GNB1, GNG10, GNAI3, PRKAR1A, PRKACB, MAP2K4, MAP3K7, ADCY7, GNAI2, GNA15, GNA13
Ad5	IL-22_Signaling	0.403509	0.612508	0.0785029	0.556557	1.05183	17	STAT1
Ad5	IL-2_Signaling	0.0189141	0.130679	0.352488	-0.700067	-1.7861	43	JAK1, JUN, FOS, PIK3R1, LCK
Ad5	IL-3_Signaling	0.214286	0.441746	0.181383	-0.458091	-1.19142	54	JAK1, JUN, FOS, PRKCH, PIK3R1, RAC1
Ad5	IL-4_Signaling	0.318033	0.532086	0.1396	-0.453945	-1.13435	39	JAK1, PIK3R1, NR3C1, PIK3R5
Ad5	IL-6_Signaling	0.0567245	0.236872	0.321776	-0.537987	-1.39578	57	JUN, FOS, NFKBIA, MAP4K4, IL6ST, MAP2K4, MAP3K7
Ad5	IL-8_Signaling	0.0497532	0.22244	0.321776	-0.50669	-1.39325	95	GNAS, NFKBIA, PRKCH, BCL2, MYL12B, PIK3R1, RHOA, CCND3, RAC1, RHOH, GNB1, GNG10, MAP4K4, GNAI3, PIK3R5, MAP2K4, RHOB, GNAI2, PRKCB, GNA15, GNA13, NOX1
Ad5	IL-9_Signaling	0.607143	0.758929	0.0550211	0.449182	0.877893	26	STAT1
Ad5	IL1.NKKB.Innate.InflammatoryResponse	0.895442	0.947942	0.0322153	0.298549	0.644146	70	TLR7, CNOT6L, NLRC5, PYCARD, PKD1, CASP8, CASP7, TEP1
Ad5	IL10 PATHWAY	0.251381	0.47653	0.144631	-0.540649	-1.18564	21	JAK1, PIK3R1, CCND3, PIK3R5, CDKN2D
Ad5	IL10.MODULATED.GENES IN CD4	0.175258	0.405261	0.107554	0.541978	1.23221	192	RNF213, ZBP1, PARP9, HSPA8, HSPE1, CCND2, SNRPF, NOTCH1, ABI3, POLR2L, MRPL36, PRRC2C, LAX1, CD53, SLC25A19, PSMG4, MLEC, SLC7A5, ICMT, CD27, MTHFD2, RGS1, PIM2, NOL8, GPATCH4, LYAR, HEATR1, CCT3, ABCG1, PMF1, CXCR3, HCST, NAB2
Ad5	IL10_ANTIINFLAMMATORY_SIGNALING_PATHWAY	0.292282	0.511046	0.0982123	0.688103	1.18855	8	STAT1, STAT2
Ad5	IL12_PATHWAY	0.218997	0.446614	0.152145	-0.587994	-1.23103	15	JUN, CNN2, HNRNPA2B1
Ad5	IL15 SIGNALING	0.263852	0.485697	0.137251	-0.586027	-1.18681	11	BCL2, CD3D, FAS
Ad5	IL15_Signaling	0.6	0.754967	0.101714	-0.343666	-0.893823	54	JAK1, BCL2, PIK3R1, IRF1, LCK
Ad5	IL17_SIGNALING_PATHWAY	0.129834	0.361064	0.206588	-0.639129	-1.4016	21	JAK1, MAP3K7, TRAF6, IKBKB, GSK3B, TRAF3IP2, JAK2, MAPK1
Ad5	IL18_SIGNALING_PATHWAY	0.0405019	0.194001	0.321776	-0.45158	-1.32843	143	EEF2, JUN, KLF2, FOS, NFKBIA, BCL2, PIK3R1, TNFAIP3, ARF6, PTEN, IRF1, LCK, BIRC3, IER3, SNTB1, BSG, EPB41, RASA3, NCF1, MAP3K7, NFKBIZ, ANP32A, PLCG1, PRKCB, IL18R1, NOX1
Ad5	IL1_AND_MEGAKARYOCYTES_IN_OBESITY	0.931034	0.963411	0.0399219	0.311199	0.537529	8	ICAM1, MYD88, TLR1
Ad5	IL1_SIGNALING_PATHWAY	0.0416727	0.197124	0.321776	-0.624418	-1.59314	47	JUN, NFKBIA, PIK3R1, PELI1, SQSTM1, MAP2K4, MAP3K7, PLCG1, ATF2, TRAF6, IKBKB
Ad5	IL2	0.139842	0.366482	0.193813	-0.693617	-1.4047	11	IL7R, BCL2, LCK, ITK
Ad5	IL21 SIGNALING	0.215426	0.442109	0.154191	-0.593178	-1.2435	16	IL7R, TCF7
Ad5	IL2_IL7	0.139842	0.366482	0.193813	-0.693617	-1.4047	11	IL7R, BCL2, LCK, ITK
Ad5	IL2_SIGNALING_PATHWAY	0.313665	0.531013	0.13649	-0.463749	-1.12142	33	JAK1, JUN, FOS, BCL2, PIK3R1, LCK
Ad5	IL2_STAT5_SIGNALING	0.558824	0.734785	0.127505	-0.333739	-0.938658	103	IFNGR1, PRKCH, BCL2, AHNAK, KLF6, CCND3, SMPDL3A, CTLA4, RABGAP1L, RHOH, ODC1, SLC1A5
Ad5	IL3_SIGNALING_PATHWAY	0.0102024	0.110768	0.38073	-0.710758	-1.75161	36	JAK1, JUN, CD69, FOS, BCL2, PIK3R1
Ad5	IL4_SIGNALING_PATHWAY	0.401961	0.612508	0.122108	-0.418573	-1.04796	40	JAK1, FOS, NFKBIA, PIK3R1
Ad5	IL5_SIGNALING_PATHWAY	0.154545	0.381519	0.197822	-0.585912	-1.33687	26	JAK1, JUN, FOS, BCL2, PIK3R1
Ad5	IL6_JAK_STAT3_SIGNALING	0.236729	0.462462	0.102822	0.59015	1.20791	43	STAT1, IRF9, STAT2, LTB, HAX1, CXCL10, PTPN2
Ad5	IL6_SIGNALING	0.0952381	0.311093	0.282013	-0.53859	-1.40349	56	JAK1, JUN, FOS, ZFP36L2, AHNAK, UBE2S, IL6ST, IER3
Ad5	IL6_SIGNALING_PATHWAY	0.695846	0.818642	0.0486034	0.399898	0.792545	31	STAT1
Ad5	IL7_SIGNALING_PATHWAY	0.135359	0.366482	0.202072	-0.634661	-1.39181	21	IL7R, JAK1, PIK3R1, CDKN1B
Ad5	IL9_SIGNALING_PATHWAY	0.479299	0.680896	0.0696133	0.530194	0.998805	14	STAT1
Ad5	ILK_Signaling	0.00189716	0.0588493	0.45506	-0.624826	-1.71409	92	JUN, ACTB, FOS, LEF1, PIK3R1, RHOA, MYH9, PPP2R5A, ACTG1, PTEN, RHOH, TMSB10, ACTN1, ITGB7, CFL1, PPP2R1A, VIM, PIK3R5, RSU1, MAP2K4, RHOB, MYL6
Ad5	IL_6_TYPE_CYTOKINE_RECEPTOR_LIGAND_INTERACTIONS	0.0273903	0.1556	0.352488	-0.878558	-1.59822	7	JAK1, IL31RA, IL6ST
Ad5	INFLAMMASOME_RECEPTORS_AND_SIGNALING	0.0609911	0.247437	0.204295	0.673779	1.48249	94	IRF7, RTP4, BST2, EIF2AK2, LY6E, CXCR6, CD48, NAMPT, CXCL10, EMP3
Ad5	INFLAMMATORY_RESPONSE	0.0360481	0.184282	0.276501	0.725457	1.56775	78	IRF7, RTP4, BST2, EIF2AK2, LY6E, CXCR6, CD48, NAMPT, CXCL10, EMP3
Ad5	INSULIN_SIGNALING_PATHWAY	0.451883	0.660453	0.131458	-0.367333	-0.996098	82	PIK3R1, PPP1CC, CBLB, PRKAR1A, FOXO1, PRKACB, PIK3R5, CALM3, CALM2, PHKG2, CRK, PDE3B, PPP1CA, FLOT1, IKBKB, GSK3B, MKNK2, PRKAG1, PPP1CB, MAPK1, PRKX
Ad5	INTEGRIN CELL SURFACE INTERACTIONS	0.056391	0.236345	0.261664	0.962186	1.37246	2	CCND2
Ad5	INTEGRIN CELL SURFACE INTERACTIONS (I)	0.056391	0.236345	0.261664	0.962186	1.37246	2	CCND2
Ad5	INTERFERON ALPHA RESPONSE	0.402464	0.612508	0.0925529	0.797661	1.05961	1	SFN
Ad5	INTERFERON_ALPHA_BETA_SIGNALING	0.0125568	0.116136	0.38073	0.931117	1.9058	43	IRF7, IFIT3, BST2, ISG15, IFIT1, XAF1, USP18, OAS2, ISG20, STAT1, OAS3, RSAD2, MX1, IFI35, MX2, IRF9, STAT2, ADAR, PTPN6, GBP2, IFIT2
Ad5	INTERFERON_ALPHA_RESPONSE	0.00656792	0.091059	0.407018	0.940939	2.00028	64	IRF7, IFIT3, RTP4, BST2, ISG15, USP18, DHX58, ISG20, LGALS3BP, HERC6, DDX60, RSAD2, PARP9, IFIH1, PARP14, IFI35, CMPK2, TRAFD1, IRF9, B2M, PSME1, STAT2, EIF2AK2, ADAR, UBA7, TAP1, HELZ2, LY6E, TRIM25, IFIT2, PSME2, MOV10, OGFR, CD74, PSMB9, PARP12, CXCL10, PSMB8, IRF2, CMTR1, EPSTI1, NMI
Ad5	INTERFERON_GAMMA_RESPONSE	0.0326205	0.174589	0.321776	0.891699	1.99723	128	IRF7, IFIT3, RTP4, BST2, ISG15, XAF1, USP18, ZBP1, OAS2, DHX58, ISG20, STAT1, LGALS3BP, HERC6, OAS3, DDX60, RSAD2, IFIH1, PARP14, IFI35, CMPK2, MX2, TRAFD1, IRF9, PML, B2M, PSME1, STAT2, EIF2AK2, ADAR, TAP1, HELZ2, PTPN6, LY6E, TRIM25, IFIT2, PSME2, OGFR, CD74, NAMPT, PSMB9, PARP12, CXCL10, PTPN2, PSMB8, IRF2, CMTR1, EPSTI1, ZNFX1, NMI, NLRC5
Ad5	INTERFERON_GAMMA_SIGNALING	0.0156103	0.121867	0.38073	0.848097	1.75016	48	IRF7, OAS2, STAT1, GBP6, OAS3, GBP7, IRF9, PML, B2M, PTPN6, GBP2, SP100, GBP4, TRIM25, GBP5, PTPN2, IRF2
Ad5	INTERFERON_TYPE_I_SIGNALING_PATHWAYS	0.251724	0.47653	0.16318	-0.4594	-1.15953	46	PDCD4, JAK1, RACK1, PTPRC, PIK3R1, RAC1, LCK
Ad5	INTERLEUKIN1_IL1_STRUCTURAL_PATHWAY	0.0516499	0.226074	0.237794	0.775125	1.58652	43	IRF7
Ad5	INTERLEUKIN1_INDUCED_ACTIVATION_OF_NFKB	0.598485	0.754726	0.0819779	-0.493951	-0.898568	7	SQSTM1, TRAF6, UBE2V1
Ad5	INTERLEUKIN_12_FAMILY_SIGNALING	0.0973154	0.314276	0.266351	-0.557254	-1.395	41	PDCD4, JAK1, HNRNPDL, PPIA, LCP1, MSN, CNN2, CFL1, RAP1B, IL6ST, HNRNPA2B1
Ad5	INTERLEUKIN_1_FAMILY_SIGNALING	0.264851	0.486201	0.0875697	0.522292	1.16109	110	USP18, PSME1, PSMB10, RBX1, PTPN6, PSME2, PTPN18, PSMB5, PSMB9, PTPN2, PSMA7, PSMB8, NLRC5, SEM1, N4BP1, PSMD10, UBE2N, NFKB2, NFKBIB, PSMA5, USP14, PSMD11, TRAF2, PSMD7, CASP8
Ad5	INTERLEUKIN_20_FAMILY_SIGNALING	0.242038	0.466591	0.107972	0.658497	1.24051	14	STAT1, STAT2
Ad5	INTERLEUKIN_6_FAMILY_SIGNALING	0.578778	0.746803	0.0609039	0.493379	0.907416	12	STAT1
Ad5	INTERLEUKIN_6_SIGNALING	0.490939	0.691805	0.0701132	0.569759	1.0001	9	STAT1
Ad5	INTESTINAL_IMMUNE_NETWORK_FOR_IGA_PRODUCTION	0.131579	0.361064	0.199915	-0.699024	-1.42417	12	CD28, ITGA4, ITGB7
Ad5	IRAK1_RECRUITS_IKK_COMPLEX	0.0223031	0.138206	0.352488	-0.856059	-1.73367	11	UBB, UBC, PELI1
Ad5	IRAK2_MEDIATED_ACTIVATION_OF_TAK1_COMPLEX	0.0072664	0.096322	0.407018	-0.887304	-1.72598	9	UBB, UBC
Ad5	IRAK4 SIGNALING	0.0210768	0.13758	0.352488	0.837094	1.809	78	IRF7, XAF1, STAT1, OAS3, PSMB10, TAP1
Ad5	IRAK4_DEFICIENCY_TLR2_4	0.58465	0.747764	0.0772747	-0.57792	-0.950475	4	HMGB1
Ad5	IRF3_MEDIATED_INDUCTION_OF_TYPE_I_IFN	0.463054	0.669949	0.0728939	0.595897	1.02928	8	STING1, XRCC6, DDX41, PRKDC
Ad5	ISHIKAWA_STING_SIGNALING	0.0221214	0.138206	0.352488	0.945853	1.56588	6	IRF7, IRF9, ADAR
Ad5	IYENGAR_RESPONSE_TO_ADIPOCYTE_FACTORS	0.164855	0.391753	0.144631	0.849209	1.29015	3	ISG20
Ad5	Induction_of_Apoptosis_by_HIV1	0.356115	0.57179	0.138022	-0.415208	-1.06647	52	BBC3, NFKBIA, BCL2
Ad5	Inhibition_of_Angiogenesis_by_TSP1	0.0219084	0.138206	0.352488	-0.759794	-1.59072	15	JUN, MAP2K4, TGFBR2, FYN, MAPK1, TGFBR1, MAPK8, AKT3
Ad5	Inositol_Phosphate_Metabolism	0.195455	0.422004	0.216543	-0.443247	-1.21597	92	PRKCH, INPP4B, SGK1, PIK3R1, CSNK1A1, PTEN, GRK6, PIM1, PIK3R5, MAP2K4, PIP4K2A, MTMR1, HIPK1, PLCG1, MAPK6, OCRL, SYNJ2, CSNK1D, MAPK1, MINPP1, PRKX, INPP5D, MAP3K8
Ad5	Insulin_Receptor_Signaling	0.131474	0.361064	0.248911	-0.47363	-1.29447	80	JAK1, SGK1, PIK3R1, PPP1CC, PTEN, PRKAR1A, FOXO1, PRKACB, PIK3R5, CRK, PDE3B, PPP1R14B, PPP1CA, PPP1R12A, GSK3B, FYN, RRAS2, PRKAG1, PPP1CB, JAK2, MAPK1
Ad5	Integrin_Signaling	0.000339942	0.0406664	0.498493	-0.629515	-1.82199	118	ACTB, ARPC2, ASAP1, ARPC1B, MYL12B, ITGA4, PIK3R1, RHOA, ARF6, RAC1, ACTR3, PPP1CC, ACTG1, PTEN, RHOH, ACTN1, ARPC5, ITGB7, ARPC4, RAP1B, ARF5, ZYX, RAP1A, PIK3R5, ACTR2, MAP2K4, RHOB, ARHGAP5, CRK, MYL12A, PLCG1, VASP, PPP1CA, ILK, CAPNS1, PPP1R12A, CAPN1, NEDD9, ITGAE, ITGB1, GSK3B, FYN, RRAS2, ARPC1A, ARPC3, PPP1CB, MAPK1
Ad5	Interferon_Signaling	0.0395137	0.190066	0.282013	0.841111	1.64203	25	IFIT3, IFIT1, STAT1, MX1, IFI35, IRF9, STAT2, TAP1, PTPN2, PSMB8
Ad5	JAK1 SIGNALING	0.278665	0.496414	0.0937465	0.574557	1.16212	35	STAT1, IRF9, STAT2, PTPN6, PTPN2
Ad5	JAK_STAT_SIGNALING_AFTER_INTERLEUKIN_12_STIMULATION	0.0385421	0.188376	0.321776	-0.676671	-1.6183	31	PDCD4, HNRNPDL, PPIA, LCP1, MSN, CNN2, CFL1, RAP1B, HNRNPA2B1
Ad5	JAK_STAT_SIGNALING_PATHWAY	0.249084	0.474843	0.169571	-0.434876	-1.14145	62	IL7R, JAK1, IFNGR1, PIK3R1, CCND3, CBLB, IL6ST, PIM1, PIK3R5, IFNAR2
Ad5	JAK_STAT_SIGNALING_PATHWAY.BTM	0.249084	0.474843	0.169571	-0.434876	-1.14145	62	IL7R, JAK1, IFNGR1, PIK3R1, CCND3, CBLB, IL6ST, PIM1, PIK3R5, IFNAR2
Ad5	JAK_STAT_SIGNALING_PATHWAY.IPA	0.239044	0.462462	0.181383	-0.413672	-1.1306	80	IL7R, JAK1, IFNGR1, PIK3R1, CCND3, CBLB, IL6ST, PIM1, PIK3R5, IFNAR2
Ad5	JAK_STAT_SIGNALING_PATHWAY_IPA	0.302671	0.521215	0.0902635	0.567523	1.12475	31	STAT1, IRF9, STAT2, PTPN6
Ad5	JAK_Stat_Signaling	0.324965	0.540818	0.0828962	0.532867	1.10773	50	STAT1, STAT2, PTPN6
Ad5	JNK_C_JUN_KINASES_PHOSPHORYLATION_AND_ACTIVATION_MEDIATED_BY_ACTIVATED_HUMAN_TAK1	0.00993259	0.108877	0.38073	-0.773972	-1.66246	19	UBB, UBC
Ad5	KASLER_HDAC7_TARGETS_1_DN	0.161376	0.390962	0.179782	-0.691024	-1.3582	10	TXNIP
Ad5	KASLER_HDAC7_TARGETS_1_UP	0.25731	0.480874	0.213928	-0.376844	-1.10202	141	DUSP2, CYTIP, CD28, RNF187, LEF1, BCL2, IKZF1, SMAP2, LSP1, ITK, DUSP10, GM2A, PTGER4, GPR65, CD96, SEMA4D, GSN, ASB8, CAP1, ASB6, CD6, ZAP70
Ad5	KASLER_HDAC7_TARGETS_2_DN	0.0187069	0.130036	0.352488	-0.850668	-1.73312	12	BBC3, KLF2, NFKBIA, H1F0, ADD3
Ad5	KLF12 targets network	0.640449	0.784224	0.0560596	0.436092	0.825269	15	RHOG, CNOT3, NBEAL2, CLPTM1, NR1H2, HGS
Ad5	KRAS_SIGNALING_DN	0.261069	0.484529	0.100633	0.621605	1.20135	23	RSAD2, LFNG
Ad5	KRAS_SIGNALING_UP	0.00536243	0.0873311	0.407018	-0.640321	-1.69697	70	IL7R, ETS1, LAPTM5, SATB1, LCP1, TNFAIP3, DUSP6, IKZF1, PLAUR, PPP1R15A, RABGAP1L, MTMR10
Ad5	Keratan_Sulfate_Biosynthesis	0.764241	0.870364	0.0472587	0.39063	0.738096	18	B4GALT5
Ad5	LDL_INFLUENCE_ON_CD14_AND_TLR4	0.371795	0.588675	0.0831291	0.606941	1.09336	10	NFKB2, CREB3, ATF4
Ad5	LEISHMANIA_INFECTION	0.12963	0.361064	0.21925	-0.560018	-1.34582	32	JAK1, JUN, IFNGR1, FOS, NFKBIA, ITGA4
Ad5	LEPTININSULIN_SIGNALING_OVERLAP	0.802885	0.896748	0.0455878	0.383762	0.691316	10	PDPK1, STAT3, SOCS3
Ad5	LEPTIN_AND_ADIPONECTIN	0.575908	0.746498	0.0623861	0.546601	0.923068	7	ACACA, PRKAB1, PRKAA1
Ad5	LEPTIN_SIGNALING_PATHWAY	0.557971	0.734785	0.10714	-0.352743	-0.919093	55	JAK1, PIK3R1, RHOA, RAC1, PTEN
Ad5	LEUKOCYTE_TRANSENDOTHELIAL_MIGRATION	0.00401012	0.0813348	0.407018	-0.695043	-1.8139	58	ACTB, MYL12B, ITGA4, PIK3R1, RHOA, RAC1, ACTG1, RHOH, ITK, MSN, ACTN1, GNAI3, EZR, RAP1B, RAP1A, PIK3R5, RAPGEF4, NCF1, GNAI2, ARHGAP5, MYL12A, PLCG1, VASP, PRKCB, NOX1, TXK
Ad5	LIMONENE_AND_PINENE_DEGRADATION	0.123737	0.357367	0.202072	-0.783825	-1.42589	7	ECHS1, ALDH1B1
Ad5	LINOLEIC_ACID_METABOLISM	0.0851064	0.299809	0.224966	-0.920168	-1.33605	2	AKR1B10, PLA2G12A
Ad5	LONG_TERM_DEPRESSION	0.0477957	0.216219	0.321776	-0.654533	-1.55249	30	GNAS, GNAI3, GRIA3, PPP2R1A, GNAI2, PLA2G12A, PRKCB, GNA13
Ad5	LONG_TERM_POTENTIATION	0.179739	0.408986	0.190023	-0.505346	-1.26522	40	PPP1CC, CAMK4, RAP1B, RAP1A, PRKACB, CALM3, CALM2, PRKCB, PPP1CA, PPP1R12A, PPP3CC, PPP1CB, MAPK1, CAMK2D, PRKX
Ad5	LPS-stimulated_MAPK_Signaling	0.0214038	0.138206	0.352488	-0.601179	-1.55973	57	JUN, FOS, NFKBIA, PRKCH, PIK3R1, RAC1, PIK3R5, MAP2K4, MAP3K7
Ad5	LPS_IL-1_Mediated_Inhibition_of_RXR_Function	0.132841	0.362295	0.237794	-0.501113	-1.32096	64	JUN, GSTP1, MGST2, ACSBG1, ACSL4, MAP2K4, MAP3K7, XPO1, ALDH1B1
Ad5	LU_AGING_BRAIN_DN	0.368627	0.585286	0.0728939	0.491646	1.06964	84	HSPA8, CBX5, YWHAE, TUBA4A, CALM1, MRPS12, BRD2, ENSA, HSPA13, UBE2D1, SARS, RAN, ILRUN, HCCS
Ad5	LXR_RXR_Activation	0.386154	0.600277	0.078921	0.554548	1.06783	24	NFKB2, ACACA, ABCG1, NCOR2, FASN, ABCA1, TNFRSF1B, NR1H2, RXRB
Ad5	LYSINE_DEGRADATION	0.611276	0.763258	0.0545681	0.438835	0.869713	31	KMT5A, SETDB2, SETD1B, SUV39H1, SETD1A, NSD1, EHMT2
Ad5	LYSOSOME	0.0157144	0.121867	0.352488	-0.559483	-1.54054	93	ACP5, HEXB, CTSC, LAPTM5, CTSA, PSAP, GM2A, CLTA, LAMP1, ATP6V0D1, GNPTG, CTSE, CTSD, AP3B1, AP3M2, PPT1, SCARB2, TCIRG1, IDS, GLA
Ad5	Leptin_Signaling_in_Obesity	0.16242	0.391753	0.197822	-0.521544	-1.28531	36	PIK3R1, PRKAR1A, FOXO1, PRKACB, PIK3R5, ADCY7, PDE3B, PLCG1, PRKAG1, JAK2, MAPK1
Ad5	Leukocyte_Extravasation_Signaling	0.0181279	0.128499	0.352488	-0.582002	-1.58209	86	ACTB, PRKCH, ITGA4, PIK3R1, RHOA, RAC1, ACTG1, RHOH, ITK, MSN, ACTN1, GNAI3, EZR, ARHGAP9, RAP1B, RAP1A, PIK3R5, MAP2K4, RAPGEF4, MYL6, GNAI2, ARHGAP5, CRK, PLCG1, VASP, PRKCB, NOX1, ARHGAP4, TXK
Ad5	Lipid_Antigen_Presentation_by_CD1	0.723748	0.841053	0.0507028	0.414972	0.769676	13	B2M
Ad5	Lymphotoxin_beta_Receptor_Signaling	0.804533	0.897424	0.0398407	0.350072	0.720145	44	LTB, CYCS, NFKB2, PDPK1, TRAF2, PIK3C3, PIK3CD, CYC1
Ad5	Lysine_Biosynthesis	0.795556	0.892651	0.0611693	-0.466391	-0.730443	3	AASDH
Ad5	M0	0.00413694	0.0813348	0.407018	-0.993531	-1.44257	2	ACP5
Ad5	M1	0.0104377	0.112255	0.38073	0.942661	1.69813	10	DHX58, RSAD2, TLR7, CXCL10
Ad5	M1 macrophages	0.114022	0.343484	0.161979	0.756571	1.45348	22	IRF7, XAF1, OAS2
Ad5	M2	0.0218045	0.138206	0.352488	-0.980407	-1.42351	2	FRMD4A
Ad5	M2 macrophages	0.0939948	0.309694	0.237794	-0.716256	-1.46811	13	HEXB, CTSC
Ad5	M3.9_CHROMATIN__CHECKPOINT__REPLICATION__TRANSACTIVATION	0.289017	0.507673	0.199915	-0.36954	-1.07343	137	PTPRC, SCP2, NDFIP1, ADD3, RPA1, TLK1, UBE4A, ARL6IP5, ZKSCAN1, ADCY7, OSBPL9, FTO, NCOR1, TOP2B, WDR11, LY75, NFYC, TDG, RBM28, FYN, EPS15, FBXL4, PDCD6, CUL4A, WWP1, MAP3K2, SNX4, CREB1, POLR3C, ATRX, MTMR2
Ad5	MAPK	0.210127	0.439794	0.152145	-0.667555	-1.29852	9	RASGRP2, ARRB2
Ad5	MAPK SIGNALING	0.210127	0.439794	0.152145	-0.667555	-1.29852	9	RASGRP2, ARRB2
Ad5	MAPK1_ERK2_ACTIVATION	0.0732323	0.283517	0.266351	-0.843602	-1.53463	7	JAK1, IL6ST
Ad5	MAPK3_ERK1_ACTIVATION	0.0681818	0.268953	0.276501	-0.850911	-1.54793	7	JAK1, IL6ST
Ad5	MAPK_AND_NFKB_SIGNALING_PATHWAYS_INHIBITED_BY_YERSINIA_YOPJ	0.139474	0.366482	0.193813	-0.69427	-1.41448	12	NFKBIA, TRAF6, IKBKB, MAPK1
Ad5	MAPK_FAMILY_SIGNALING_CASCADES	0.0140785	0.116136	0.38073	-0.477835	-1.47136	176	UBB, DUSP2, JAK1, JUN, ACTB, UBC, DUSP1, LAT, PIK3R1, DUSP6, CCND3, RAC1, PPP2R5A, PPP1CC, ACTG1, DUSP7, DUSP10, RAP1B, IL6ST, APBB1IP, ABHD17B, RAP1A, FOXO1, PRKACB, PPP2R1A, PSMB2, PEBP1, IQGAP1, RASA3, DLG1, RASGRP1, XPO1
Ad5	MAPK_SIGNALING_PATHWAY	0.0756684	0.286772	0.287805	-0.444568	-1.29137	137	DUSP2, JUN, DUSP1, FOS, DUSP6, RAC1, JUND, DUSP7, MAP4K4, DUSP10, RAP1B, RAP1A, RASGRP2, PRKACB, MAP2K4, RASGRP1, GADD45A, GADD45B, MAP3K7, STK4, PLA2G12A, PPM1B, CRK, TGFBR2, ARRB2, PRKCB, FGF13, ATF2, GADD45G, TRAF6, IKBKB, PPP3CC, RRAS2, FAS, MKNK2, MAPK1, PRKX, TAB1, PPM1A
Ad5	MARKS_HDAC_TARGETS_DN	0.270202	0.492061	0.132147	-0.671313	-1.22122	7	BCL2
Ad5	MARKS_HDAC_TARGETS_UP	0.223404	0.449275	0.151149	-0.582995	-1.22216	16	TXNIP, BCL2L11, GADD45B, GSN
Ad5	MARTIN_INTERACT_WITH_HDAC	0.854862	0.927253	0.0381629	0.322301	0.651898	35	PPA1, CBX5, PKD1, NCOR2, REST, ATF4, BCOR, RUNX3, ETV6, BCL6, SRF
Ad5	MELANOGENESIS	0.0250142	0.149299	0.352488	-0.669875	-1.65086	36	TCF7, GNAS, LEF1, GNAI3, PRKACB, CALM3, CALM2, ADCY7, GNAI2
Ad5	MELANOMA	0.27439	0.496414	0.145516	-0.4873	-1.12701	28	PIK3R1, PTEN, PIK3R5, MDM2, FGF13
Ad5	METABOLISM_OF_XENOBIOTICS_BY_CYTOCHROME_P450	0.0810127	0.296008	0.252961	-0.80376	-1.56347	9	GSTP1, MGST2, EPHX1
Ad5	MFAP5_EFFECT_ON_PERMEABILITY_AND_MOTILITY_OF_ENDOTHELIAL_CELLS_VIA_CYTOSKELETON_REARRANGEMENT	0.139842	0.366482	0.193813	-0.689752	-1.39687	11	JUN, ACTN1, PLCG1, MAPK1, PRKCQ, CREB1, LPP
Ad5	MIF-mediated_Glucocorticoid_Regulation	0.590909	0.747764	0.0857844	-0.422089	-0.874851	14	NFKBIA, NR3C1, PLA2G12A
Ad5	MIF_Regulation_of_Innate_Immunity	0.0837838	0.29848	0.257206	-0.685653	-1.46527	18	JUN, FOS, NFKBIA
Ad5	MISMATCH_REPAIR	0.592187	0.747764	0.0584693	0.465735	0.885506	21	POLD4, RFC1, RFC4, PCNA, SSBP1, RFC5, RFC2, RPA3, MLH1, POLD2
Ad5	MITOTIC_SPINDLE	0.384181	0.600277	0.169571	-0.353957	-1.03053	131	RAPGEF6, AKAP13, ARF6, MYH9, RACGAP1, ABI1, WASF2, CAPZB, EZR, BCL2L11, TLK1, ARHGDIA, NIN, EPB41, DLG1, ARHGAP5, GSN, MID1, KIF5B, ARHGEF12, ARHGAP4, RICTOR, NEDD9, PCM1, TUBGCP2, CSNK1D, ARHGEF3, SASS6, SSH2, NCK2, RAB3GAP1, SPTBN1
Ad5	MORF_HDAC1	0.818994	0.905581	0.0275886	0.334115	0.765072	246	DYNLL1, EIF4A1, SNRPE, COX7C, HAX1, SNRPD2, LSM7, TUFM, COX6B1, TARDBP, GNG5, PRRC2C, NDUFC1, ATP5J, NARS, SNX3, COX5B, MRPS12, VDAC3, UBE2N, VPS26A, ATP5O, CIAO1, EIF3E, UBAC1, CHERP, ILF3, NDUFS5, RAN, TRIM28, COX6A1, XRCC6, DKC1, TTC1, VBP1, BUB3, SRSF3, PSMB7, EIF4H, CHMP2A, UBE2L3
Ad5	MORF_HDAC2	0.612222	0.763312	0.0412376	0.390011	0.893174	251	HSPA8, HSPE1, SNRPE, EIF2S2, SRSF1, BAZ1B, DDX18, RUVBL2, TUFM, NDUFB3, TARDBP, GNG5, EIF4E, TXNL4A, NDUFC1, MLEC, ATP5J, SON, CYCS, VDAC3, AIMP2, CNOT3, VPS26A, IARS, TFDP1, ATP5O, CAD, CHERP, ILF3, TARS, YARS, RFC4, NUP62, HCFC1, DKC1, NCBP2, ANKRD17, PWP1, VBP1, DNMT1, BUB3, MAGOH, ANXA7, UNG, HCCS, EIF4H, AHSA1, BMS1, MCFD2, ZMYM4, SNRPA, LSM2, SGTA, PRDX3, CCT5, RAD23A, SSBP1, CEBPZ, RRM1, N…
Ad5	MSP-RON_Signaling_Pathway	0.0664894	0.264104	0.287857	-0.738844	-1.54887	16	ACTB, PIK3R1, ACTG1, PIK3R5
Ad5	MTORC1_SIGNALING	0.80314	0.896748	0.0324331	0.333582	0.748292	145	HSPE1, STIP1, PPA1, EIF2S2, TUBA4A, PSMB5, NAMPT, PHGDH, SLC7A5, CACYBP, PRDX1, MTHFD2, NFKBIB, ACACA, MLLT11, TOMM40, DHCR7, UNG, PSMG1, CXCR4, MAP2K3, PSMC2, ALDOA, EEF1E1, HSPD1, IFI30, FKBP2, TPI1, PSMC4, MCM2
Ad5	MTOR_SIGNALING_PATHWAY	0.172524	0.400565	0.191892	-0.523806	-1.27838	35	DDIT4, PIK3R1, PIK3R5, CAB39, STRADA, EIF4B
Ad5	MYC_TARGETS_V1	0.294601	0.513525	0.078921	0.488711	1.09934	171	SNRPG, HSPE1, EIF4A1, EIF2S2, SNRPD3, MCM5, SRSF1, DDX18, RUVBL2, YWHAE, NPM1, NDUFAB1, SNRPD2, LSM7, PCBP1, TUFM, PSMA7, TARDBP, TXNL4A, EIF2S1, HSP90AB1, IMPDH2, VDAC3, AIMP2, IARS, CCT3, TFDP1, CAD, FBL, RFC4, C1QBP, RAN, PCNA, TRIM28, PSMD7, XRCC6, NCBP2, PWP1, VBP1, BUB3, SRSF3, EIF4H, UBE2L3, PSMA2, NOP16, SF3A1, SNRPA, LSM2, SNRPD1, PRDX3, CCT5, SSBP1, HSPD1, MRPL23, SRM, RRM1
Ad5	MYC_TARGETS_V2	0.324586	0.540818	0.0824344	0.527642	1.10681	52	HSPE1, TCOF1, MCM5, RABEPK, DDX18, NPM1, GRWD1, AIMP2, MRTO4, PPRC1, UTP20, UNG, IMP4, NOP16, NOP2, HSPD1, SRM, MYBBP1A, EXOSC5
Ad5	MYD88_DISTINCT_INPUTOUTPUT_PATHWAY	0.56962	0.742701	0.0847985	-0.461172	-0.897069	9	JUN
Ad5	MYD88_INDEPENDENT_TLR4_CASCADE	0.189081	0.416096	0.112379	0.595625	1.28713	80	IRF7, USP18
Ad5	MYOGENESIS	0.589655	0.747764	0.100633	-0.352775	-0.890408	46	TPM3, MYH9, LSP1, PTP4A3, BAG1, GADD45B, GSN
Ad5	Macropinocytosis_Signaling	0.0796178	0.294689	0.287857	-0.597337	-1.47209	36	PRKCH, PIK3R1, RHOA, ARF6, RAC1, ABI1, ITGB7, PIK3R5, PLCG1, PRKCB
Ad5	Maturity_Onset_Diabetes_of_Young_(MODY)_Signaling	0.0835214	0.298478	0.234393	-0.883894	-1.4537	4	GAPDH
Ad5	Mechanisms_of_Viral_Exit_from_Host_Cells	0.109756	0.334551	0.237794	-0.614337	-1.42082	28	ACTB, PRKCH, ACTG1, CHMP2B, XPO1, VPS25, PRKCB, CHMP6
Ad5	Melanocyte_Development_and_Pigmentation_Signaling	0.236486	0.462462	0.166934	-0.469781	-1.18416	44	GNAS, BCL2, PIK3R1, PRKAR1A, PRKACB, PIK3R5, ADCY7, CRK, PLCG1, ATF2, RRAS2, PRKAG1, MAPK1
Ad5	Melanoma_Signaling	0.453704	0.660565	0.110122	-0.419725	-0.995545	30	PIK3R1, PTEN, PIK3R5, MDM2
Ad5	Melatonin_Signaling	0.0741905	0.283816	0.287805	-0.578357	-1.44801	40	PRKCH, CAMK4, GNAI3, PRKAR1A, PRKACB, CALM3, MAP2K4, CALM2, GNAI2, PLCG1, PRKCB, RORA, PRKAG1, MAPK1, CAMK2D
Ad5	Membrane	0.789362	0.888324	0.059476	-0.54338	-0.788965	2	ENG, CD72
Ad5	Memory B cell surface signature	0.0536673	0.230003	0.261664	0.936604	1.48009	4	CD52
Ad5	Methane_Metabolism	0.300254	0.518621	0.125033	-0.629533	-1.17549	8	PRDX6
Ad5	Methionine_Metabolism	0.91853	0.962223	0.0392759	0.288315	0.546315	16	DNMT1, DNMT3A, SRM, MTR, SMS, AHCY
Ad5	Mismatch_Repair_in_Eukaryotes	0.76886	0.873009	0.0476387	0.381279	0.721541	15	RFC1, RFC4, PCNA, RFC5, RFC2
Ad5	Mitochondrial_Dysfunction	0.151819	0.377265	0.123257	0.592415	1.30773	104	NDUFA3, NDUFB1, COX17, COX7C, NDUFA2, NDUFA5, NDUFAB1, NDUFA13, NDUFB3, NDUFA6, COX6B1, NDUFA12, COX7B, ATP5J, COX6C, NDUFA11, COX5B, CYCS, NDUFS5, COX6A1, COX7A2, NDUFV3, CASP8, NDUFS6
Ad5	Mitotic_Roles_of_Polo-Like_Kinase	0.718841	0.836202	0.0460458	0.374807	0.763908	37	HSP90AA1, HSP90AB1, ANAPC13, ANAPC11, FZR1, PTTG1, ANAPC10, ANAPC7
Ad5	Molecular_Mechanisms_of_Cancer	0.00204277	0.0597118	0.431708	-0.493657	-1.55381	221	BBC3, JAK1, JUN, GNAS, FOS, ARHGEF1, LEF1, NFKBIA, PRKCH, BCL2, PIK3R1, RHOA, CCND3, RAC1, RHOH, CDKN1B, GNB1, GNG10, GNAI3, BCL2L11, RAP1B, BIRC3, ARHGEF18, PRKAR1A, RAP1A, FOXO1, PRKACB, PIK3R5, MAP2K4, HDAC8, RHOB, CDKN2D, RASGRP1, MAP3K7, MDM2, ADCY7, GNAI2, CRK, TGFBR2, CDKN2C, PRKCB, SMAD7, GNA15, GNA13, SMAD4
Ad5	Monocyte surface signature	0.268105	0.49135	0.0995791	0.619891	1.1909	22	TLR7, PYCARD, PTPRE, GLIPR1, ABCA1, TNFRSF1B, SPNS1
Ad5	Monocyte surface signature (S4)	0.40981	0.617184	0.0772747	0.554689	1.04808	18	PYCARD, PTPRE, GLIPR1, ABCA1, TNFRSF1B, SPNS1, TLR1, TMTC2
Ad5	Monocytes	0.320122	0.534318	0.133555	-0.475392	-1.09947	28	ITGA4, DDX6, GM2A, PIP4K2A, NFKBIZ, CAP1, PAG1, RBMS1, SRPK2, ETS2, THOC1, TRPS1
Ad5	Myc_Mediated_Apoptosis_Signaling	0.71875	0.836202	0.0894367	-0.325415	-0.816484	45	BCL2, PIK3R1, YWHAZ, PIK3R5, MAP2K4
Ad5	N-Glycan_Biosynthesis	0.783186	0.884717	0.0429311	0.374005	0.735579	29	B4GALT5, MOGS, MAN2A1, MGAT1, ALG3, ALG1, DOLPP1, ALG2
Ad5	N-Glycan_Degradation	0.0664894	0.264104	0.287857	-0.735529	-1.54192	16	HEXB, GM2A, MAN1A2, MANEA
Ad5	NATURAL_KILLER_CELL_MEDIATED_CYTOTOXICITY	0.260536	0.484529	0.169571	-0.432931	-1.14233	66	IFNGR1, LAT, PIK3R1, RAC1, KLRD1, LCK, PIK3R5, IFNAR2, SH2D1A, PLCG1, PRKCB, ZAP70, RAET1E
Ad5	NEUROACTIVE_LIGAND_RECEPTOR_INTERACTION	0.743516	0.855306	0.0774768	-0.351392	-0.783039	23	NR3C1, GRIA3, ADRB2, PTGER4, GABBR1, ADORA2A
Ad5	NEUROTROPHIN_SIGNALING_PATHWAY	0.0281606	0.156915	0.352488	-0.540048	-1.47436	88	JUN, NFKBIA, BCL2, ARHGDIB, PIK3R1, RHOA, RAC1, YWHAZ, CAMK4, RAP1B, RAP1A, PIK3R5, CALM3, ARHGDIA, CALM2, FRS2, CRK
Ad5	NF-kappaB_Activation_by_Viruses	0.432234	0.643773	0.125033	-0.387797	-1.01054	56	NFKBIA, PRKCH, ITGA4, PIK3R1, LCK
Ad5	NF-kappaB_Signaling	0.665138	0.802215	0.111011	-0.309886	-0.86064	96	NFKBIA, CD3E, PIK3R1, TNFAIP3, MALT1, LCK, MAP4K4, TBK1, PRKACB, PIK3R5, MAP3K7, CD3D, TGFBR2, PRKCB, ZAP70, TRAF6, IKBKB, NTRK3, TANK, GSK3B, RRAS2
Ad5	NICOTINATE_AND_NICOTINAMIDE_METABOLISM	0.569132	0.742701	0.0617054	0.498219	0.916317	12	NAMPT
Ad5	NITROGEN_METABOLISM	0.1	0.317233	0.2114	-0.886178	-1.3879	3	GLUD1, GLS
Ad5	NK cell surface signature	0.621795	0.771323	0.0573667	0.482592	0.869351	10	SLC7A5, SLAMF7, ATP8B4
Ad5	NK cell surface signature (S1)	0.621795	0.771323	0.0573667	0.482592	0.869351	10	SLC7A5, SLAMF7, ATP8B4
Ad5	NOD_LIKE_RECEPTOR_SIGNALING_PATHWAY	0.651757	0.791271	0.0902635	-0.348859	-0.851409	35	NFKBIA, TNFAIP3, BIRC3, MAP3K7, CARD9, TRAF6, IKBKB, ERBIN, CCL5, MAPK1, TAB1
Ad5	NON_HOMOLOGOUS_END_JOINING	0.655449	0.794061	0.0549074	0.467992	0.843052	10	XRCC6, RAD50, PRKDC
Ad5	NON_SMALL_CELL_LUNG_CANCER	0.50641	0.69892	0.105521	-0.386497	-0.956449	37	PIK3R1, PIK3R5, FHIT, STK4, PLCG1, PRKCB
Ad5	NOTCH_SIGNALING	0.0996835	0.317233	0.176694	0.784224	1.48179	18	LFNG, RBX1, NOTCH1, DTX1, DTX2
Ad5	NOTCH_SIGNALING_PATHWAY	0.151471	0.377265	0.135002	0.692502	1.3922	33	DTX3L, LFNG, NOTCH1, DTX1, DTX2, MFNG, NCOR2, DVL2
Ad5	NRAGE_SIGNALS_DEATH_THROUGH_JNK	0.159159	0.388526	0.193813	-0.569935	-1.31282	27	ARHGEF1, AKAP13, RAC1, BCL2L11, ARHGEF18
Ad5	NRF2-mediated_Oxidative_Stress_Response	0.0258635	0.152769	0.352488	-0.511507	-1.48923	131	FKBP5, UBB, JUN, ACTB, FOS, PRKCH, PPIB, PIK3R1, FTH1, GSTP1, SQSTM1, ACTG1, DNAJC15, JUND
Ad5	NUCLEOTIDE_EXCISION_REPAIR	0.315638	0.531013	0.0860347	0.544247	1.11353	42	RBX1, GTF2H4, POLD4, RFC1, RFC4, PCNA, GTF2H3, POLE4, RAD23A, RFC5, RFC2, POLE3, RPA3, ERCC3, ERCC1, GTF2H5, CCNH, POLD2, ERCC2, CETN2
Ad5	N_GLYCAN_BIOSYNTHESIS	0.956522	0.974011	0.0327971	0.266381	0.542922	37	DPM3, MOGS, DAD1, MAN2A1, MGAT1, ALG3, ALG1, DOLPP1, ALG2
Ad5	Naive B cell surface signature	0.40404	0.612508	0.104733	-0.58919	-1.07182	7	GABBR1, HVCN1, TSPAN13, BTLA
Ad5	Natural_Killer_Cell_Signaling	0.286232	0.503556	0.156312	-0.429657	-1.1195	55	PRKCH, LAT, PIK3R1, RAC1, KLRD1, LCK, PIK3R5, SH2D1A, PLCG1, PRKCB, ZAP70
Ad5	Neuregulin_Signaling	0.263736	0.485697	0.164406	-0.444651	-1.15362	57	PRKCH, ITGA4, PIK3R1, PTEN, CDKN1B, ITGB7, CRK, PLCG1, PRKCB, ITGAE, ITGB1, RRAS2, MAPK1
Ad5	Neuropathic_Pain_Signaling_In_Dorsal_Horn_Neurons	0.051759	0.226074	0.321776	-0.641723	-1.63724	43	FOS, PRKCH, PIK3R1, CAMK1D, CAMK4, GRIA3, PRKAR1A, PRKACB, PIK3R5, PLCG1, PRKCB
Ad5	Neuroprotective_Role_of_THOP1_in_Alzheimers_Disease	0.589661	0.747764	0.0602484	0.478134	0.886828	13	YWHAE, NFYA
Ad5	Neurotrophin_TRK_Signaling	0.108108	0.331299	0.252961	-0.552987	-1.39389	44	JUN, FOS, PIK3R1, PIK3R5, MAP2K4, FRS2, PLCG1, ATF2, NTRK3, RRAS2, MAPK1
Ad5	Neutrophils	0.145215	0.371952	0.147331	0.805054	1.35953	7	TREML2
Ad5	Nitric_Oxide_Signaling_in_the_Cardiovascular_System	0.403974	0.612508	0.122679	-0.423339	-1.04519	38	PIK3R1, CAMK4, ATP2A3, PRKAR1A, PRKACB, PIK3R5, CALM3, CALM2, PDE3B
Ad5	Non-Small_Cell_Lung_Cancer_Signaling	0.844262	0.920133	0.0359209	0.327825	0.697638	63	CCND2, TFDP1, PDPK1, SUV39H1, PIK3C3, PIK3CD, RBL1, E2F3, HRAS, RXRB, RRAS, PIK3R4, ITPR3, PA2G4, NRAS, CDK6, BAD
Ad5	Nucleotide_Excision_Repair_Pathway	0.316176	0.531013	0.0873098	0.553881	1.11352	33	POLR2L, GTF2H4, POLR2K, POLR2E, POLR2F, POLR2J, GTF2H3, POLR2H, POLR2G, RPA3, ERCC3, ERCC1, GTF2H5, CCNH, ERCC2
Ad5	Nucleotide_Sugars_Metabolism	0.994949	0.997575	0.0566484	-0.21793	-0.396446	7	GALT, UGDH, UXS1, GLCE, UGP2, TGDS, RDH11
Ad5	Nur77_Signaling_in_T_Lymphocytes	0.0864198	0.299819	0.271289	-0.605055	-1.45405	32	CD28, BCL2, CD3E, CAMK4, CABIN1, CALM3, CALM2, CD3D
Ad5	O-Glycan_Biosynthesis	0.910112	0.959785	0.0399219	0.321225	0.582863	11	GALNT7, GALNT12, ST3GAL4
Ad5	OLFACTORY_TRANSDUCTION	0.480211	0.680896	0.0968878	-0.482783	-0.977721	11	PRKACB, CALM3, CALM2, ARRB2, CAMK2D, PRKX
Ad5	ONE_CARBON_POOL_BY_FOLATE	0.451043	0.660453	0.0730744	0.563714	1.02286	11	MTHFD2, ATIC, MTHFD1, GART, SHMT1, MTR, SHMT2
Ad5	OOCYTE_MEIOSIS	0.929825	0.963411	0.0307037	0.288641	0.616157	67	RBX1, YWHAE, YWHAG, CALM1, ANAPC13, ANAPC11, PTTG1, ANAPC10, ANAPC7, CAMK2G
Ad5	ORC1_REMOVAL_FROM_CHROMATIN	0.130316	0.361064	0.141225	0.653023	1.3801	57	PSME1, PSMB10, PSME2, MCM5, PSMB5, PSMB9, PSMA7, PSMB8, PSMD10, PSMA5, PSMD11, PSMD7, PSMB7, PSMC2, PSMB4, PSMC5, PSMA2, ORC4, PSMD5, PSMD6, PSMC4, MCM2, MCM3, PSMA4, PSMD1, PSMC3
Ad5	OTHER_GLYCAN_DEGRADATION	0.0894737	0.302668	0.245042	-0.745446	-1.51875	12	HEXB
Ad5	OVERVIEW_OF_INTERFERONSMEDIATED_SIGNALING_PATHWAY	0.359873	0.575993	0.0845557	0.587611	1.10697	14	STAT1, IRF9, STAT2
Ad5	OX40_Signaling_Pathway	0.207493	0.439794	0.164406	-0.548545	-1.22237	23	JUN, NFKBIA, BCL2, CD3E
Ad5	OXIDATIVE_PHOSPHORYLATION	0.128174	0.361064	0.132846	0.588969	1.31896	138	NDUFA3, NDUFB1, NDUFA1, NDUFA2, NDUFA5, TIMM13, NDUFAB1, NDUFB3, NDUFA6, GRPEL1, ETFB, NDUFC1, ATP6V0B, PHYH, POLR2F, TIMM9, MRPS12, TIMM10, VDAC3, MRPL15, TIMM8B, ATP6V1E1, CASP7, NDUFS6, MRPL35, SLC25A11
Ad5	O_GLYCAN_BIOSYNTHESIS	0.438907	0.650568	0.0745501	0.565212	1.03953	12	B4GALT5, GALNT7, C1GALT1C1, GALNT12
Ad5	Oncostatin_M_Signaling	0.465649	0.670789	0.0689567	0.515803	0.996871	23	STAT1
Ad5	Ovarian_Cancer_Signaling	0.0144579	0.116894	0.38073	-0.602119	-1.5936	68	TCF7, LEF1, BCL2, PIK3R1, PTEN, PRKAR1A, PRKACB, PIK3R5, PMS2, HDAC8
Ad5	P2Y_Purigenic_Receptor_Signaling_Pathway	0.0371228	0.187257	0.321776	-0.564327	-1.49249	65	JUN, FOS, PRKCH, PIK3R1, GNB1, GNG10, GNAI3, PRKAR1A, PRKACB, PIK3R5, ADCY7, GNAI2, PLCG1, PRKCB
Ad5	P53_PATHWAY	0.14433	0.371413	0.271289	-0.425518	-1.23005	116	JUN, DDIT4, RACK1, FOS, TXNIP, BTG1, CCND3, PPP1R15A, SAT1, SESN1, PITPNC1, GM2A, DEF6, IER3, TM7SF3, DNTTIP2, GADD45A, MDM2, SEC61A1, IER5, HINT1, EPHX1, CTSD
Ad5	P53_SIGNALING_PATHWAY	0.642755	0.786202	0.0507028	0.409752	0.838445	39	SHISA5, CCND2
Ad5	PAK_Signaling	0.190647	0.416357	0.193813	-0.4824	-1.25895	58	MYL12B, ITGA4, PIK3R1, RAC1, ITGB7, CFL1, PIK3R5, MAP2K4, MYL6, MYL12A, ITGAE, ITGB1, RRAS2, MAPK1, NCK2, PTK2B, WASL, MAPK8, SOS2
Ad5	PANCREAS_BETA_CELLS	0.349367	0.565736	0.114267	-0.577536	-1.12342	9	DPP4, FOXO1, SRP9
Ad5	PANCREATIC_CANCER	0.674157	0.808989	0.0475434	0.393637	0.814969	46	STAT1
Ad5	PANTOTHENATE_AND_COA_BIOSYNTHESIS	0.931298	0.963411	0.0601186	-0.283523	-0.529404	8	ENPP1, PANK3, PPCDC, BCAT2, PANK4, PPCS, COASY, PANK2
Ad5	PARKINSONS_DISEASE	0.234043	0.460015	0.0988903	0.56256	1.21608	79	NDUFA3, NDUFB1, UBA7, NDUFA1, COX7C, NDUFA2, NDUFA5, UQCR11, NDUFAB1, NDUFB3, NDUFA6, COX6B1, UQCRQ, NDUFC1, COX7B, COX6C, COX5B, CYCS, VDAC3, UBA1, NDUFS5, COX6A1, COX7A2, NDUFV3, NDUFS6, COX8A, UBE2L3
Ad5	PATHOGENIC_ESCHERICHIA_COLI_INFECTION	0.0310904	0.168776	0.352488	-0.663642	-1.6122	34	ACTB, ARPC2, ARPC1B, RHOA, ACTG1, YWHAZ, TUBA1A, ARPC5, ARPC4, TUBA1C, EZR
Ad5	PATHWAYS_IN_CANCER	0.0409167	0.195168	0.321776	-0.450764	-1.34649	157	TCF7, JAK1, JUN, ETS1, FOS, LEF1, NFKBIA, BCL2, PIK3R1, TPM3, RHOA, GSTP1, RAC1, PTEN, CBLB, CDKN1B
Ad5	PDGF_Signaling	0.413669	0.619874	0.126876	-0.400067	-1.02758	52	JAK1, JUN, FOS, PIK3R1
Ad5	PEART_HDAC_PROLIFERATION_CLUSTER_DN	0.0964187	0.312265	0.166934	0.69206	1.45756	55	BST2, EIF2AK2, MCM5, EMP3, CSE1L, TFDP1, RBM14, ILF3, RAN
Ad5	PEART_HDAC_PROLIFERATION_CLUSTER_UP	0.189189	0.416096	0.188204	-0.498655	-1.25694	44	DUSP1, BTG1, PPP1CC, SESN1, BLM, RAP1A, RECK
Ad5	PELLICCIOTTA_HDAC_IN_ANTIGEN_PRESENTATION_DN	0.126062	0.360914	0.146416	0.700977	1.442	44	PSME1, PSMB10, TAP1, PSME2, PSMB5, PSMB9, PSMA7, PSMB8, PSMD11, PSMD7, TAPBPL, PSMC2, ATF4, PSMC5, PSMA2
Ad5	PELLICCIOTTA_HDAC_IN_ANTIGEN_PRESENTATION_UP	0.660221	0.798994	0.0477342	0.394608	0.833481	58	B2M, PSMD10, PSMA5, PSMB7, PSMB4, KDELR2, PSMD6, POMP, COPB2, PSMC4, HSP90B1, PSMD1, BCAP31, DDIT3, SAR1A, TBCB, PSMD13, CALR
Ad5	PENTOSE_AND_GLUCURONATE_INTERCONVERSIONS	0.261863	0.484616	0.10925	0.749547	1.21688	5	RPE, CRYL1
Ad5	PENTOSE_PHOSPHATE_PATHWAY	0.853035	0.927035	0.0426734	0.338235	0.640908	16	RPE, ALDOA, RPIA
Ad5	PERK_REGULATES_GENE_EXPRESSION	0.214286	0.441746	0.112843	0.649385	1.26774	25	EIF2S2, EIF2S1, CEBPG, EXOSC8, NFYA, EXOSC2, ATF4
Ad5	PEROXISOME	0.296296	0.514905	0.155242	-0.423424	-1.11224	63	PABPC1, SCP2, CNBP, FIS1, ACSL4, CTBP1
Ad5	PHENYLALANINE_METABOLISM	0.0364151	0.185327	0.321776	-0.886482	-1.57608	6	PRDX6, GOT2
Ad5	PHOSPHATIDYLINOSITOL_SIGNALING_SYSTEM	0.137681	0.366482	0.231127	-0.515513	-1.31501	51	INPP4B, PIK3R1, PTEN, DGKE, PIK3R5, CALM3, CALM2, PIP4K2A, PLCG1, PRKCB, DGKQ, OCRL, DGKD, SYNJ2
Ad5	PHOTODYNAMIC_THERAPYINDUCED_NFKB_SURVIVAL_SIGNALING	0.890851	0.946077	0.0409056	0.315329	0.596735	15	NFKB2, ICAM1, CFLAR
Ad5	PI3K_AKT_MTOR_SIGNALING	0.367589	0.584451	0.142901	-0.382722	-1.03737	78	RAC1, SQSTM1, ACTR3, PTEN, CDKN1B, CAMK4, LCK, CFL1, TBK1, SLA, ARHGDIA, ACTR2, AKT1S1, MAP3K7, AP2M1, CAB39, PLA2G12A, PLCG1, PRKCB, PPP1CA, UBE2D3, DAPP1, GSK3B, MKNK2, PRKAG1, ARPC3, MAPK1
Ad5	PI3K_AKT_Signaling	0.114679	0.343484	0.287857	-0.476907	-1.31317	93	JAK1, NFKBIA, BCL2, ITGA4, PIK3R1, PPP2R5A, PTEN, YWHAZ, MCL1, CDKN1B, ITGB7, FOXO1, PPP2R1A
Ad5	PI3K_Signaling_in_B_Lymphocytes	0.0211111	0.13758	0.352488	-0.569853	-1.54778	83	JUN, FOS, PTPRC, NFKBIA, PIK3R1, RAC1, PTEN, CAMK4, MALT1, CALM3, CALM2, PLCG1, PRKCB, ATF2, IKBKB, DAPP1, PPP3CC, FYN, RRAS2, MAPK1, CAMK2D
Ad5	PID_HDAC_CLASSIII_PATHWAY	0.966772	0.978807	0.0364549	0.244191	0.461398	18	MEF2D, XRCC6, TUBA1B, CREBBP
Ad5	PID_HDAC_CLASSII_PATHWAY	0.751488	0.861001	0.0452247	0.38571	0.753841	26	YWHAE, HSP90AA1, RANGAP1, RAN, NCOR2, BCOR, TUBA1B, BCL6, SRF
Ad5	PID_HDAC_CLASSI_PATHWAY	0.692308	0.817829	0.0946646	-0.321827	-0.834963	57	NFKBIA, SAP18, MBD2, HDAC8, XPO1, RBBP4, NCOR1, SMAD7, GATAD2B
Ad5	PID_IFNG_PATHWAY	0.5791	0.746803	0.0560596	0.440745	0.891467	35	STAT1, IRF9, PTPN2
Ad5	PID_IL12_2PATHWAY	0.386494	0.600277	0.0753094	0.514739	1.05081	40	STAT1, B2M, EOMES, CD8A, NFKB2
Ad5	PID_IL12_STAT4_PATHWAY	0.00603026	0.090454	0.407018	-0.766316	-1.70765	23	JUN, CD28, FOS, CD3E, IRF1
Ad5	PID_IL1_PATHWAY	0.0332703	0.176058	0.321776	-0.676403	-1.54896	25	JUN, PIK3R1, SQSTM1
Ad5	PID_IL23_PATHWAY	0.472089	0.672361	0.0704501	0.529646	1.00097	17	STAT1
Ad5	PID_IL27_PATHWAY	0.269663	0.492061	0.101714	0.634426	1.2006	15	STAT1, STAT2
Ad5	PID_IL2_1PATHWAY	0.127586	0.360914	0.234393	-0.536657	-1.35453	46	JAK1, JUN, FOS, BCL2, PIK3R1, RHOA, LCK
Ad5	PID_IL2_PI3K_PATHWAY	0.0144179	0.116894	0.38073	-0.762039	-1.75532	27	JAK1, BCL2, PIK3R1, RAC1, LCK, SGMS1
Ad5	PID_IL2_STAT5_PATHWAY	0.135447	0.366482	0.206588	-0.609236	-1.35762	23	JAK1, BCL2, PIK3R1, CCND3, LCK
Ad5	PID_IL3_PATHWAY	0.224324	0.449275	0.152145	-0.573454	-1.2255	18	PIK3R1, YWHAZ, PRKACB, PIM1, SRP9
Ad5	PID_IL4_2PATHWAY	0.360248	0.575993	0.126254	-0.449661	-1.08736	33	JAK1, ETS1, PIK3R1
Ad5	PID_IL5_PATHWAY	0.113924	0.343484	0.2114	-0.747632	-1.45429	9	PIK3R1, PIM1
Ad5	PID_IL6_7_PATHWAY	0.123457	0.357367	0.224966	-0.569581	-1.3688	32	JAK1, JUN, FOS, PIK3R1, RAC1, MCL1, IRF1, IL6ST, FOXO1, LMO4, MAP2K4
Ad5	PID_IL8_CXCR1_PATHWAY	0.744681	0.855782	0.0732559	-0.362883	-0.760725	16	GNB1, GNAI2, ARRB2, PRKCB, GNA15
Ad5	PID_IL8_CXCR2_PATHWAY	0.185083	0.414376	0.170932	-0.577596	-1.26666	21	GNB1, PPP2R1A, GNAI2, ARRB2, VASP, PRKCB, GNA15
Ad5	PID_NFKAPPAB_ATYPICAL_PATHWAY	0.0962567	0.312265	0.237794	-0.713435	-1.47872	14	NFKBIA, PIK3R1, LCK, ARRB2, IKBKB
Ad5	PID_NFKAPPAB_CANONICAL_PATHWAY	0.0828729	0.298478	0.261664	-0.696337	-1.52706	21	NFKBIA, TNFAIP3, MALT1, XPO1, UBE2D3, TRAF6, IKBKB
Ad5	PID_TCR_JNK_PATHWAY	0.0330016	0.175803	0.321776	-0.783485	-1.6239	14	JUN, LAT, GRAP2, MAP2K4, MAP3K7, CRK, PRKCB
Ad5	PID_TOLL_ENDOGENOUS_PATHWAY	0.277045	0.496414	0.133555	-0.577119	-1.16877	11	RHOA, HMGB1
Ad5	PID_TRAIL_PATHWAY	0.828968	0.911305	0.0423318	0.350709	0.673762	22	TRADD, TRAF2, CASP8, TNFSF10, PIK3CD, CFLAR, FADD, RIPK1
Ad5	PILOCYTIC_ASTROCYTOMA	0.841026	0.918361	0.0464155	0.389571	0.644943	6	SOS1, GRB2, BRAF, PTPN11, RAF1, NF1
Ad5	PKCtheta_Signaling_in_T_Lymphocytes	0.00589806	0.090454	0.407018	-0.612042	-1.67093	85	JUN, CD28, FOS, NFKBIA, CD3E, LAT, PIK3R1, RAC1, GRAP2, MALT1, LCK, PIK3R5, MAP2K4, MAP3K7, CD3D
Ad5	PLASMA CELL SURFACE SIGNATURE	0.0833333	0.298478	0.195789	0.825641	1.48733	10	CD52, ICAM2
Ad5	PLATELET ACTIVATION	0.785714	0.885969	0.0395172	0.351873	0.744288	60	LGALS3BP
Ad5	PLATELET_ACTIVATION_SIGNALING_AND_AGGREGATION	0.0585964	0.240007	0.321776	-0.470604	-1.36958	126	SRGN, GNAS, PRKCH, PPIA, SELENOP, LAT, PIK3R1, RHOA, RAC1, PSAP, YWHAZ, GNB1, LCK, GNG10, ACTN1, HABP4, FAM3C, CFL1, GNAI3, RAP1B, APBB1IP, DGKE, RAP1A, RASGRP2, PIK3R5, RAPGEF4, RHOB, RASGRP1, GNAI2, CRK, ARRB2, CAP1, PRKCB, GNA15, GNA13, DGKQ, QSOX1
Ad5	PLATELET_CALCIUM_HOMEOSTASIS	0.452632	0.660453	0.100279	-0.477015	-0.971853	12	SRI, ATP2A3
Ad5	PLATELET_HOMEOSTASIS	0.2375	0.462462	0.159647	-0.497085	-1.20758	34	GNAS, PPP2R5A, SRI, GNB1, ATP2A3, GNG10, PPP2R1A
Ad5	PLK1 signaling events	0.344464	0.560184	0.0925529	0.701645	1.13911	5	TUBG1, ASF1B
Ad5	PORPHYRIN_AND_CHLOROPHYLL_METABOLISM	0.864865	0.930138	0.0665892	-0.31914	-0.682018	18	FTH1
Ad5	PPAR_SIGNALING_PATHWAY	0.0881543	0.299988	0.252961	-0.672475	-1.46995	20	UBC, SCP2, ACSL4
Ad5	PPAR_Signaling	0.161172	0.390962	0.213928	-0.498701	-1.29385	57	JUN, FOS, NFKBIA, NRIP1, MAP4K4, CITED2
Ad5	PPARalpha_RXRalpha_Activation	0.0737944	0.283517	0.287805	-0.484599	-1.34587	96	JUN, GNAS, NFKBIA, MAP4K4, GOT2, PRKAR1A, PRKACB, MAP2K4, MAP3K7, ADCY7, NCOA6, TGFBR2, NCOR1, PLCG1, PRKCB, SMAD4, TRAF6, IKBKB, RRAS2, PRKAG1, JAK2, MAPK1
Ad5	PRADERWILLI_AND_ANGELMAN_SYNDROME	0.393027	0.604657	0.0795565	0.563639	1.0705	19	CCND2, UBE2N
Ad5	PRIMARY_BILE_ACID_BIOSYNTHESIS	0.104255	0.324063	0.202072	-0.907406	-1.31752	2	SCP2
Ad5	PRIMARY_IMMUNODEFICIENCY	0.0181476	0.128499	0.352488	-0.740008	-1.61757	20	IL7R, PTPRC, CD3E, LCK
Ad5	PRION_DISEASES	0.285714	0.503422	0.0982123	0.624915	1.1826	15	NOTCH1, STIP1
Ad5	PROGESTERONE_MEDIATED_OOCYTE_MATURATION	0.788194	0.887887	0.0843144	-0.30002	-0.772673	49	PIK3R1, GNAI3, PRKACB, PIK3R5, ANAPC5, ADCY7, GNAI2, PDE3B
Ad5	PROLONGED_ERK_ACTIVATION_EVENTS	0.363158	0.579021	0.114267	-0.52288	-1.0653	12	RAP1A, FRS2, CRK, MAPK1
Ad5	PROPANOATE_METABOLISM	0.915385	0.960901	0.0376923	0.31024	0.597391	24	ACACA, MCEE, HIBCH
Ad5	PROSTATE_CANCER	0.0126842	0.116136	0.38073	-0.628923	-1.63889	56	TCF7, LEF1, NFKBIA, BCL2, PIK3R1, GSTP1, PTEN, CDKN1B, FOXO1, PIK3R5
Ad5	PROTEASOME	0.122159	0.357367	0.149208	0.713068	1.46288	41	PSME1, PSMB10, PSME2, PSMB5, PSMB9, PSMA7, PSMB8, SEM1, PSMA5, PSMD11, PSMD7, PSMB7, PSMC2, PSMB4, PSMC5, PSMA2, PSMD6, POMP, PSMC4, PSMA4, PSMD1, PSMC3
Ad5	PROTEIN_EXPORT	0.215625	0.442109	0.114267	0.674144	1.28176	21	SEC61G, SEC61B, SEC62, SRP19, SRPRB, SPCS2
Ad5	PROTEIN_SECRETION	0.0211198	0.13758	0.352488	-0.564538	-1.54066	76	GNAS, CTSC, ATP1A1, TMED2, ANP32E, SEC31A, RAB2A, CLTA, SGMS1, AP2M1, AP3B1, VAMP3, YIPF6, PPT1, OCRL, GLA, MAPK1, STAM, RAB14
Ad5	PROXIMAL_TUBULE_BICARBONATE_RECLAMATION	0.146465	0.371952	0.184706	-0.762203	-1.38656	7	ATP1A1, ATP1B3, GLUD1, GLS
Ad5	PTEN_Signaling	0.035046	0.18078	0.321776	-0.526532	-1.40522	73	BCL2, ITGA4, PIK3R1, RAC1, PTEN, CDKN1B, ITGB7, BCL2L11, FOXO1, PIK3R5, TGFBR2, ILK, IKBKB, NTRK3, ITGAE, ITGB1, GSK3B, RRAS2, MAPK1
Ad5	PTK6_REGULATES_RHO_GTPASES_RAS_GTPASE_AND_MAP_KINASES	0.274406	0.496414	0.134273	-0.581058	-1.17674	11	RHOA, RAC1, CRK
Ad5	PURINE_METABOLISM	0.421855	0.630295	0.0647943	0.46434	1.02111	95	POLR2L, POLR2K, POLR2E, IMPDH2, POLR1C, POLR2F, POLR1E, POLR2J, POLD4, GMPR2, PRIM2, POLR1D, PRIM1, ADPRM, POLR1B, NME2, POLR3K, PPAT, AMPD2, POLE4, POLR1H, ADSL, POLR2H, PDE6D, CANT1, POLR1A, POLR2G, RRM1, ATIC, PNPT1, POLE3, ENTPD6, NUDT2
Ad5	PXR_RXR_Activation	0.132231	0.361496	0.204295	-0.641176	-1.40153	20	NR3C1, PRKAR1A, FOXO1, PRKACB, PRKAG1, AKT3, PRKACA
Ad5	PYRIMIDINE_METABOLISM	0.104278	0.324063	0.157403	0.651838	1.4099	73	CMPK2, POLR2L, POLR2K, POLR2E, POLR1C, POLR2F, POLR1E, POLR2J, POLD4, PRIM2, CAD, POLR1D, PRIM1, POLR1B, NME2, POLR3K, POLE4, POLR1H, POLR2H, CANT1, POLR1A, POLR2G, RRM1, PNPT1, POLE3, ENTPD6, NUDT2
Ad5	PYRUVATE_METABOLISM	0.553314	0.733615	0.0937465	-0.409331	-0.912149	23	PKM, ACSS2, ALDH1B1, HAGHL, ACSS1
Ad5	Pancreatic_Adenocarcinoma_Signaling	0.832669	0.913814	0.0352404	0.32362	0.700827	75	STAT1, NOTCH1
Ad5	Parkinsons_Signaling	0.671795	0.807855	0.0567672	0.522143	0.864421	6	CYCS
Ad5	Pathogenesis_of_Multiple_Sclerosis	0.19678	0.423263	0.130106	0.803755	1.27016	4	CXCL10, CXCR3
Ad5	Phenylalanine_Tyrosine_and_Tryptophan_Biosynthesis	0.713141	0.833197	0.0510114	0.43594	0.785311	10	YARS, YARS2, PCBD2
Ad5	Phospholipase_C_Signaling	0.00110912	0.05511	0.45506	-0.596974	-1.73753	128	GNAS, ARHGEF1, PRKCH, CD3E, AHNAK, MYL12B, ITGA4, LAT, RHOA, RAC1, PPP1CC, GRAP2, RHOH, CAMK4, GNB1, LCK, ITK, GNG10, ITGB7, RAP1B, ARHGEF18, RAP1A, CALM3, PEBP1, CALM2, HDAC8, RHOB, MYL6, CD3D, ADCY7, PLA2G12A, MYL12A, PLCG1, PRKCB, GNA13, PPP1CA, ZAP70, ARHGEF12, ATF2, PPP1R12A, ITGAE, PPP3CC, ITGB1, FYN, RRAS2, ARHGEF3, PPP1CB, MAPK1
Ad5	Phospholipid_Degradation	0.072973	0.283517	0.276501	-0.713159	-1.52406	18	PRDX6, DGKE, PLA2G12A, PLCG1, DGKQ, LYPLA1, DGKD
Ad5	Phototransduction_Pathway	0.484127	0.683897	0.096563	-0.507648	-0.997775	10	GNB1, PRKAR1A, PRKACB
Ad5	Plasma cell surface signature (S3)	0.601709	0.755807	0.0619763	0.556766	0.921739	6	ICAM2, KRTCAP2
Ad5	Polyamine_Regulation_in_Colon_Cancer	0.341226	0.556505	0.0802023	0.520388	1.09073	53	PSME1, PSMB10, PSME2, PSMB5, PSMB9, PSMA7, PSMB8, PSMD10, PSMA5, PSMD11, PSMD7, PSMB7, PSMC2, PSMB4, PSMC5, PSMA2, MXD1, PSMD5, PSMD6, PSMC4, PSMA4, PSMD1, PSMC3, CTNNB1
Ad5	Primary_Immunodeficiency_Signaling	0.013601	0.116136	0.38073	-0.728748	-1.61033	22	IL7R, PTPRC, CD3E, LCK
Ad5	Production_of_Nitric_Oxide_and_Reactive_Oxygen_Species_in_Macrophages	0.0424858	0.199316	0.321776	-0.49421	-1.36628	100	JAK1, JUN, IFNGR1, FOS, NFKBIA, PRKCH, PIK3R1, RHOA, RAC1, PPP2R5A, PPP1CC, RHOH, IRF1, RAP1B, RAP1A, PPP2R1A, PIK3R5, MAP2K4, RHOB, MAP3K7
Ad5	Prolactin_Signaling	0.201465	0.431711	0.190023	-0.477733	-1.23945	57	TCF7, JUN, FOS, PRKCH, PIK3R1, IRF1, NR3C1
Ad5	Prostate_Cancer_Signaling	0.233202	0.459153	0.183024	-0.433464	-1.1749	78	LEF1, NFKBIA, BCL2, PIK3R1, GSTP1, PTEN, CDKN1B, FOXO1, PIK3R5, HDAC8, MDM2
Ad5	Protein_Kinase_A_Signaling	5.55468e-05	0.0406664	0.557332	-0.625943	-1.8696	155	H3F3B, TCF7, GNAS, H3F3A, LEF1, NFKBIA, PRKCH, MYL12B, RHOA, AKAP13, H1F0, PPP1CC, YWHAZ, CAMK4, GNB1, ADD1, GNG10, ADD3, GNAI3, PDE7A, RAP1B, PRKAR1A, RAP1A, PRKACB, PDE4B, CALM3, CALM2, ANAPC5, AKAP10, MYL6, PHKG2, ADCY7, GNAI2, TGFBR2, PDE3B, MYL12A, PLCG1, VASP, PRKCB, PPP1R14B, GNA13, PPP1CA, PDE4D, SMAD4
Ad5	Protein_Ubiquitination_Pathway	0.144	0.371403	0.120433	0.554111	1.26277	194	USP18, HSPA8, DNAJA1, HSPE1, B2M, PSME1, PSMB10, RBX1, TAP1, HSPH1, PSME2, SUGT1, PSMB5, PSMB9, UCHL3, PSMA7, PSMB8, HSP90AA1, HSP90AB1, DNAJC21, PSMD10, USP19, UBE2N, HSPA13, UBE2D1, ANAPC11, USP36, MED20, FZR1, UBA1, PSMA5, USP14
Ad5	QUERCETIN_AND_NFKB_AP1_INDUCED_APOPTOSIS	0.0199859	0.134816	0.352488	-0.890838	-1.66341	8	JUN, FOS, NFKBIA
Ad5	RA	0.210638	0.439794	0.138022	-0.849502	-1.23344	2	FOS
Ad5	RADAEVA_RESPONSE_TO_IFNA1_UP	0.00445187	0.0813348	0.407018	0.912866	1.79539	29	IRF7, BST2, ISG15, STAT1, LGALS3BP, RSAD2, MX1, IFI35, MX2, PSME1, ADAR
Ad5	RANK_Signaling_in_Osteoclasts	0.0348127	0.180393	0.321776	-0.56562	-1.497	68	JUN, FOS, NFKBIA, PIK3R1, CAMK4, BIRC3, PIK3R5, CALM3, MAP2K4, CALM2, MAP3K7, GSN
Ad5	RAN_Signaling	0.385233	0.600277	0.0813027	0.572463	1.08334	15	CSE1L, RANGAP1, RAN, RCC1
Ad5	RAR_Activation	0.0321744	0.173014	0.321776	-0.509961	-1.40842	97	PNRC1, JUN, DUSP1, FOS, PRKCH, PIK3R1, RAC1, PTEN, TRIM24, NRIP1, CITED2, PRKAR1A, PRKACB, MAP2K4
Ad5	REACTIVE_OXYGEN_SPECIES_PATHWAY	0.86087	0.927611	0.0377705	0.315736	0.643514	37	NDUFA6, PRDX1, HMOX2, LAMTOR5, GCLM
Ad5	REGULATION_OF_ACTIN_CYTOSKELETON	0.000392395	0.0406664	0.498493	-0.655209	-1.86777	108	ACTB, ARHGEF1, ARPC2, ARPC1B, MYL12B, ITGA4, PIK3R1, RHOA, RAC1, MYH9, PPP1CC, ACTG1, MSN, ACTN1, ARPC5, ITGB7, DIAPH2, ARPC4, WASF2, CFL1, EZR, PIK3R5, IQGAP2, PIP4K2A, IQGAP1, GSN, CRK, MYL12A, FGF13, GNA13, PPP1CA, ARHGEF12, NCKAP1, DIAPH1, PPP1R12A, ITGAE, CYFIP2, ITGB1, RRAS2, ARPC1A, ARPC3, PPP1CB, MAPK1
Ad5	REGULATION_OF_AUTOPHAGY	0.442492	0.653421	0.0738053	0.541806	1.02665	16	PIK3C3, ATG4A, GABARAPL2, PIK3R4, PRKAA1, ATG3, GABARAP
Ad5	REGULATION_OF_IFNA_IFNB_SIGNALING	0.085209	0.299809	0.193813	0.831985	1.53018	12	USP18, STAT1, STAT2, PTPN6
Ad5	REGULATION_OF_IFNG_SIGNALING	0.479806	0.680896	0.0702813	0.536712	0.995476	13	STAT1, PTPN6, PTPN2
Ad5	REGULATION_OF_TLR_BY_ENDOGENOUS_LIGAND	0.293333	0.512098	0.11725	-0.759085	-1.18885	3	HMGB1
Ad5	RENAL_CELL_CARCINOMA	0.114583	0.343484	0.248911	-0.534275	-1.3714	48	JUN, ETS1, PIK3R1, RAC1, RAP1B, RAP1A, PIK3R5
Ad5	RENIN_ANGIOTENSIN_SYSTEM	0.0767494	0.286867	0.245042	-0.892577	-1.46798	4	CTSA, LNPEP
Ad5	RESPONSE_TO_ELEVATED_PLATELET_CYTOSOLIC_CA2PLUS	0.457746	0.663907	0.118288	-0.382839	-0.990714	53	SRGN, PPIA, SELENOP, PSAP, ACTN1, HABP4, FAM3C, CFL1
Ad5	RETINOL_METABOLISM	0.903399	0.953588	0.0452247	0.355643	0.562014	4	RDH11, ADH5
Ad5	RIBOFLAVIN_METABOLISM	0.103175	0.324019	0.227987	-0.769173	-1.5118	10	ACP5, MTMR1, ENPP1
Ad5	RIBOSOME	0.930023	0.963411	0.0545681	-0.313611	-0.51578	4	UBA52
Ad5	RIG-1 like receptor signaling	0.0151082	0.11955	0.38073	0.946063	1.63412	8	IRF7, ISG15, DHX58, IFIH1, TRIM25
Ad5	RIG_I_LIKE_RECEPTOR_SIGNALING_PATHWAY	0.0140593	0.116136	0.38073	0.87561	1.79219	43	IRF7, ISG15, DHX58, IFIH1, TRIM25, CXCL10, STING1
Ad5	RIP_MEDIATED_NFKB_ACTIVATION_VIA_ZBP1	0.12199	0.357367	0.159647	0.764648	1.44704	15	ZBP1
Ad5	RNA_DEGRADATION	0.374656	0.591562	0.0747385	0.50527	1.06099	51	LSM7, CNOT6L, EXOSC8, TENT4A, CNOT3, MTREX, LSM6, EXOSC2, EDC3, LSM3, LSM2, HSPD1, ZCCHC7, EXOSC5, PNPT1, EDC4, LSM1
Ad5	RNA_POLYMERASE	0.115097	0.343484	0.158514	0.745621	1.45359	27	POLR2L, POLR2K, POLR2E, POLR1C, POLR2F, POLR1E, POLR2J, POLR1D, POLR1B, POLR3K, POLR1H, POLR2H, POLR1A, POLR2G
Ad5	ROPERO_HDAC2_TARGETS	0.501639	0.696885	0.107554	-0.389677	-0.97375	39	TXNIP, ASAP1, BNIP3L, ADD3, SEL1L, FIBP, MDM2, GSS, PDE4D, TM6SF1
Ad5	Rac_Signaling	0.00191002	0.0588493	0.45506	-0.652323	-1.78023	76	JUN, ARPC2, ARPC1B, ITGA4, PIK3R1, RHOA, RAC1, ACTR3, ARPC5, ITGB7, ARPC4, CFL1, PIK3R5, ACTR2, MAP2K4, IQGAP2, PIP4K2A, IQGAP1, NOX1, NCKAP1, ITGAE, CYFIP2, ITGB1, RRAS2, ARPC1A, ARPC3, MAPK1
Ad5	Ran mediated mitosis	0.693002	0.817829	0.0686326	-0.497436	-0.818108	4	UBE2S
Ad5	Reelin_Signaling_in_Neurons	0.229508	0.454809	0.166934	-0.481704	-1.21892	42	ARHGEF1, ITGA4, PIK3R1, LCK, PIK3R5, MAP2K4, ARHGEF12, ITGB1, GSK3B, FYN, ARHGEF3
Ad5	Regulation_of_Actin-based_Motility_by_Rho	0.00294459	0.076515	0.431708	-0.726729	-1.86539	48	ACTB, ARPC2, ARPC1B, MYL12B, RHOA, RAC1, ACTR3, PPP1CC, RHOH, ARPC5, ARPC4, CFL1, ARHGDIA, ACTR2, PIP4K2A, RHOB, MYL6, GSN, MYL12A
Ad5	Regulation_of_IL-2_Expression_in_Activated_and_Anergic_T_Lymphocytes	0.0059657	0.090454	0.407018	-0.658027	-1.74277	67	JUN, CD28, FOS, NFKBIA, CD3E, LAT, RAC1, CAMK4, MALT1, CALM3, MAP2K4, CALM2, CD3D, TGFBR2, PLCG1, ZAP70, SMAD4, IKBKB, PPP3CC, FYN, RRAS2, TOB1
Ad5	Regulation_of_eIF4_and_p70S6K_Signaling	0.302419	0.521215	0.160801	-0.395022	-1.07919	81	PABPC1, EIF3F, ITGA4, PIK3R1, PPP2R5A, ITGB7, PPP2R1A, EIF3H, PIK3R5, EIF4G2
Ad5	Relaxin_Signaling	0.00316433	0.076515	0.431708	-0.654104	-1.72992	65	JUN, GNAS, FOS, NFKBIA, PIK3R1, GNB1, GNG10, GNAI3, PDE7A, RAP1B, PRKAR1A, RAP1A, PRKACB, PDE4B, PIK3R5, ADCY7, GNAI2, PDE3B, GNA15, GNA13, PDE4D
Ad5	Renal_Cell_Carcinoma_Signaling	0.00589778	0.090454	0.407018	-0.721321	-1.84038	47	UBB, JUN, ETS1, UBC, FOS, PIK3R1, RAC1
Ad5	Renin-Angiotensin_Signaling	0.509579	0.702442	0.116739	-0.36128	-0.956842	67	JUN, FOS, PRKCH, PIK3R1, RAC1, PRKAR1A, PRKACB, PIK3R5, MAP2K4
Ad5	Resting DCs	0.0531915	0.229691	0.287857	-0.952772	-1.38339	2	ACP5
Ad5	Resting NK	0.6875	0.815557	0.0808589	-0.360507	-0.817471	24	CD7, KLRD1, LCK, CD96, SH2D1A, IL18R1, ZAP70, TXK
Ad5	Resting dendritic cell surface signature	0.117333	0.347429	0.213928	-0.667485	-1.41983	17	IFNGR1
Ad5	Resting mast cells	0.612658	0.763312	0.0808589	-0.444247	-0.864147	9	ADRB2, IL18R1
Ad5	Retinoic_acid_Mediated_Apoptosis_Signaling	0.111276	0.337379	0.160801	0.74233	1.4712	31	PARP9, PARP14, PARP11, PARP12, PARP10, CYCS, ZC3HAV1, RARA, CASP8, TNFSF10
Ad5	Rho GTPase cycle	0.0563107	0.236345	0.266351	-0.968434	-1.28972	1	RACGAP1
Ad5	RhoA_Signaling	0.000123154	0.0406664	0.518848	-0.751344	-1.95767	55	ACTB, ARHGEF1, RAPGEF6, ARPC2, ARPC1B, MYL12B, RHOA, ACTR3, ACTG1, MSN, ARPC5, ARPC4, CFL1, EZR, ARHGAP9, ACTR2, PIP4K2A, MYL6, ARHGAP5, MYL12A, GNA13, ARHGEF12, ARHGAP4, PPP1R12A
Ad5	Role_of_BRCA1_in_DNA_Damage_Response	0.291429	0.510336	0.0902635	0.566345	1.16038	38	STAT1, RFC1, RFC4, RBL1, RAD50, RFC5, E2F3, RFC2
Ad5	Role_of_CHK_Proteins_in_Cell_Cycle_Checkpoint_Control	0.592308	0.747764	0.0577309	0.456377	0.878789	24	RFC1, RFC4, PCNA, HUS1, RAD50, RFC5, E2F3, RFC2, RAD9A
Ad5	Role_of_Cytokines_in_Mediating_Communication_between_Immune_Cells	0.759398	0.867449	0.0554793	0.556098	0.793218	2	TGFB1, TNF
Ad5	Role_of_Hypercytokinemia_hyperchemokinemia_in_the_Pathogenesis_of_Influenza	0.203936	0.435368	0.127505	0.802021	1.26742	4	CXCL10
Ad5	Role_of_IL-17A_in_Arthritis	0.388889	0.60032	0.120433	-0.438199	-1.05307	32	NFKBIA, PIK3R1, PIK3R5, MAP2K4
Ad5	Role_of_IL-17A_in_Psoriasis	0.440777	0.651732	0.0843144	-0.783127	-1.04293	1	IL17RA
Ad5	Role_of_IL-17F_in_Allergic_Inflammatory_Airway_Diseases	0.599374	0.754967	0.0579755	0.466435	0.88682	20	CXCL10, NFKB2, CREB3, ATF4
Ad5	Role_of_JAK1_JAK2_and_TYK2_in_Interferon_Signaling	0.383518	0.600277	0.0808589	0.567812	1.07843	19	STAT1, STAT2, PTPN6, PTPN2
Ad5	Role_of_JAK1_and_JAK3_in_gammac_Cytokine_Signaling	0.0881167	0.299988	0.287805	-0.579481	-1.43069	38	IL7R, JAK1, PIK3R1
Ad5	Role_of_JAK2_in_Hormone-like_Cytokine_Signaling	0.27566	0.496414	0.0949752	0.583745	1.17294	34	STAT1, PTPN6, ERG28, MRPL12, POLR2J, TFDP1, ELOA, FAM50A
Ad5	Role_of_JAK_family_kinases_in_IL-6-type_Cytokine_Signaling	0.452532	0.660453	0.0721798	0.53689	1.01445	18	STAT1
Ad5	Role_of_JAK_family_kinases_in_IL-6_Signaling	0.452532	0.660453	0.0721798	0.53689	1.01445	18	STAT1
Ad5	Role_of_MAPK_Signaling_in_the_Pathogenesis_of_Influenza	0.253086	0.47768	0.153159	-0.488274	-1.1734	32	PRDX6, BCL2, MAP2K4, PLA2G12A, ATF2, RRAS2, CCL5, MAPK1
Ad5	Role_of_Macrophages_Fibroblasts_and_Endothelial_Cells_in_Rheumatoid_Arthritis	0.0517217	0.226074	0.321776	-0.468485	-1.36125	135	TCF7, JUN, FOS, LEF1, NFKBIA, PRKCH, PIK3R1, RHOA, RAC1, CSNK1A1, CAMK4, IL6ST, PIK3R5, CSNK1G2, CALM3, MAP2K4, CALM2, CSNK1G3
Ad5	Role_of_NANOG_in_Mammalian_Embryonic_Stem_Cell_Pluripotency	0.167785	0.395197	0.199915	-0.512596	-1.2832	41	JAK1, PIK3R1, PIK3R5, SMAD4, GSK3B, RRAS2, JAK2, MAPK1
Ad5	Role_of_NFAT_in_Cardiac_Hypertrophy	0.0138882	0.116136	0.38073	-0.549587	-1.54574	103	GNAS, PRKCH, PIK3R1, CAMK1D, CSNK1A1, CAMK4, GNB1, GNG10, CABIN1, GNAI3, IL6ST, PRKAR1A, PRKACB, PIK3R5, CALM3, MAP2K4, CALM2, HDAC8, MAP3K7, ADCY7, GNAI2, TGFBR2, PLCG1, PRKCB
Ad5	Role_of_NFAT_in_Regulation_of_the_Immune_Response	0.00203386	0.0597118	0.431708	-0.606421	-1.72933	110	JUN, GNAS, CD28, FOS, NFKBIA, CD3E, LAT, PIK3R1, CSNK1A1, CAMK4, GNB1, LCK, ITK, GNG10, CABIN1, GNAI3, PIK3R5, CSNK1G2, CALM3, CALM2, CSNK1G3, CD3D, XPO1, GNAI2, PLCG1, GNA15, GNA13, ZAP70, ATF2, IKBKB, PPP3CC, GSK3B, FYN, RRAS2, CSNK1D
Ad5	Role_of_Oct4_in_Mammalian_Embryonic_Stem_Cell_Pluripotency	0.602219	0.755807	0.0583453	0.46153	0.876573	19	AQR, RARA, REST, PPP1R8, RXRB, KDM5B, PARP1, PHB, PHC3
Ad5	Role_of_Osteoblasts_Osteoclasts_and_Chondrocytes_in_Rheumatoid_Arthritis	0.000387519	0.0406664	0.498493	-0.667967	-1.83244	92	TCF7, JUN, ACP5, FOS, LEF1, NFKBIA, BCL2, PIK3R1, CSNK1A1, CAMK4, BIRC3, FOXO1, PIK3R5, CSNK1G2, CALM3, MAP2K4, CALM2, CSNK1G3, MAP3K7, GSN
Ad5	Role_of_PI3K_AKT_Signaling_in_the_Pathogenesis_of_Influenza	0.354651	0.570243	0.08042	0.532524	1.0793	36	PLAC8
Ad5	Role_of_PKR_in_Interferon_Induction_and_Antiviral_Response	0.224638	0.449275	0.10673	0.613783	1.25098	37	STAT1, EIF2AK2, EIF2S1, CYCS, NFKB2, NFKBIB, TRAF2, CASP8, MAP2K3, CYC1, FADD
Ad5	Role_of_Pattern_Recognition_Receptors_in_Recognition_of_Bacteria_and_Viruses	0.00513331	0.0865243	0.407018	0.899058	1.81846	35	IRF7, OAS2, OAS3, IFIH1, TLR7, EIF2AK2
Ad5	Role_of_RIG1-like_Receptors_in_Antiviral_Innate_Immunity	0.0125414	0.116136	0.38073	0.870105	1.70933	28	IRF7, DHX58, IFIH1, TRIM25
Ad5	Role_of_Tissue_Factor_in_Cancer	0.140845	0.366876	0.224966	-0.513135	-1.3279	53	PIK3R1, RAC1, PLAUR, PTEN, LCK, CFL1, EGR1, PIK3R5, ARRB2, GNA13, P4HB, ITGB1, FYN, RRAS2, F2RL1, JAK2, MAPK1
Ad5	Role_of_Wnt_GSK-3beta__Signaling_in_the_Pathogenesis_of_Influenza	0.0171697	0.1271	0.352488	-0.749825	-1.64436	21	TCF7, LEF1, CSNK1A1, CSNK1G2, CSNK1G3
Ad5	SANA_RESPONSE_TO_IFNG_UP	0.00439724	0.0813348	0.407018	0.921959	1.81327	29	BST2, OAS2, STAT1, LGALS3BP, DDX60, PARP9, IFIH1, MX1, PARP14, IFI35, DTX3L, SAMD9L, CD74, CXCL10
Ad5	SAPK_JNK_Signaling	0.195312	0.422004	0.199915	-0.464836	-1.23917	72	JUN, CD3E, PIK3R1, RAC1, GNB1, LCK, GNG10, MAP4K4, DUSP10, HNRNPK, PIK3R5, MAP2K4, GADD45A, MAP3K7, CD3D, CRK, SH2D2A, GNA13, MAP4K5, ATF2
Ad5	SELENOAMINO_ACID_METABOLISM	0.924324	0.962554	0.0633597	-0.281261	-0.601069	18	GGT1, SEPHS2, LCMT2, AHCYL1, AHCYL2, MARS2
Ad5	SENESE_HDAC1_AND_HDAC2_TARGETS_DN	0.467787	0.670789	0.0645031	0.474558	0.983318	45	PLAC8
Ad5	SENESE_HDAC1_AND_HDAC2_TARGETS_UP	0.0535966	0.230003	0.321776	-0.482752	-1.389	114	IL7R, SRGN, LAPTM5, SYTL3, TNFAIP3, FRMD4A, AFF3, PLAUR, MCL1, COPA, CD55, BIRC3, IL6ST, GCH1, PIP4K2A, IQGAP1, MTAP, SEC61A1, NFKBIZ, TGFBR2, CDC42SE2, MAFF, TWF1, GNA13, PDE4D
Ad5	SENESE_HDAC1_TARGETS_DN	0.000571889	0.0440686	0.477271	-0.688308	-1.87844	76	CIRBP, FOS, RNF187, AHNAK, RAC1, MALAT1, TUBA1A, BNIP3L, LSP1, BAZ2B, DPY19L4
Ad5	SENESE_HDAC1_TARGETS_UP	0.000824184	0.0511092	0.477271	-0.494841	-1.58598	269	IL7R, FUS, SRGN, ETS1, NFKBIA, LCP1, SF3B1, GPCPD1, TNFAIP3, SQSTM1, KLF3, TMED2, YWHAZ, DOCK10, MCL1, ANP32E, DUSP7, ZFR, COPA, CD55, EZR, GM2A, BIRC3, SERINC3, IL6ST, TMOD3, DNAJB9, GCH1, MBNL1, ARHGDIA, ACTR2, GTF2I, PIP4K2A, GPR65, ANAPC5, BCLAF1, IQGAP1, MTAP, MTMR1, DLG1, AKT1S1, SEC61A1, ARHGAP5, NFKBIZ, MOSPD1, DDX3X, SETD5, TGFBR2, CDC42SE2, SGPP1, YTHDF3, MAFF, TWF1
Ad5	SENESE_HDAC2_TARGETS_DN	0.20916	0.439794	0.114751	0.665729	1.28663	23	PLAC8
Ad5	SENESE_HDAC2_TARGETS_UP	0.046826	0.212676	0.321776	-0.50649	-1.35173	73	IL7R, TNFAIP3, DDX6, MCL1, COPA, FBXO32, IL6ST, BCLAF1, IQGAP1, MTAP, NFKBIZ, TGFBR2, CDC42SE2, TWF1, GNA13, GLYR1, PSME4, PTBP1, ITGB1, CTDSPL2
Ad5	SENESE_HDAC3_TARGETS_DN	0.210056	0.439794	0.0949752	0.508476	1.16431	245	RNF213, PLAC8, LFNG, PDLIM2, MOV10, SEC62, PHGDH, CEBPG, SLC7A5, WDR6, BCL9L, PDXK, AARS, CARM1, BET1, NAA40, LIMD1, MED20, TFDP1, SARS, YARS, CLIC4, NAB2, NCOR2, NPM3, CXXC5, PGRMC2, SUV39H1, PLRG1
Ad5	SENESE_HDAC3_TARGETS_UP	0.615049	0.765454	0.0401661	0.389635	0.894864	273	IFIT3, IFIT1, SLFN5, CCND2, STIP1, IFIT2, NAMPT, CXCL10, METTL16
Ad5	SIGNALING_BY_RECEPTOR_TYROSINE_KINASES	0.15495	0.381519	0.249247	-0.347542	-1.11608	256	UBB, ACTB, UBC, FOS, SGK1, PIK3R1, RHOA, DUSP6, ARF6, RAC1, ACTG1, JUND, GRAP2, DUSP7, LCK, ABI1, WASF2, CLTA, RAP1B, RAP1A, EGR1, PRKACB, PPP2R1A, FOSB, NCF1, SH3KBP1, AP2M1, ATP6V0D1, FRS2, CRK, PDE3B, ADORA2A, NCOR1, PLCG1, PRKCB, SH2D2A, TCF12, ATF2, NCKAP1, RICTOR, DIAPH1, HNRNPH1, PAG1
Ad5	SIGNALLING_TO_ERKS	0.894886	0.947942	0.0673624	-0.294149	-0.667001	24	RAP1A, FRS2, CRK, MAPK1, MAPKAPK2
Ad5	SIGNAL_TRANSDUCTION_THROUGH_IL1R	0.0196279	0.133987	0.352488	-0.71367	-1.59034	23	JUN, NFKBIA
Ad5	SIG_IL4RECEPTOR_IN_B_LYPHOCYTES	0.0174189	0.127292	0.352488	-0.731329	-1.67473	25	JAK1, BCL2, PIK3R1
Ad5	SMALL_CELL_LUNG_CANCER	0.166667	0.393375	0.204295	-0.505002	-1.29626	48	NFKBIA, BCL2, PIK3R1, PTEN, CDKN1B, BIRC3, PIK3R5, FHIT
Ad5	SNARE_INTERACTIONS_IN_VESICULAR_TRANSPORT	0.945104	0.969774	0.0344919	0.287425	0.564651	28	BET1, SNAP47, VTI1B, SNAP29, SNAP23, SEC22B, VAMP5, STX6, STX2
Ad5	SPERMATOGENESIS	0.956376	0.974011	0.0723571	-0.248129	-0.621151	41	CAMK4, PEBP1, PHKG2, TOPBP1, PHF7, TSN, ARL4A, SPATA6, GMCL1, SIRT1, HSPA4L, MLLT10, CHFR
Ad5	SPHINGOLIPID_METABOLISM	0.870523	0.931828	0.0672065	-0.312793	-0.683726	20	SGMS1, SGPP1, CERK, GLA
Ad5	SPLICEOSOME	0.161529	0.390962	0.117766	0.573454	1.27222	118	HSPA8, SNRPG, SNRPF, SNRPE, SNRPD3, SRSF1, SNRPD2, LSM7, PCBP1, TXNL4A, AQR, DDX39B, PPIL1, SRSF6, CHERP, SNRNP27, PHF5A, NCBP2, SRSF3, PLRG1, CDC5L, MAGOH, SNRNP70, LSM6, BUD31, SNRPC, SF3A1, PRPF4, LSM3, SNRPA, LSM2, SNRPD1
Ad5	STARCH_AND_SUCROSE_METABOLISM	0.938503	0.967613	0.0621124	-0.271162	-0.562029	14	ENPP1, GBE1, GUSB, UGDH, PGM1, PGM2, AGL, GAA
Ad5	STAT3_01	0.986595	0.992387	0.0273777	0.231791	0.500396	72	KMT2A, MBD6, SDHAF2, ICAM1, ZC3H18, DERL2, ZHX2, ZBTB9, TMEM229B, RGS3, YY1, MNT, TRAF4, RBPJ, TJAP1, ZBTB11, ATG3, MIS12
Ad5	STEROID_BIOSYNTHESIS	0.694581	0.817999	0.0533478	0.461439	0.797037	8	DHCR7, EBP, FDFT1, SOAT1
Ad5	STEROID_HORMONE_BIOSYNTHESIS	0.635897	0.783647	0.0593488	0.546155	0.904172	6	HSD11B1, SRD5A3
Ad5	SUDDEN_INFANT_DEATH_SYNDROME_SIDS_SUSCEPTIBILITY_PATHWAYS	0.205128	0.437096	0.188204	-0.465899	-1.22288	62	JUN, YBX1, GAPDH, YWHAZ, NR3C1, PRKAR1A, EGR1, PRKACB
Ad5	SULFUR_METABOLISM	0.988034	0.992387	0.0390355	0.255197	0.422485	6	BPNT1
Ad5	SU_PLACENTA	0.933333	0.963986	0.053677	-0.326346	-0.51111	3	HMGB3
Ad5	SYSTEMIC_LUPUS_ERYTHEMATOSUS	0.708399	0.831413	0.0508054	0.405767	0.770662	19	SNRPD3, H2AJ, H4C4, ACTN2, CD86, TRIM21
Ad5	Satish_Mars2015	0.00431345	0.0813348	0.407018	0.945001	1.85647	28	IRF7, BST2, ISG15, LGALS3BP, RSAD2, SLFN8, MX2, EIF2AK2, MOV10, CD74
Ad5	Semaphorin_Signaling_in_Neurons	0.151163	0.377265	0.195789	-0.586724	-1.34359	25	RHOA, RAC1, RHOH, CFL1, RHOB, SEMA4D, ARHGEF12, ITGB1, FYN, MAPK1, ROCK2
Ad5	Serotonin_Receptor_Signaling	0.472422	0.672361	0.0922597	-0.565571	-1.00553	6	GCH1, PTS
Ad5	Small_Cell_Lung_Cancer_Signaling	0.585271	0.747764	0.108394	-0.341052	-0.908601	71	NFKBIA, BCL2, PIK3R1, CCND3, PTEN, CDKN1B, PIK3R5, HDAC8, FHIT
Ad5	Sonic_Hedgehog_Signaling	0.23219	0.457953	0.147331	-0.611059	-1.2375	11	PRKAR1A, PRKACB, ARRB2, GSK3B, PRKAG1, PRKACA
Ad5	Sphingosine-1-phosphate_Signaling	0.3125	0.531013	0.145516	-0.441455	-1.10763	45	PIK3R1, RHOA, RAC1, RHOH, GNAI3, PIK3R5, RHOB, ADCY7, GNAI2, PLCG1, GNA13
Ad5	Stilbene_Coumarine_and_Lignin_Biosynthesis	0.43257	0.643773	0.100991	-0.552966	-1.03252	8	PRDX6
Ad5	Synaptic_Long_Term_Depression	0.0169291	0.126915	0.352488	-0.661873	-1.66068	45	GNAS, PRDX6, PRKCH, PPP2R5A, GNAI3, GRIA3, PPP2R1A, GNAI2, PLA2G12A, PRKCB, GNA15, GNA13
Ad5	Synaptic_Long_Term_Potentiation	0.223022	0.449275	0.17822	-0.463538	-1.20972	58	PRKCH, PPP1CC, CAMK4, GRIA3, RAP1B, PRKAR1A, RAP1A, PRKACB, CALM3, CALM2, PRKCB, PPP1R14B, PPP1CA, ATF2, PPP1R12A, PPP3CC, RRAS2, PRKAG1, PPP1CB, MAPK1, CAMK2D
Ad5	Synthesis_and_Degradation_of_Ketone_Bodies	0.866162	0.930654	0.0632191	-0.341098	-0.620506	7	HMGCL, BDH1, ACAT1, OXCT1, HMGCS1, HADHA, ACAT2
Ad5	Systemic_Lupus_Erythematosus_Signaling	0.0589491	0.240007	0.321776	-0.563065	-1.44625	52	JUN, CD28, FOS, PTPRC, CD3E, LAT, PIK3R1, CAMK4, LCK
Ad5	T & B cell development	0.106329	0.328496	0.21925	-0.763045	-1.48427	9	CD7, CD3E, LRP12, SH2D1A, UBASH3A, CAMK2D
Ad5	T CELL EXHAUSTION	0.811804	0.901126	0.0278699	0.335166	0.768557	240	STAT1, IRF9, CCND2, MRPL52, PTPN6, GBP2, LUC7L3, SRSF1, POP5, TARDBP, NOL7, ATP6V0B, HSPBP1, SLC7A5, NAA38, MRPS21, IMPDH2, CD2, TMBIM6, CD27, NOP58, ANAPC13, RILPL2, NOP10, AEN, BANF1, CCT3, SRSF6
Ad5	T CELLS GAMMA.DELTA	0.349333	0.565736	0.117766	-0.508948	-1.0826	17	TCF7, LAT, LCK, SH2D1A, CD3D
Ad5	T cell activation (I)	9.10882e-05	0.0406664	0.538434	-0.812412	-2.05054	46	IL7R, TCF7, PTPN22, CD28, LEF1, PRKCH, CD7, THEMIS, CD3E, IKZF1, DPP4, RHOH, CAMK4, LCK, ITK
Ad5	T cell activation (II)	0.665698	0.802215	0.0838361	-0.362697	-0.830572	25	CD3E, LCK, ITK, CD3D, IL18R1, ZAP70, GPR171, STAT4, CCL5, ICOS, CRTAM
Ad5	T cell activation (III)	0.0223031	0.138206	0.352488	-0.854864	-1.73125	11	ETS1, LEF1, THEMIS, CAMK4, LCK, CD96, RASGRP1
Ad5	T cell activation (IV)	0.28496	0.502871	0.131458	-0.573741	-1.16193	11	PTPRC, CD3E, LCK
Ad5	T cell activation and signaling	0.5	0.696885	0.0959207	-0.442616	-0.945893	18	PTPRC, CD3E, BIN2, GIMAP6, LCK, ITK, PRKACB, CD3D
Ad5	T cell differentiation	0.0230313	0.139658	0.352488	-0.88068	-1.64444	8	TCF7, CD28, ITK, RASGRP1, SH2D1A
Ad5	T cell differentiation (Th2)	0.0289373	0.15784	0.352488	-0.823255	-1.67727	12	CD28, LAT, DPP4, GRAP2, LCK
Ad5	T cell differentiation via ITK and PKC	0.0226506	0.138826	0.352488	-0.884325	-1.65124	8	ETS1, PRKCH, BCL2, ITK
Ad5	T cell signaling and costimulation	0.000275865	0.0406664	0.498493	-0.94607	-1.84029	9	IL7R, TCF7, LCP1, ARHGDIB, LCK
Ad5	T cell surface	0.21219	0.441006	0.142057	-0.773561	-1.27224	4	CD3E, ITGA4, CD3D
Ad5	T cell surface signature	0.500797	0.696885	0.0675189	0.511631	0.966921	17	CLEC2D, CXCR6, PTPRCAP, CD2
Ad5	T cell surface signature (S0)	0.500797	0.696885	0.0675189	0.511631	0.966921	17	CLEC2D, CXCR6, PTPRCAP, CD2
Ad5	TAK1_DEPENDENT_IKK_AND_NF_KAPPA_B_ACTIVATION	0.505882	0.69892	0.063079	0.470676	0.946242	33	USP18, NLRC5, N4BP1, UBE2N, NFKB2, NFKBIB, USP14, TRAF2, CASP8
Ad5	TASTE_TRANSDUCTION	0.0763359	0.286867	0.261664	-0.826599	-1.54346	8	GNAS, GNB1, PRKACB
Ad5	TAURINE_AND_HYPOTAURINE_METABOLISM	0.0835214	0.298478	0.234393	-0.884892	-1.45534	4	GGT1
Ad5	TBA (source: B cells)	0.880851	0.94029	0.0543434	-0.453983	-0.659165	2	ZPBP
Ad5	TBA (source: memory B cells)	0.238835	0.462462	0.122108	-0.896332	-1.1937	1	ZPBP
Ad5	TERPENOID_BACKBONE_BIOSYNTHESIS	0.547658	0.73021	0.0637845	0.502785	0.932549	13	FDPS, MVD, PMVK, DHDDS, MVK, GGPS1, ACAT2
Ad5	TFH	0.0344371	0.179823	0.321776	-0.670219	-1.55006	28	TCF7, CD69, LEF1, LAT, CTLA4, LCK, ITK, FOSB, SH2D1A, CD3D
Ad5	TGF-beta_Signaling	0.0243398	0.146039	0.352488	-0.652709	-1.66532	47	JUN, FOS, SMURF2, BCL2, MAP2K4, MAP3K7, TGFBR2, SMAD7, SMAD4, TRAF6, RRAS2, MAPK1, TAB1
Ad5	TGFB_PATHWAY	0.800687	0.896644	0.0299907	0.334595	0.760718	192	HSPE1, PML, DAXX, RBX1, HSPH1, PPA1, EIF2S2, YWHAE, UCHL3, EIF2S1, PHGDH, CACYBP, PUM3, LYAR, NEDD8, CCT3, TFDP1, MRTO4, PDPK1, NCOR2, PPRC1, RCC1, RWDD1
Ad5	TGF_BETA_SIGNALING_PATHWAY	0.605769	0.758043	0.0946646	-0.352764	-0.872971	37	SMURF2, RHOA, PPP2R1A, TGFBR2, SMAD7, SMAD4
Ad5	THROMBOPOIETIN_SIGNALING	0.398693	0.6109	0.122679	-0.420975	-1.05398	40	JUN, FOS, PRKCH, PIK3R1
Ad5	THYROID_CANCER	0.00975925	0.108571	0.38073	-0.806692	-1.72394	18	TCF7, LEF1, TPM3
Ad5	TICAM1_TRAF6_DEPENDENT_INDUCTION_OF_TAK1_COMPLEX	0.0186563	0.130036	0.352488	-0.895664	-1.67242	8	UBB, UBC
Ad5	TIGHT_JUNCTION	0.0131221	0.116136	0.38073	-0.64574	-1.68523	58	ACTB, PRKCH, MYL12B, RHOA, MYH9, ACTG1, PTEN, ACTN1, GNAI3, PPP2R1A, EXOC4, EPB41, GNAI2, MYL12A, PATJ, PRKCB, YBX3
Ad5	TLR SIGNALING	0.100179	0.317233	0.188204	0.880283	1.39109	4	TLR7
Ad5	TLR and inflammatory signaling	0.100179	0.317233	0.188204	0.880283	1.39109	4	TLR7
Ad5	TLR3_MEDIATED_TICAM1_DEPENDENT_PROGRAMMED_CELL_DEATH	0.184258	0.414347	0.135002	0.813177	1.28505	4	CASP8, FADD, RIPK1
Ad5	TLR4_SIGNALING_AND_TOLERANCE	0.0122726	0.116136	0.38073	0.885936	1.68444	21	IRF7
Ad5	TLR8-BAFF network	0.426692	0.636687	0.0843144	0.749526	1.06912	2	BCL6
Ad5	TNFA_SIGNALING_VIA_NFKB	0.000346326	0.0406664	0.498493	-0.629105	-1.8101	114	IL7R, PNRC1, DUSP2, JUN, KLF2, DUSP1, FOS, NFKBIA, BTG1, SGK1, TNFAIP3, KLF6, PLAUR, SQSTM1, PPP1R15A, SAT1, SLC16A6, MCL1, IRF1, BTG3, IER2, IL6ST, IER3, EGR1, PDE4B, GCH1, FOSB, PTGER4, RHOB, GADD45A, GADD45B
Ad5	TNFR1_INDUCED_NFKAPPAB_SIGNALING_PATHWAY	0.00782999	0.0986087	0.38073	-0.756392	-1.77634	29	UBB, RACK1, UBC, TNFAIP3, BIRC3, RBCK1, USP2, MAP3K7, OTUD7B
Ad5	TNFR1_SIGNALING	0.0584683	0.240007	0.321776	-0.599763	-1.50161	40	JUN, FOS, NFKBIA, TNFAIP3
Ad5	TNFR2_SIGNALING	0.0429053	0.199641	0.321776	-0.697935	-1.60766	27	JUN, FOS, NFKBIA, TNFAIP3, TBK1, MAP2K4
Ad5	TNF_RECEPTOR_SUPERFAMILY_TNFSF_MEMBERS_MEDIATING_NON_CANONICAL_NF_KB_PATHWAY	0.275862	0.496414	0.101714	0.706432	1.22021	8	LTB, TRAF2
Ad5	TOLLLIKE_RECEPTOR_SIGNALING_PATHWAY	0.0925414	0.307572	0.170932	0.691748	1.46109	58	IRF7, STAT1, TLR7
Ad5	TOLLLIKE_RECEPTOR_SIGNALING_RELATED_TO_MYD88	0.00431113	0.0813348	0.407018	0.923929	1.75667	21	IRF7, TLR7
Ad5	TOLL_LIKE_RECEPTOR_9_TLR9_CASCADE	0.177333	0.40778	0.116739	0.603519	1.30474	76	IRF7, USP18, TLR7
Ad5	TOLL_LIKE_RECEPTOR_CASCADES	0.189223	0.416096	0.108394	0.570627	1.26147	102	IRF7, USP18, TLR7
Ad5	TOLL_LIKE_RECEPTOR_SIGNALING_PATHWAY	0.090535	0.302668	0.172324	0.697831	1.47162	56	IRF7, STAT1, TLR7
Ad5	TOLL_LIKE_RECEPTOR_TLR1_TLR2_CASCADE	0.256809	0.480727	0.172324	-0.420382	-1.13339	74	UBB, JUN, UBC, FOS, NFKBIA, DUSP6, PELI1, DUSP7, HMGB1
Ad5	TRAF3_DEPENDENT_IRF_ACTIVATION_PATHWAY	0.00830389	0.0986087	0.38073	0.955217	1.73324	11	IRF7, IFIH1, TRIM25
Ad5	TRAF6_MEDIATED_INDUCTION_OF_TAK1_COMPLEX_WITHIN_TLR4_COMPLEX	0.0072664	0.096322	0.407018	-0.887304	-1.72598	9	UBB, UBC
Ad5	TRAF6_MEDIATED_IRF7_ACTIVATION	0.00739555	0.0969072	0.407018	0.937669	1.73916	13	IRF7, IFIH1, TRIM25
Ad5	TRAF6_MEDIATED_IRF7_ACTIVATION_IN_TLR7_8_OR_9_SIGNALING	0.123596	0.357367	0.158514	0.772111	1.401	11	IRF7, TLR7
Ad5	TRAF6_MEDIATED_NF_KB_ACTIVATION	0.289557	0.507838	0.096563	0.619683	1.17089	18	IFIH1, TRIM25, NFKB2, NFKBIB, TRAF2
Ad5	TRANSCRIPTIONAL_CASCADE_REGULATING_ADIPOGENESIS	0.182254	0.412564	0.159647	-0.759803	-1.35086	6	KLF2
Ad5	TRANSCRIPTIONAL_REGULATION_OF_WHITE_ADIPOCYTE_DIFFERENTIATION	0.742112	0.854554	0.0420772	0.366505	0.775266	59	HELZ2, MED28, MED29, CARM1, MED20, NCOR2, MED21
Ad5	TREG CELLS	0.164095	0.391753	0.12564	0.649387	1.34138	47	ISG20, IFI35, CD74, GBP5, EPSTI1, RGS1, LGALS9, CDCA7
Ad5	TREM1_SIGNALING	0.315625	0.531013	0.0908241	0.598211	1.13738	21	TLR7, CD86, NFKB2
Ad5	TRYPTOPHAN_METABOLISM	0.192	0.418509	0.164406	-0.603943	-1.28467	17	HAAO, ECHS1, ALDH1B1, OGDH
Ad5	TR_RXR_Activation	0.501639	0.696885	0.107554	-0.375702	-0.958537	43	PIK3R1, CAMK4, UCP2, PIK3R5, MDM2, NCOA6, PDE3B, NCOR1
Ad5	TWEAK_Signaling	0.823009	0.907379	0.0406579	0.338372	0.678348	32	CYCS, NFKB2, NFKBIB, TRADD, TRAF2, CASP8, CASP7, FADD, RIPK1
Ad5	TYPE_III_INTERFERON_SIGNALING	0.213675	0.441746	0.120985	0.761432	1.26057	6	STAT1, IRF9, STAT2
Ad5	TYPE_II_DIABETES_MELLITUS	0.224432	0.449275	0.156312	-0.530965	-1.20399	24	PIK3R1, PKM, PIK3R5
Ad5	TYPE_II_INTERFERON_SIGNALING	0.0785824	0.292758	0.197822	0.800044	1.537	22	ISG15, STAT1, IRF9, STAT2, EIF2AK2, TAP1, IFIT2, PSMB9, CXCL10, IRF2
Ad5	TYPE_I_DIABETES_MELLITUS	0.295455	0.514226	0.12564	-0.650588	-1.18351	7	CD28
Ad5	TYPE_I_INTERFERON_INDUCTION_AND_SIGNALING_DURING_SARSCOV2_INFECTION	0.005237	0.0865243	0.407018	0.916338	1.74224	21	IRF7, OAS2, STAT1, OAS3, IFIH1, IRF9, STAT2, TLR7, EIF2AK2
Ad5	TYROSINE_METABOLISM	0.916449	0.961133	0.0621124	-0.291889	-0.598287	13	GOT2
Ad5	T_CELL_EXHAUSTION	0.811804	0.901126	0.0278699	0.335166	0.768557	240	STAT1, IRF9, CCND2, MRPL52, PTPN6, GBP2, LUC7L3, SRSF1, POP5, TARDBP, NOL7, ATP6V0B, HSPBP1, SLC7A5, NAA38, MRPS21, IMPDH2, CD2, TMBIM6, CD27, NOP58, ANAPC13, RILPL2, NOP10, AEN, BANF1, CCT3, SRSF6
Ad5	T_CELL_RECEPTOR_SIGNALING_PATHWAY	0.00217646	0.062029	0.431708	-0.649475	-1.76404	83	JUN, CD28, FOS, PTPRC, NFKBIA, CD3E, LAT, PIK3R1, RHOA, CTLA4, CBLB, GRAP2, MALT1, LCK, ITK, PIK3R5, DLG1, RASGRP1, MAP3K7, CD3D
Ad5	T_Cell_Receptor_Signaling	0.0012937	0.0588493	0.45506	-0.664052	-1.80363	83	JUN, CD28, FOS, PTPRC, NFKBIA, CD3E, LAT, PIK3R1, RAC1, CTLA4, GRAP2, CAMK4, MALT1, LCK, ITK, PIK3R5, CALM3, MAP2K4, CALM2, RASGRP1, CD3D
Ad5	T_Helper_Cell_Differentiation	0.588415	0.747764	0.0934449	-0.37228	-0.890331	31	IFNGR1, CD28, CD3E
Ad5	Thrombin_Signaling	0.0220874	0.138206	0.352488	-0.524901	-1.44968	97	GNAS, ARHGEF1, PRKCH, MYL12B, PIK3R1, RHOA, CAMK1D, RHOH, CAMK4, GNB1, GNG10, GNAI3, PIK3R5, RHOB, MYL6, ADCY7, GNAI2, MYL12A, PLCG1, PRKCB, GNA15, GNA13, ARHGEF12, PPP1R12A, IKBKB, RRAS2, ARHGEF3, MAPK1, CAMK2D, ROCK2
Ad5	Thyroid_Cancer_Signaling	0.0862534	0.299819	0.252961	-0.688155	-1.47813	19	TCF7, LEF1
Ad5	Tight_Junction_Signaling	0.00164247	0.0588493	0.45506	-0.672433	-1.7784	65	JUN, ACTB, FOS, RHOA, RAC1, MYH9, PPP2R5A, ACTG1, PTEN, PRKAR1A, PRKACB, PPP2R1A, EPB41, MYL6, TGFBR2, VASP
Ad5	Toll-like_Receptor_Signaling	0.332298	0.548341	0.132147	-0.455426	-1.1013	33	JUN, FOS, NFKBIA, MAP4K4, MAP2K4, MAP3K7
Ad5	Treg.Simone.Dn	0.0358322	0.184003	0.321776	-0.505644	-1.46762	121	IL7R, TCF7, ZFP36L2, GIMAP5, SATB1, TNFAIP3, H1F0, USP3, ZBTB20, CBLB, ELF2, CNN2, ACTN1, PITPNC1, NR3C1, PDE7A, RGS10, RASGRP2, CSNK1G2, SCML4, LMO4, ARRDC2, NIN, CD96, FHIT, SEMA4D, IGFBP4, XBP1, TGFBR2, ARRB2
Ad5	Treg.old.new.Friends	0.000554194	0.0440686	0.477271	-0.659406	-1.81151	94	IL7R, FKBP5, EEF1A1, TCF7, JUN, CD69, CD28, DUSP1, PTPRC, CD8B1, LEF1, CD7, SATB1, BCL2, CD3E, SMPDL3A, CTLA4, ACTN1, PITPNC1, GM2A
Ad5	TregSimone.Up	0.251214	0.47653	0.0894367	0.52266	1.1649	132	DYNLL1, ISG20, IFI35, B4GALT5, CD74, PARP12, GBP5, EPSTI1, REXO2, PRDX1, MTHFD2, RGS1, HIGD1A
Ad5	Tregs	0.000869295	0.0511092	0.477271	-0.654433	-1.77958	91	IL7R, FKBP5, EEF1A1, TCF7, JUN, CD69, CD28, DUSP1, PTPRC, LEF1, CD7, SATB1, BCL2, CD3E, SMPDL3A, CTLA4, ACTN1, PITPNC1, GM2A
Ad5	Tumoricidal_Function_of_Hepatic_Natural_Killer_Cells	0.258953	0.483153	0.142057	-0.538172	-1.17638	20	SRGN
Ad5	Type_II_Diabetes_Mellitus_Signaling	0.337302	0.553272	0.15017	-0.388529	-1.06032	76	NFKBIA, PRKCH, PIK3R1, ACSBG1, ACSL4, PIK3R5, MAP2K4, MAP3K7
Ad5	Type_I_Diabetes_Mellitus_Signaling	0.221402	0.44831	0.181383	-0.45574	-1.20135	64	JAK1, IFNGR1, CD28, NFKBIA, BCL2, CD3E, IRF1
Ad5	UBIQUITIN_MEDIATED_PROTEOLYSIS	0.653086	0.792041	0.0431037	0.379711	0.84183	112	PML, RBX1, UBA7, RHOBTB2, ELOC, ELOB, ANAPC13, UBE2N, UBE2D1, ANAPC11, KEAP1, FZR1, UBA1
Ad5	UNFOLDED_PROTEIN_RESPONSE	0.675516	0.809495	0.0496901	0.409094	0.80909	30	EIF4A1, NPM1, CKS1B, CEBPG, MTHFD2, EIF4A2, IARS, TARS
Ad5	URS_ADIPOCYTE_DIFFERENTIATION_DN	0.83908	0.917941	0.0446854	0.372243	0.64297	8	TMEM179B, PPARD
Ad5	URS_ADIPOCYTE_DIFFERENTIATION_UP	0.486154	0.68591	0.0672065	0.504286	0.971041	24	TAP1, RBIS, DPF2, TFCP2, SMARCB1
Ad5	UV_RESPONSE_DN	0.017637	0.128065	0.352488	-0.598983	-1.58415	65	DUSP1, INPP4B, PTEN, CDKN1B, SRI, ADD3, CITED2, NR3C1, PHF3, SPOP, YTHDC1, DLG1, TGFBR2, SMAD7, CELF2, SCAF8, INSIG1, SYNJ2, FYN
Ad5	UV_RESPONSE_UP	0.773825	0.876139	0.0366082	0.33983	0.747303	95	DNAJA1, TAP1, STIP1, SELENOW, TUBA4A, GRPEL1, CEBPG, TMBIM6, HSPA13, FKBP4, TARS, AGO2, RFC4, CDC5L, PPAT, ICAM1, ALDOA, POLR2H, SIGMAR1, PPIF, UROD, MRPL23, KLHDC3
Ad5	Ubiquinone_Biosynthesis	0.0672269	0.266106	0.204295	0.742739	1.53595	49	NDUFA3, NDUFB1, NDUFA1, NDUFA2, NDUFA5, NDUFAB1, NDUFA13, NDUFB3, NDUFA6, NDUFA12, PRMT5, NDUFC1, NDUFA11, FTSJ1, NDUFS5, NDUFV3, NDUFS6
Ad5	Up in PD1 High	0.683824	0.813437	0.0406579	0.370379	0.8238	119	RBX1, SMC2, ABI3, SLCO3A1, TRIM56, PARP10, PHGDH, ATP5L, AARS, RGS1, TIMM10, UBL5, PCNA, TMEM80, CDCA7, GIMAP1, PTTG1, CFLAR, TMEM175, ABHD8, TMEM101, DNAJB2, LSM3, RNASEH2A, MCM2, GABARAPL2, PSMA4, ZCWPW1, SART1, CNPY4, NOSIP
Ad5	Urea_Cycle_and_Metabolism_of_Amino_Groups	0.503958	0.698508	0.0940503	-0.448043	-0.938031	15	ODC1, GLUD1
Ad5	VALINE_LEUCINE_AND_ISOLEUCINE_BIOSYNTHESIS	0.504274	0.698508	0.0706196	0.610452	1.01062	6	LARS2
Ad5	VALINE_LEUCINE_AND_ISOLEUCINE_DEGRADATION	0.939297	0.967613	0.0707899	-0.251534	-0.613882	35	ECHS1, MCCC2, ALDH1B1, PCCA
Ad5	VASCULAR_SMOOTH_MUSCLE_CONTRACTION	0.0135223	0.116136	0.38073	-0.681728	-1.73936	47	GNAS, ARHGEF1, PRKCH, RHOA, PPP1CC, RAMP1, PRKACB, CALM3, CALM2, MYL6, ADCY7, PLA2G12A, ADORA2A, PRKCB, GNA13, PPP1CA, ARHGEF12, PPP1R12A, KCNMB4, RAMP3, PPP1CB, MAPK1, PRKX, ROCK2
Ad5	VASOPRESSIN_REGULATED_WATER_REABSORPTION	0.246313	0.471927	0.10208	0.613991	1.20758	29	DYNLL1
Ad5	VDR_RXR_Activation	0.67284	0.808258	0.08654	-0.351937	-0.845765	32	PRKCH, CDKN1B, FOXO1, GADD45A, NCOR1, PRKCB
Ad5	VEGF_LIGAND_RECEPTOR_INTERACTIONS	0.880903	0.94029	0.0526973	0.566935	0.753114	1	VEGFB
Ad5	VEGF_SIGNALING_PATHWAY	0.398693	0.6109	0.122679	-0.424012	-1.06158	40	PIK3R1, RAC1, PIK3R5, PLA2G12A, PLCG1, PRKCB, SH2D2A, PPP3CC, MAPK1
Ad5	VEGF_Signaling	0.465201	0.670789	0.119888	-0.386744	-1.00792	59	ACTB, BCL2, PIK3R1, ACTG1, ACTN1, FOXO1, PIK3R5
Ad5	VIBRIO_CHOLERAE_INFECTION	0.329193	0.546258	0.132846	-0.455554	-1.10161	33	ACTB, GNAS, ACTG1, PRKACB, SEC61A1, ATP6V0D1, PLCG1, PRKCB
Ad5	VIRAL SENSING & IMMUNITY	0.00915493	0.10542	0.38073	0.957466	1.76096	12	BST2, USP18, ZBP1, IFI35, PSMB10, TLR7, TAP1, IFIT2, CXCL10, PSMB8
Ad5	VIRAL_MYOCARDITIS	0.028689	0.15784	0.352488	-0.714643	-1.62049	24	ACTB, CD28, RAC1, MYH9, ACTG1, CD55, EIF4G2
Ad5	Virus_Entry_via_Endocytic_Pathways	0.126761	0.360914	0.237794	-0.521318	-1.34907	53	ACTB, PRKCH, ITGA4, PIK3R1, RAC1, ACTG1, ITGB7, CD55, CLTA, PIK3R5, AP2M1, PLCG1, PRKCB
Ad5	Vit.D targets	0.774691	0.876139	0.078921	-0.329614	-0.774077	29	NFKBIA, DUSP10
Ad5	WNT_BETA_CATENIN_SIGNALING	0.40625	0.61504	0.111918	-0.457844	-1.03819	24	TCF7, LEF1
Ad5	WNT_SIGNALING_PATHWAY	0.0988142	0.317233	0.287857	-0.495509	-1.34307	78	TCF7, JUN, LEF1, RHOA, CCND3, RAC1, PPP2R5A, CSNK1A1, FRAT2, PRKACB, PPP2R1A, CTBP1, MAP3K7
Ad5	Wnt signaling pathway	0.357282	0.572856	0.0962406	-0.827978	-1.10267	1	SOX4
Ad5	Wnt_beta-catenin_Signaling	0.00180855	0.0588493	0.45506	-0.674475	-1.78748	70	UBB, TCF7, JUN, UBC, LEF1, PPP2R5A, CSNK1A1, PPP2R1A, CSNK1G2, CSNK1G3, MAP3K7, MDM2
Ad5	XENOBIOTIC_METABOLISM	0.988	0.992387	0.0797706	-0.209522	-0.568906	79	SLC1A5, GCH1, MCCC2, IGFBP4, EPHX1, GSS, PINK1, NINJ1, CYFIP2, XDH, FAS, SLC35D1, GCLC, PTS, ETS2, NFS1, CASP6, CCL25
Ad5	Xenobiotic_Metabolism_Signaling	0.449735	0.660453	0.15017	-0.346873	-1.00364	120	PRKCH, PIK3R1, GSTP1, CAMK1D, PPP2R5A, NRIP1, CAMK4, CITED2, MGST2, PPP2R1A, PIK3R5, MAP2K4, MAP3K7, ALDH1B1, PRKCB, DNAJC7
Ad5	ZBP1_DAI_MEDIATED_INDUCTION_OF_TYPE_I_IFNS	0.148325	0.374924	0.142901	0.740252	1.39899	17	ZBP1
Ad5	activated dendritic cells	0.00328699	0.076515	0.431708	0.983687	1.597	5	IRF7, DDX60, RSAD2, IFIH1
Ad5	adhesion and migration	0.562077	0.737332	0.0793435	-0.593831	-0.976644	4	ADRB2, CCL5, F2R
Ad5	alpha-Adrenergic_Signaling	0.0438597	0.203252	0.321776	-0.585935	-1.50499	52	GNAS, PRKCH, CAMK4, GNB1, GNG10, GNAI3, PRKAR1A, PRKACB, CALM3, CALM2, PHKG2, ADCY7, GNAI2, PLCG1, PRKCB, GNA15, GNA13
Ad5	antiviral IFN signature	0.0080779	0.0986087	0.38073	0.9698	1.78364	12	IRF7, IFIT1, DHX58, OAS3, DDX60, RSAD2, IFIH1, PML
Ad5	axon guidance	0.351129	0.567784	0.100633	0.821846	1.09174	1	RRAS
Ad5	beta-alanine_Metabolism	0.901163	0.952109	0.0681513	-0.296037	-0.677921	25	ECHS1, CARNS1, ALDH1B1
Ad5	blood coagulation	0.1875	0.416096	0.191892	-0.491508	-1.26583	49	DUSP6, RAC1, PLAUR, DPP4, PSAP, GSN, CTSE, MAFF, WDR1, ITGB1, FYN, F2RL1
Ad5	cAMP-mediated_signaling	0.00804808	0.0986087	0.38073	-0.628745	-1.66293	69	GNAS, DUSP1, DUSP6, AKAP13, CAMK1D, CAMK4, PDE7A, ADRB2, PRKAR1A, RGS10, RAP1A, PRKACB, PDE4B, CALM3, CALM2, PTGER4, RAPGEF4, AKAP10, GABBR1, ADCY7, GNAI2, PDE3B, ADORA2A, PDE4D, PDE2A, ATF2
Ad5	cell activation (IL15	0.529976	0.714152	0.0857844	-0.534834	-0.950885	6	TNFAIP3
Ad5	cell adhesion (GO)	0.0376007	0.188376	0.321776	-0.745692	-1.56322	16	CYTIP, PTPRC, LEF1, BCL2, PPP2R1A, CD96, CD6, ZAP70, CORO1A, NINJ1
Ad5	cell adhesion (lymphocyte homing)	0.280859	0.498644	0.10592	0.758096	1.198	4	SELL, VAV1, CCR7
Ad5	cell cell adhesion	0.973306	0.982789	0.0481184	0.516634	0.686294	1	LAMB3
Ad5	cell cycle	1	1	0.0584693	-0.198967	-0.41656	15	TLK1, PPP1R12A
Ad5	cell cycle (I)	0.354342	0.570243	0.0785029	0.517698	1.07057	49	MCM5, SMC2, TUBG1, CKS1B, GINS4, TIMELESS, PRIM1, RFC4, PCNA, PTTG1, HELLS, CKS2, RFC5, MCM2, TACC3, CDC7, CENPW, DTYMK, MCM4, KIF20B
Ad5	cell cycle (II)	0.869565	0.931828	0.0475434	0.439409	0.667566	3	DTL, CCNE1, CDC25A
Ad5	cell cycle (III)	0.548673	0.730709	0.0593488	0.464754	0.914061	29	MCM5, TFDP1, PCNA, PTTG1, ANAPC10, RBL1, MCM2, MCM3, MCM7, CDC7, CDK2, MCM4
Ad5	cell cycle and growth arrest	0.0737913	0.283517	0.266351	-0.830347	-1.55045	8	DUSP1, TNFAIP3, PPP1R15A, GADD45B
Ad5	cell cycle and transcription	0.450067	0.660453	0.0639272	0.456526	0.986544	80	MCM5, SMC2, CKS1B, UBE2T, CD86, GINS4, TIMELESS, PRIM1, RFC4, PCNA, CDCA7, TCF19, LMNB1, PTTG1, WDR76, HELLS, LMNB2, RNASEH2A, CKS2, RRM1, RFC5, IFI30, SEMA4A, MCM2, EZH2, TACC3, ASF1B
Ad5	cell development	0.755647	0.864897	0.0598603	0.629499	0.836223	1	AXIN2
Ad5	cell division	0.92257	0.962554	0.0404935	0.31841	0.558905	9	RUVBL1, NCAPD2, VRK1
Ad5	cell division - E2F transcription network	0.238019	0.462462	0.10925	0.656821	1.24458	16	NASP, TIMELESS, PCNA, DNMT1, RNASEH2A, RFC5, MCM2, MCM3, PRKDC, DTYMK, MCM4
Ad5	cell division in stimulated CD4 T cells	0.298748	0.516802	0.10208	0.744817	1.17702	4	UBE2T, CDCA7
Ad5	cell division stimulated CD4+ T cells	0.399471	0.611271	0.108394	-0.541643	-1.06459	10	ACTN1, ZNRF1, GGH
Ad5	cell junction	0.314563	0.531013	0.103958	-0.854775	-1.13835	1	PKP3
Ad5	cell junction (GO)	0.176072	0.406321	0.157403	-0.798024	-1.31247	4	LCP1
Ad5	cell movement	0.388889	0.60032	0.0992333	-0.710818	-1.11326	3	TPM1, MPP1
Ad5	chaperonin mediated protein folding	0.121212	0.357059	0.159647	0.768182	1.45177	17	HSPE1, CCT3, PFDN4, VBP1, PFDN5, CCT5, SSBP1, HSPD1, ATIC, CCT8
Ad5	chaperonin mediated protein folding (I)	0.127389	0.360914	0.155242	0.759696	1.43115	14	HSPE1, CCT3, CCT5, SSBP1, HSPD1, ATIC, CCT8
Ad5	chaperonin mediated protein folding (II)	0.142628	0.369537	0.146416	0.760248	1.36953	10	CCT3, PFDN4, VBP1, PFDN5, CCT5, CCT8
Ad5	chemokine cluster (I)	0.388193	0.60032	0.086795	0.705588	1.11503	4	CXCL10
Ad5	chemokine cluster (II)	0.388193	0.60032	0.086795	0.705588	1.11503	4	CXCL10
Ad5	chemokines and inflammatory molecules in myeloid cells	0.0387797	0.188376	0.321776	-0.802728	-1.63545	12	DUSP1, NFKBIA, TNFAIP3, PDE4B, GCH1
Ad5	chemokines and receptors	0.166667	0.393375	0.13649	0.788505	1.33158	7	CXCR6, CXCR4, ICAM1
Ad5	chromosome Y linked	0.713333	0.833197	0.0664364	-0.52731	-0.825853	3	KDM5D, UTY
Ad5	collagen	0.540416	0.723941	0.0826646	-0.55865	-0.960395	5	THY1, CD9, ENG, BCL11B
Ad5	complement and other receptors in DCs	0.131417	0.361064	0.175204	0.944817	1.25509	1	CD86
Ad5	cytoskeletal remodeling	0.410053	0.617184	0.10673	-0.538426	-1.05827	10	ATP2A3, ZYX, AP2M1
Ad5	cytoskeleton/actin (SRF transcription targets)	0.373333	0.590291	0.101714	-0.719207	-1.12639	3	TPM1
Ad5	double positive thymocytes	0.0993072	0.317233	0.216543	-0.85508	-1.47	5	CD3E, SH2D1A, ASRGL1, UBASH3A
Ad5	endoplasmic reticulum	0.536673	0.72147	0.0697793	0.627201	0.991152	4	TLR7
Ad5	enriched for SMAD2/3 signaling	0.684211	0.813437	0.0603786	0.607427	0.866433	2	RUNX2, GATA3
Ad5	enriched for TF motif PAX3	0.583196	0.747764	0.0617054	0.518974	0.910955	9	PURA, PMS1, TNFAIP8
Ad5	enriched for TF motif TNCATNTCCYR	0.521669	0.711367	0.0658312	0.531049	0.963588	11	TTC1, PDE6D, RAD50, MEN1
Ad5	enriched for TF motif TTCNRGNNNNTTC	0.212766	0.441006	0.137251	-0.848061	-1.23135	2	FOSB
Ad5	enriched for promoter motif NATCACGTGAY (putative SREBF1 targets)	0.810376	0.901126	0.0501934	0.449103	0.709708	4	PRKCE
Ad5	enriched for ubiquitination	0.436508	0.647941	0.102822	-0.525966	-1.03378	10	SRP9, ZBTB41, UBR1
Ad5	enriched for unknown TF motif CTCNANGTGNY	0.16383	0.391753	0.158514	-0.87548	-1.27116	2	DTX3
Ad5	enriched in B cell	0.538674	0.723308	0.0571259	0.437009	0.916693	52	CD52, LTB, PTPN6, PTPRCAP, LY9, CD27, SP140
Ad5	enriched in B cell differentiation	0.648889	0.791246	0.0711327	-0.567518	-0.888826	3	NR4A1, NR4A3, BCL11B
Ad5	enriched in B cells (I)	0.174142	0.403501	0.172324	-0.661604	-1.33986	11	AFF3, TSPAN13, BTLA, IGHM, IGHD
Ad5	enriched in B cells (II)	0.45156	0.660453	0.0741759	0.601199	1.03844	8	SP140, CD79B, CELSR1
Ad5	enriched in B cells (III)	0.0902935	0.302668	0.224966	-0.874032	-1.43748	4	CD69
Ad5	enriched in B cells (III) (M47.2)	0.0902935	0.302668	0.224966	-0.874032	-1.43748	4	CD69
Ad5	enriched in B cells (IV)	0.546992	0.730177	0.0713053	0.691463	0.986303	2	CELSR1
Ad5	enriched in B cells (IV) (M47.3)	0.546992	0.730177	0.0713053	0.691463	0.986303	2	CELSR1
Ad5	enriched in B cells (V)	0.274827	0.496414	0.124434	-0.702156	-1.2071	5	CD69
Ad5	enriched in B cells (V) (M47.4)	0.274827	0.496414	0.124434	-0.702156	-1.2071	5	CD69
Ad5	enriched in B cells (VI)	0.692841	0.817829	0.0697793	-0.464836	-0.799117	5	TSPAN13, BTLA
Ad5	enriched in DNA interacting proteins	0.869984	0.931828	0.0419926	0.350561	0.636093	11	TFDP1, SUV39H1, RRM1, YWHAH
Ad5	enriched in G-protein coupled receptors	0.651515	0.791271	0.0774768	-0.472206	-0.859011	7	ADRB2, PDE4D, CCL5
Ad5	enriched in NK cells	0.467626	0.670789	0.118288	-0.384226	-0.986897	52	CD69, PRKCH, CD7, DPP4, GIMAP6, KLRD1, GRAP2, LCK, ITK, CD96, RASGRP1, SH2D1A, SH2D2A, IL18R1, ZAP70, TXK, GPR171
Ad5	enriched in NK cells (I)	0.522523	0.711679	0.0995791	-0.41098	-0.946672	27	PRKCH, KLRD1, ITK, CD96, SH2D2A, ZAP70, RORA, STAT4, CCL5, HOPX
Ad5	enriched in NK cells (II)	0.158273	0.387466	0.172324	-0.776055	-1.37975	6	CD7, CD96
Ad5	enriched in NK cells (III)	0.0860759	0.299819	0.245042	-0.795119	-1.54666	9	CD7, GIMAP6, RASGRP1
Ad5	enriched in NK cells (receptor activation)	0.138889	0.366482	0.190023	-0.768055	-1.3972	7	KLRD1, ITK, CD96, ZAP70
Ad5	enriched in T cells	0.000656043	0.046743	0.477271	-0.63466	-1.81752	112	IL7R, TCF7, PTPN22, JUN, ETS1, CD28, FOS, PTPRC, LEF1, PRKCH, CD7, THEMIS, BCL2, CD3E, LCP1, ARHGDIB, ITGA4, LAT, IKZF1, BIN2, DPP4, GIMAP6, GRAP2, RHOH, CAMK4, LCK, ITK
Ad5	enriched in T cells (I)	0.000963156	0.0522856	0.477271	-0.741889	-1.87004	44	IL7R, ETS1, CD28, LEF1, PRKCH, CD7, CD3E, LAT, GIMAP6, LCK, ITK
Ad5	enriched in T cells (II)	0.376068	0.592971	0.0860347	0.670711	1.11038	6	CLEC2D
Ad5	enriched in activated dendritic cells	0.00853897	0.0999635	0.38073	0.910909	1.72116	18	IFIT3, IFIT1, RSAD2, PARP9, IFIH1, MX2, IFIT2
Ad5	enriched in activated dendritic cells (I)	0.315217	0.531013	0.0995791	0.75829	1.15202	3	CD86
Ad5	enriched in activated dendritic cells (II)	0.0140483	0.116136	0.38073	0.929998	1.68748	11	IFIT3, IFIT1, RSAD2, PARP9, IFIH1, MX2, IFIT2
Ad5	enriched in activated dendritic cells/monocytes	0.889088	0.946077	0.0459538	0.367184	0.580252	4	G0S2
Ad5	enriched in antigen presentation	0.169811	0.39669	0.176694	-0.603927	-1.29721	19	PTPRC, LAPTM5, ITGA4, PLAUR, GIMAP6
Ad5	enriched in antigen presentation (I)	0.856884	0.92744	0.048215	0.452444	0.687368	3	CD74
Ad5	enriched in antigen presentation (II)	0.179144	0.408986	0.170932	-0.629236	-1.3042	14	PTPRC, ITGA4, GIMAP6, SLA
Ad5	enriched in antigen presentation (III)	0.203562	0.435368	0.155242	-0.695151	-1.29801	8	PTPRC, LAPTM5
Ad5	enriched in cell cycle	0.741425	0.854554	0.0730744	-0.372657	-0.7802	15	PPP2R1A, CDC34, PSMD3, DNM2
Ad5	enriched in dendritic cells	0.570439	0.742701	0.0797706	-0.537286	-0.923668	5	CTSB, CAPG, GGTA1, B3GNT5
Ad5	enriched in hepatocyte nuclear factors	0.940452	0.967613	0.0496901	0.53026	0.704394	1	GMDS
Ad5	enriched in hepatocyte nuclear factors (I)	0.940452	0.967613	0.0496901	0.53026	0.704394	1	GMDS
Ad5	enriched in membrane proteins	0.944559	0.969774	0.0494905	0.529125	0.702886	1	NEDD4L
Ad5	enriched in monocytes (I)	0.511111	0.702855	0.0835991	-0.643582	-1.00795	3	LGALS1
Ad5	enriched in monocytes (II)	0.100865	0.31852	0.24134	-0.640996	-1.42839	23	SGK1, PLAUR, SMPDL3A, PADI2, NCF1, TYMP, TIMP2, RNF130
Ad5	enriched in monocytes (III)	0.0808081	0.296008	0.252961	-0.832114	-1.51374	7	FOS, DUSP6, IER3
Ad5	enriched in monocytes (IV)	0.756684	0.865216	0.0727141	-0.373966	-0.775108	14	DUSP6, ACPP, CARD9
Ad5	enriched in monocytes (surface)	0.2423	0.466591	0.125033	0.870217	1.15599	1	TNFRSF1B
Ad5	enriched in myeloid cells and monocytes	0.296959	0.515271	0.102449	0.746328	1.1794	4	TLR7
Ad5	enriched in naive and memory B cells	0.728155	0.844357	0.0589694	-0.631316	-0.84076	1	CD37
Ad5	enriched in neutrophils	0.850082	0.925404	0.0442407	0.357511	0.627539	9	G0S2, MXD1, RNF24
Ad5	enriched in neutrophils (I)	0.193322	0.420585	0.130106	0.790679	1.28366	5	G0S2, MXD1, RNF24
Ad5	enriched in neutrophils (II)	0.331828	0.548341	0.110122	-0.707959	-1.16434	4	FRAT2
Ad5	enriched in plasma membrane proteins	0.145791	0.371952	0.165657	0.936982	1.24468	1	COL23A1
Ad5	enriched in plasma membrane proteins (II)	0.145791	0.371952	0.165657	0.936982	1.24468	1	COL23A1
Ad5	erythrocyte differentiation	0.510638	0.702855	0.0813027	-0.695684	-1.0101	2	BPGM
Ad5	extracellular matrix (II)	0.0955556	0.311238	0.216543	-0.890674	-1.39494	3	SMPDL3A
Ad5	extracellular region cluster (GO)	0.854369	0.927253	0.0515309	-0.568866	-0.757591	1	ENG
Ad5	fMLP_Signaling_in_Neutrophils	0.0063756	0.091059	0.407018	-0.603733	-1.63929	79	GNAS, NFKBIA, PRKCH, ARPC2, ARPC1B, PIK3R1, RAC1, ACTR3, CAMK4, GNB1, GNG10, ARPC5, ARPC4, GNAI3, PIK3R5, CALM3, ACTR2, CALM2, GNAI2, PRKCB, GNA15, GNA13, NOX1
Ad5	glycan-related enzymes and proteins	0.856964	0.92744	0.0311335	0.312891	0.690695	104	B2M, LFNG, B4GALT5, DPM3, OST4, GMPPB, MPDU1, GALNT7, MFNG, C1GALT1C1, GALNT12, DAD1, MAN2A1, MGAT1, PRKCSH, ST3GAL4, ALG3, ALG1
Ad5	glycerophospholipid metabolism	0.73617	0.849427	0.0628004	-0.581375	-0.844133	2	ST3GAL6
Ad5	golgi membrane (I)	0.52766	0.714152	0.0795565	-0.687032	-0.997542	2	B3GNT5, WLS
Ad5	golgi membrane (II)	0.576244	0.746498	0.0610364	0.475741	0.900301	15	GALNT7, C1GALT1C1, RAB21, COPB2, GOLT1B
Ad5	growth factor induced	0.00611552	0.0905415	0.407018	-0.950009	-1.6332	5	DUSP1, PPP1R15A
Ad5	heme biosynthesis (I)	0.592129	0.747764	0.0649408	0.58871	0.930326	4	ALAD, CPOX
Ad5	heme biosynthesis (II)	0.783828	0.884717	0.048022	0.428405	0.723467	7	UROD, ALAD, CPOX, BLVRB
Ad5	iCOS-iCOSL_Signaling_in_T_Helper_Cells	0.015206	0.11955	0.38073	-0.610562	-1.64613	74	CD28, PTPRC, NFKBIA, CD3E, LAT, PIK3R1, RAC1, PTEN, GRAP2, CAMK4, LCK, ITK, PIK3R5, CALM3, CALM2, CD3D
Ad5	immune activation - generic cluster	0.031544	0.170427	0.321776	-0.559258	-1.51387	75	HMGB2, CD7, CD3E, SGK1, LAT, DUSP6, CORO2A, SMPDL3A, GRAP2, CAMK4, ACTN1, PADI2, GALNT6, LRP12, BLM, FOXO1
Ad5	immuregulation - monocytes	0.189376	0.416096	0.153159	-0.76729	-1.31908	5	CTLA4, CAMK2D, IGHD
Ad5	inflammasome receptors and signaling	0.0443469	0.204678	0.321776	-0.877261	-1.55969	6	NFKBIA, TNFAIP3, BIRC3
Ad5	inflammatory response	0.177778	0.40778	0.155242	-0.81847	-1.28186	3	ARRB2, CARD9
Ad5	innate activation by cytosolic DNA sensing	0.0254282	0.15098	0.352488	0.928626	1.604	8	IRF7, ZBP1
Ad5	innate antiviral response	0.00326963	0.076515	0.431708	0.985456	1.66418	7	IRF7, IFIT1, OAS3, RSAD2, EIF2AK2, TAP1, SP100
Ad5	inositol phosphate metabolism	0.955145	0.974011	0.0606404	-0.255842	-0.518124	11	SRP9, FNDC3A, AVL9, PANK3, PIK3C2A, PLEKHF2
Ad5	integrin mediated leukocyte migration	0.189873	0.416261	0.160801	-0.683448	-1.32944	9	ITGA4, ITK, PLCG1, PRKCB, TXK
Ad5	integrins and cell adhesion	0.160671	0.390962	0.170932	-0.770211	-1.36936	6	ITGA4, ITGB7, CD96
Ad5	interferon alpha response (I)	0.402464	0.612508	0.0925529	0.797661	1.05961	1	SFN
Ad5	intracellular transport	0.498667	0.696885	0.095288	-0.445781	-0.948237	17	SRP9, PPP1R12A, ZFYVE16, SIRT1, CEP120, G3BP2, SEC63, RAD21, PIK3C2A
Ad5	leukocyte activation and migration	0.514003	0.703438	0.0678338	0.557333	0.978287	9	PTPN6, CD48, CD2
Ad5	leukocyte differentiation	0.12963	0.361064	0.202072	-0.720238	-1.41562	10	KLF13, KLF6
Ad5	leukocyte migration	0.773333	0.876139	0.0625237	-0.48748	-0.763473	3	NOX1
Ad5	limma_PD1High_12h.vs.BL	0.184275	0.414347	0.10882	0.556004	1.23668	121	XAF1, ISG20, SHISA5, MX1, GBP4, PPA1, IFIT2, CD74, SLCO3A1, ARHGAP30, TRIM56, EPSTI1, AARS, CD8A, TIMM10, NT5C3, NEDD8, BRWD1, HCST, UBL5, ETNK1, TMEM80, LAP3
Ad5	limma_PD1high.vs.PD1low_12h	0.108565	0.331806	0.145516	0.605352	1.35589	137	IFIT3, STAT1, STIP1, ATP5J2, PPA1, ABI3, GBP5, UQCRQ, PARP10, SLC7A5, MTHFD2, POLR2F, NDUFA11, NOP10, TIMM8B, TMEM208, PSMA5, RAN, MFSD5, KRTCAP2, LAP3, ALKBH2, GIMAP1, TNFSF10, NAA20
Ad5	limma_PD1high.vs.PD1low_BL	0.154812	0.381519	0.234393	-0.467613	-1.26803	82	IL7R, TSC22D3, LEF1, COTL1, RAC1, CTLA4, ADRB2, BIRC3, RGS10, FXYD5, ACSS2, SH2D1A, HINT1
Ad5	lymphocyte generic cluster	0.26097	0.484529	0.128143	-0.717323	-1.23318	5	CD28, DTX3, SH2D2A
Ad5	lysosomal/endosomal proteins	0.570707	0.742701	0.0845557	-0.502019	-0.913245	7	PSAP, CTSD, CTSB
Ad5	mTOR_Signaling	0.147826	0.374493	0.245042	-0.469731	-1.28957	89	DDIT4, EIF3F, PRKCH, PIK3R1, RHOA, RAC1, PPP2R5A, RHOH, PPP2R1A, EIF3H, PIK3R5, EIF4G2, RHOB, AKT1S1
Ad5	mismatch repair (I)	0.501563	0.696885	0.0664364	0.509376	0.96848	21	SMC2, PRIM1, RFC4, PCNA, SSBP1, RFC5, RFC2, RPA3
Ad5	mismatch repair (II)	0.590032	0.747764	0.0599892	0.485297	0.892551	12	RFC4, PCNA, RFC5, RFC2, RPA3, MLH1
Ad5	mitochondrial cluster	0.557325	0.734785	0.062249	0.485141	0.913933	14	POP5, HIBCH, DNAJA3, NDUFA8, ALDH18A1, EIF2B3
Ad5	mitosis (TF motif CCAATNNSNNNGCG)	0.718153	0.836202	0.0503964	0.409143	0.770763	14	NOC3L, PCNA, ARMC1
Ad5	mitotic cell cycle	0.353135	0.570218	0.0875697	0.669347	1.13036	7	TUBG1
Ad5	mitotic cell cycle - DNA replication	0.216906	0.443419	0.11524	0.678343	1.28199	17	MCM5, PRIM2, PRIM1, PCNA, MCM2, MCM3, MCM7, CDC7, CDK2, MCM4
Ad5	mitotic cell cycle in stimulated CD4 T cells	0.878632	0.939626	0.0444181	0.372328	0.616398	6	RRM1, EZH2
Ad5	mitotic cell division	0.91453	0.960889	0.0425878	0.331061	0.54808	6	MAD2L1, NDC80, CENPO, ZWINT, KIF18A, CENPA
Ad5	myeloid	0.499176	0.696885	0.0692836	0.565463	0.992557	9	NFKB2, ICAM1, BCL3
Ad5	myeloid cell cytokines	0.733333	0.84787	0.0650878	-0.514274	-0.805436	3	GSN
Ad5	myeloid cell enriched receptors and transporters	0.280075	0.498106	0.10925	0.814066	1.16118	2	CD86
Ad5	nuclear pore	0.583206	0.747764	0.0580984	0.460884	0.890732	23	NUP43, RAN, NUP62, NCBP2, NUP88
Ad5	nuclear pore complex	0.553429	0.733615	0.0626618	0.487568	0.921446	17	NUP43, RAN, NUP62, NUP88
Ad5	nuclear pore complex (mitosis)	0.58427	0.747764	0.0603786	0.505073	0.916455	11	NUP43
Ad5	nucleotide metabolism	0.252059	0.47653	0.107554	0.697425	1.22419	9	CAD, ADSL, RRM1, ATIC, GART
Ad5	p38_MAPK_Signaling	0.157895	0.387466	0.2114	-0.498121	-1.27705	50	H3F3B, H3F3A, DUSP1, HMGN1
Ad5	p53_Signaling	0.278388	0.496414	0.159647	-0.436524	-1.13254	57	BBC3, JUN, BCL2, PIK3R1, PTEN, PIK3R5, GADD45A, GADD45B, MDM2
Ad5	p70S6K_Signaling	0.019336	0.132789	0.352488	-0.59114	-1.56663	70	EEF2, JAK1, PRKCH, PIK3R1, PPP2R5A, YWHAZ, GNAI3, PPP2R1A, PIK3R5
Ad5	phosphatidylinositol signaling system	0.712219	0.833197	0.0512184	0.426259	0.78397	12	PIK3C3, SLC35A1, DEK, IMPA1
Ad5	plasma cells	0.578207	0.746803	0.0652353	0.583571	0.94742	5	CD27
Ad5	plasma cells & B cells	0.0266874	0.154681	0.352488	0.943567	1.53187	5	CD52
Ad5	plasma membrane	0.948936	0.970213	0.0509083	-0.33772	-0.490356	2	PKP3
Ad5	platelet activation & blood coagulation	0.347573	0.564434	0.0978773	-0.831271	-1.10705	1	TTC7B
Ad5	platelet activation (I)	0.513812	0.703438	0.0956031	-0.42564	-0.933425	21	ZYX, PPP2R1A, GNAI2, PPP1CA, CORO1A
Ad5	platelet activation (II)	0.966851	0.978807	0.062249	-0.254186	-0.557428	21	ZYX, AP2M1, GNAI2
Ad5	platelet activation (III)	0.410835	0.617184	0.0968878	-0.664207	-1.09239	4	PIK3R5, GNA15
Ad5	platelet activation - actin binding	0.08	0.295146	0.237794	-0.905397	-1.418	3	ACSBG1, TPM1
Ad5	proinflammatory cytokines and chemokines	0.913758	0.960889	0.0510114	0.556035	0.738633	1	TNF
Ad5	proinflammatory dendritic cell	0.194444	0.42142	0.158514	-0.729039	-1.32623	7	PDE4B, GCH1, STAT4
Ad5	purine nucleotide biosynthesis	0.228296	0.453769	0.112379	0.672706	1.23723	12	RUVBL2, IMPDH2, CCT3, ADSL, ATIC, MTHFD1
Ad5	putative targets of PAX3	0.0916031	0.305344	0.237794	-0.807167	-1.50717	8	DUSP2, EGR1, MAFF
Ad5	receptors	0.0708861	0.277698	0.271289	-0.818489	-1.59212	9	LEF1, BCL2
Ad5	recruitment of neutrophils	0.197872	0.424811	0.142901	-0.86248	-1.25229	2	GNG10, F2RL1
Ad5	regulation of antigen presentation and immune response	0.0114484	0.114484	0.38073	-0.663792	-1.67319	44	PTPN22, JUN, FOS, PTPRC, NFKBIA, THEMIS, CD3E, DUSP6, CTLA4, GRAP2, LCK, ITK
Ad5	regulation of localization (GO)	0.928947	0.963411	0.0618406	-0.284084	-0.578783	12	ARHGDIA
Ad5	regulation of signal transduction	0.17942	0.408986	0.169571	-0.656121	-1.32876	11	CD3E, FOXO1, TIMP2, UBASH3A
Ad5	regulation of transcription	0.692513	0.817829	0.0772747	-0.400327	-0.829745	14	DUSP10, PTBP2, PPP1R12A
Ad5	respiratory electron transport chain (mitochondrion)	0.181962	0.412564	0.126876	0.706772	1.33545	18	COX7C, COX6B1, UQCRQ, COX7B, COX6C, ATP5L, COX5B, COX6A1, COX8A, CYC1, UQCR10
Ad5	signaling in T cells (I)	0.0131637	0.116136	0.38073	-0.910207	-1.69957	8	JUN, FOS, EGR1, FOSB
Ad5	signaling in T cells (II)	0.822496	0.907379	0.0487011	0.414818	0.673452	5	TNFRSF9, TNFRSF18
Ad5	small GTPase mediated signal transduction	0.124011	0.357367	0.206588	-0.668057	-1.39866	15	ARHGAP15, ARHGDIB, RHOH, TAGAP, ARHGAP9, ARHGDIA
Ad5	suppression of MAPK signaling	0.01126	0.114484	0.38073	-0.932375	-1.60288	5	DUSP1, FOS, DUSP6
Ad5	transcription elongation	0.0578778	0.239344	0.237794	0.867742	1.59594	12	NDUFA3, POLR2L, UQCRQ, POLR2E, MEA1, POLR2J
Ad5	transcription regulation in cell development	0.0454998	0.209152	0.321776	-0.780349	-1.58986	12	HMGB2, GSN, PLCG1, ARHGEF12, TIMP2
Ad5	transcriptional targets of glucocorticoid receptor	0.0172848	0.127127	0.352488	-0.989213	-1.31739	1	CD3E
Ad5	translation initiation	0.169687	0.39669	0.135002	0.761367	1.33643	9	EIF2S2, EIF2S1, EIF4H
Ad5	translation initiation factor 3 complex	0.638522	0.783647	0.0808589	-0.426084	-0.862895	11	EIF3F, EIF3H
Ad5	transmembrane and ion transporters (I)	0.948929	0.970213	0.0391956	0.286007	0.502028	9	ACSL5, CUL5, ATP11C, AXIN2
Ad5	transmembrane transport (I)	0.839836	0.917941	0.0549074	0.593505	0.788409	1	SLC14A1
Ad5	transmembrane transport (II)	0.947455	0.970213	0.0391155	0.290335	0.501491	8	ACSL5, CUL5, ATP11C, AXIN2
Ad5	type I interferon response	0.000267335	0.0406664	0.498493	0.987158	1.73276	9	IRF7, IFIT1, USP18, STAT1, DDX60, RSAD2, PARP9, IFIH1, TAP1
Ad5	viral sensing & immunity; IRF2 targets network (I)	0.00168482	0.0588493	0.45506	0.962037	1.68866	9	BST2, USP18, ZBP1, IFI35, TLR7, TAP1
Ad5	viral sensing & immunity; IRF2 targets network (II)	0.00483464	0.0847922	0.407018	0.966477	1.66938	8	BST2, USP18, ZBP1, PSMB10, TAP1, IFIT2, CXCL10, PSMB8
mRNA	"IL2, IL7, TCR network (M65)"	0.636525	0.819723	0.0610364	0.539973	0.848841	11	ITK, CCR7
mRNA	"T cell activation (IL15,TNF)"	0.517431	0.759831	0.0728939	0.641257	0.976577	6	TNFAIP3, NFKB2
mRNA	"UPR GENES (HARMONIZOME, QIAGEN)"	0.507143	0.755329	0.165657	-0.402913	-0.882652	110	PPIA, TLN1, ADD1, CCT4, DNAJC10, RPN1, CANX
mRNA	"cell activation (IL15,TNF)"	0.517431	0.759831	0.0728939	0.641257	0.976577	6	TNFAIP3, NFKB2
mRNA	14-3-3-mediated_Signaling	0.068284	0.475257	0.287805	-0.698372	-1.55729	70	VIM, JUN, PRKCQ, FOXO1, FOS, PIK3CD, TUBA1A, YWHAH, YWHAB, PRKCB, YWHAZ
mRNA	4-1BB_Signaling_in_T_Lymphocytes	0.158046	0.505127	0.190023	-0.648797	-1.32449	27	JUN, NFKBIA
mRNA	AAANWWTGC_UNKNOWN	0.0352685	0.437406	0.321776	-0.845884	-1.87891	74	ACTB, FOXP1, CALM1, MBNL1
mRNA	ABC_TRANSPORTERS	0.229373	0.568945	0.113787	0.819906	1.28579	17	TAP1, ABCA1, ABCG1
mRNA	ACTIVATATION_OF_TYPE_I_IFN	0.0103908	0.309814	0.38073	0.98703	1.56146	14	ZBP1, IRF7
mRNA	ACTIVATED DENDRITIC CELL SIGNATURE	0.602167	0.80319	0.0572461	0.564228	0.889688	23	IRF7, RSAD2, DDX60, DHX58, IFIH1, CD86, CCR7
mRNA	ACTIVATED_TAK1_MEDIATES_P38_MAPK_ACTIVATION	0.14673	0.503408	0.143759	0.898614	1.41354	20	UBA52, UBC, UBB, IRAK2
mRNA	ACTIVATION_OF_THE_AP_1_FAMILY_OF_TRANSCRIPTION_FACTORS	0.090708	0.475257	0.222056	-0.836452	-1.4466	8	JUN, FOS
mRNA	ACUTE_MYELOID_LEUKEMIA	0.75838	0.889533	0.0419082	0.451834	0.70818	42	PML, STAT3, SOS1, STAT5B
mRNA	ADHERENS_JUNCTION	0.00462196	0.278516	0.407018	-0.952036	-2.05117	39	ACTB, ACTG1, TCF7, CDC42, RAC2, FYN, ACTN1, RHOA
mRNA	ADIPOCYTOKINE_SIGNALING_PATHWAY	0.961648	0.980492	0.0315649	0.326142	0.509089	40	STAT3, TNFRSF1B, MAPK9, RXRB
mRNA	ADIPOGENESIS	0.791954	0.909282	0.0307037	0.450824	0.675411	127	IFNGR1, UBC, ABCA1, ATP1B3, PHYH, CHCHD10, PLIN2, PDCD4, SOD1, BAZ2A, NMT1, ATL2
mRNA	ALANINE_ASPARTATE_AND_GLUTAMATE_METABOLISM	0.569343	0.791483	0.0826646	-0.486654	-0.91679	14	GLUD1, GLS, PPAT, CAD, GOT2
mRNA	ALDOSTERONE_REGULATED_SODIUM_REABSORPTION	0.112	0.482697	0.21925	-0.720244	-1.42567	21	HSD11B1, SGK1, PIK3CD, PRKCB, ATP1B1, ATP1A1
mRNA	ALLOGRAFT_REJECTION	0.141163	0.503408	0.124434	0.902398	1.37347	94	B2M, STAT1, IRF7, TAP1, IFNGR1, ITK, CD86, CTSS, TAPBP
mRNA	ALPHA_LINOLENIC_ACID_METABOLISM	1	1	0.0454968	-0.240814	-0.364966	3	PLA2G12A, ACOX3, ACOX1
mRNA	ALZHEIMERS_DISEASE	0.80326	0.911697	0.0306323	0.437758	0.664002	105	GAPDH, NDUFA6, NDUFB1, EIF2AK3, COX8A, SDHD, UQCR10, COX5B, NDUFV3, CASP8, COX7C, NDUFA2, COX7A2, CYCS, NDUFS4, TNFRSF1A, COX6B1, BAD, NDUFA3, NDUFB4
mRNA	AMINOACYL_TRNA_BIOSYNTHESIS	0.743869	0.881365	0.0745501	-0.390348	-0.775465	22	FARSB, NARS2, DARS2, RARS2
mRNA	AMINO_SUGAR_AND_NUCLEOTIDE_SUGAR_METABOLISM	0.997046	0.999674	0.0317091	0.221958	0.350918	32	CYB5R3, GMPPB, GFUS, NANP, PMM2, GFPT1
mRNA	AMPK_Signaling	0.154696	0.505127	0.271289	-0.553788	-1.22173	82	PIK3CD, PPP2R5A, GNAS, GNAI3, PPP2R1A, PPM1J, SMARCA2, GNG10, AKT3, MAPK1, GNA15, GNG5, PPM1G, PRKAG2, GNAI2, STRADA, PIK3R5, PRKAR1A, PPAT, AK3, HLTF, CPT1A, PPP2R1B, GNB1, IRS2, GNG2
mRNA	AMYOTROPHIC_LATERAL_SCLEROSIS_ALS	0.05613	0.475257	0.231127	0.96305	1.52259	32	DAXX
mRNA	ANDROGEN_RESPONSE	0.309278	0.622375	0.0813027	0.876561	1.36214	63	B2M
mRNA	ANGIOGENESIS	0.898711	0.953888	0.0467883	0.391418	0.588655	5	CCND2, LRPAP1
mRNA	ANTICOAGULANTS	0.279159	0.601439	0.110565	-0.844809	-1.19531	2	C1QBP
mRNA	ANTIGEN_PROCESSING_AND_PRESENTATION	0.131462	0.499786	0.146416	0.950508	1.50692	30	B2M, HSPA8, PSME1, TAP1, CTSS, TAPBP
mRNA	ANTIVIRAL_MECHANISM_BY_IFN_STIMULATED_GENES	0.00101023	0.140736	0.45506	0.9692	1.49575	71	ISG15, OAS2, MX1, STAT1, IFIT1, UBE2L6, USP18, UBA52, OAS3, UBA7, MX2, UBC, EIF2AK2, TRIM25
mRNA	AP-1 transcription factor network	0.0568928	0.475257	0.282013	-0.902977	-1.46285	6	JUN, FOS, EGR1, FOSB
mRNA	APICAL_JUNCTION	0.0122067	0.309814	0.38073	-0.90668	-2.01277	67	ACTB, PFN1, CNN2, ACTG1, PTPRC, ARPC2, CAP1, VASP, ZYX, RAC2, MSN, MYH9, ACTN1, THY1, YWHAH, RHOF
mRNA	APICAL_SURFACE	0.609881	0.80319	0.0611693	0.557415	0.87928	13	PLAUR, IL2RB, IL2RG, CRYBG1
mRNA	APOPTOSIS	0.349398	0.65141	0.0714786	0.856664	1.31395	90	ISG20, TXNIP, HMGB2, TAP1, IFNGR1, TSPO, GCH1, CD2, BTG3, BCL2L11
mRNA	ARRHYTHMOGENIC_RIGHT_VENTRICULAR_CARDIOMYOPATHY_ARVC	0.0119215	0.309814	0.38073	-0.967759	-1.88579	19	ACTB, ACTG1, ITGB7, TCF7
mRNA	ASTHMA	0.274549	0.597825	0.114751	-0.885046	-1.16233	1	TNF
mRNA	ATM_Signaling	0.129231	0.494806	0.21925	-0.649776	-1.35544	30	JUN, SMC1A, NFKBIA, GADD45B
mRNA	AUTOIMMUNE_THYROID_DISEASE	0.0570902	0.475257	0.257206	0.971155	1.46052	5	CD86
mRNA	AXON_GUIDANCE	0.0600288	0.475257	0.321776	-0.745748	-1.59914	46	CDC42, CFL1, RAC2, FYN, SEMA4D, RHOA, SEMA4A, ROCK1, ARHGEF12, GNAI3, ABLIM1, ITGB1, PPP3CC, RASA1, RGS3, NRAS, PAK2, MAPK1, SRGAP2
mRNA	Actin_Cytoskeleton_Signaling	0.000376583	0.0995589	0.498493	-0.905257	-1.98911	116	ACTB, PFN1, TMSB4X, ACTR3, ACTG1, MYL6, ITGB7, MYL12A, IQGAP2, ARPC2, ARPC5, ITGAE, CDC42, CFL1, RAC2, PIK3CD, DIAPH2, MSN, MYH9, ITGB2, FGF13, ACTN1, ARPC1B, TMSB10, EZR, RHOA, PPP1CA
mRNA	Activated (LPS) dendritic cell surface signature	0.000482602	0.0995589	0.498493	-0.964573	-1.70015	10	IFI27
mRNA	Activated DCs	0.104056	0.476888	0.183024	0.923275	1.44771	10	RSAD2, DHX58, CD86, CCR7, CXCL10
mRNA	Activated NK	0.273556	0.597825	0.145516	-0.545715	-1.15015	31	LCK, CD96, CD7, LTB, KLRD1, CD69, IL18R1, NKG7, CCL5, TBX21, IL18RAP
mRNA	Activated mast cells	0.581952	0.796172	0.0672065	0.616137	0.926611	5	MYB, ATP8B4
mRNA	Activation_of_IRF_by_Cytosolic_Pattern_Recognition_Receptors	0.0122236	0.309814	0.38073	0.963603	1.5103	42	ISG15, ZBP1, STAT1, IRF7, DHX58, IFIH1, IFIT2, STAT2, IRF9, ADAR
mRNA	Acute_Myeloid_Leukemia_Signaling	0.806191	0.912564	0.0373806	0.429795	0.668521	53	PML, STAT3, SOS1, STAT5B, RRAS2, HRAS
mRNA	Acute_Phase_Response_Signaling	0.640394	0.82075	0.118288	-0.379105	-0.849044	78	JUN, FOS, PIK3CD, NFKBIA, HNRNPK
mRNA	Agrin_Interactions_at_Neuromuscular_Junction	0.0133986	0.309814	0.38073	-0.955372	-1.99291	30	ACTB, ACTG1, JUN, CDC42, RAC2, ITGB2
mRNA	Alanine_and_Aspartate_Metabolism	0.746667	0.882887	0.0732559	-0.405935	-0.793014	20	PDHA1, DARS, NARS2, PDHB, DARS2
mRNA	Aldosterone_Signaling_in_Epithelial_Cells	0.624852	0.814807	0.0431902	0.533074	0.811657	95	HSPA8, HSPE1, HSPA14, SOS1, HSP90AB1
mRNA	Allograft_Rejection_Signaling	0.0904255	0.475257	0.197822	0.968609	1.52266	11	B2M, CD86
mRNA	Altered_T_Cell_and_B_Cell_Signaling_in_Rheumatoid_Arthritis	0.456884	0.723029	0.0694481	0.643897	1.01968	26	TLR7, CD86, CD3D, SLAMF1, CD3G, NFKB2
mRNA	Aminoacyl-tRNA_Biosynthesis	0.60709	0.80319	0.0546808	0.540686	0.854828	32	VARS, LARS2, AARS, CARS, SARS
mRNA	Aminophosphonate_Metabolism	0.527711	0.766054	0.0862866	-0.521963	-0.967203	13	EHMT1, BCKDHB, PCYT2, PCYT1A, DNMT3B, PRMT1, MGMT, PIGN
mRNA	Aminosugars_Metabolism	0.965418	0.981766	0.0320704	0.318813	0.498034	37	PDE4D, CYB5R3, PDE3B, DUSP16
mRNA	Amyloid_Processing	0.940994	0.971109	0.0692836	-0.302729	-0.650309	33	AKT3, MAPK1, PRKAG2, CSNK2A1, GSK3B, PRKAR1A, CAPN2, MAPK3, CAPNS1, PRKACB, CAPN1, APP
mRNA	Amyotrophic_Lateral_Sclerosis_Signaling	0.703297	0.857272	0.0937465	-0.380806	-0.81658	46	PIK3CD, GPX1, GRIA3, AKT3, NEFH, BAX, CAT, PIK3R5, CAPN2, BID, BCL2L1, PPP3CA, CAPNS1, CAPN1
mRNA	Androgen_Signaling	0.405594	0.695565	0.184706	-0.428942	-0.938318	106	JUN, PRKCQ, H3F3A, CALM1, PRKCB, TAF15, GNAS, GNAI3, CALM2, GNG10, CALM3, PRKCH, TAF4B, MAPK1, GNA15, GNG5, AR, PRKAG2, TAF12, GNAI2, GTF2E2, PRKAR1A, POLR2B, POLR2H, CCNH
mRNA	Androgen_and_Estrogen_Metabolism	0.0883838	0.475257	0.24134	-0.78622	-1.49955	17	HSD11B1, HSD17B8, ARSB
mRNA	Angiopoietin_Signaling	0.438163	0.71974	0.121543	-0.467949	-1.00552	43	FOXO1, PIK3CD, NFKBIA, RASA1, GRB2, AKT3, NRAS, PAK2, PIK3R5, RRAS, IKBKE
mRNA	Antigen_Presentation_Pathway	0.0998308	0.476888	0.183024	0.962719	1.523	14	B2M, TAP1, PSMB8, TAPBP, PSMB9, NLRC5
mRNA	Antiproliferative_Role_of_Somatostatin_Receptor_2	0.270517	0.59472	0.146416	-0.549562	-1.15826	31	PIK3CD, PTPN6, GNG10, NRAS, MAPK1, GNG5, PIK3R5, RRAS, MAPK3, RAP1B, GNB1, GNG2, KRAS
mRNA	Antiproliferative_Role_of_TOB_in_T_Cell_Signaling	0.026838	0.384407	0.352488	-0.825775	-1.59192	18	PABPC1, SKP1
mRNA	Apoptosis_Signaling	0.857143	0.938219	0.0956031	-0.320932	-0.715125	71	PRKCQ, NFKBIA, ROCK1, NRAS, MAPK1, CYC1, MAP4K4, BAX, AIFM1, TNF, PARP1, RRAS, IKBKE, CAPN2, IKBKB, SPTAN1
mRNA	April_Mediated_Signaling	0.0953846	0.475257	0.257206	-0.664276	-1.4111	32	JUN, FOS, NFKBIA
mRNA	Arachidonic_Acid_Metabolism	0.102689	0.476888	0.21925	-0.767942	-1.45415	15	LTA4H, GGT1, GPX1, GGT5, GSTK1
mRNA	Arginine_and_Proline_Metabolism	0.920896	0.963044	0.0359969	0.349042	0.55606	29	ODC1
mRNA	Aryl_Hydrocarbon_Receptor_Signaling	0.400922	0.691015	0.148262	-0.444492	-0.990452	71	JUN, MYC, FOS, RARA, CDK4, RARG, CDK6, MAPK1, BAX, GSTK1, TNF, GSTO1, GSTP1
mRNA	Ascorbate_and_Aldarate_Metabolism	0.938182	0.970698	0.0442407	0.337051	0.521897	8	RDH11, ALDH1B1, BCKDHA, AKR1A1, ALDH3A2
mRNA	Assembly_of_RNA_Polymerase_III_Complex	0.870567	0.942426	0.0465084	0.38155	0.599799	11	GTF3C3, TBP, BRF2, GTF3A, GTF3C1, BDP1
mRNA	Assembly_of_RNA_Polymerase_II_Complex	0.849817	0.934144	0.0831291	-0.331908	-0.711727	46	TAF15, TAF4B, TAF12, GTF2E2, POLR2B, POLR2H, CCNH, POLR2F, POLR2A, GTF2H3, TAF6, POLR2J, GTF2H2
mRNA	Assembly_of_RNA_Polymerase_I_Complex	0.603604	0.80319	0.0643583	0.564063	0.880834	9	POLR1D, POLR1C
mRNA	Atherosclerosis_Signaling	0.699495	0.85669	0.0738053	-0.422314	-0.805477	17	ITGB2, TNF, SELPLG, GLG1, TGFB1, REL, PLA2G12A, ICAM1, RELA
mRNA	Autoimmune_Thyroid_Disease_Signaling	0.286486	0.607586	0.105125	0.788275	1.23096	9	CD86, CD3D, CD3G
mRNA	Axonal_Guidance_Signaling	0.0923601	0.475257	0.287805	-0.761942	-1.60547	151	PFN1, ACTR3, MYL6, ITGB7, MYL12A, ARPC2, ARPC5, PRKCQ, VASP, ITGAE, CDC42, CFL1, RAC2, FYN, PIK3CD, ITGB2, SEMA4D, TUBA1A, ARPC1B, RHOA, RAP1A, SEMA4A, PRKCB, RTN4, ADAM19, NTRK3, ROCK1, GNAS, ARHGEF12, GNAI3, ARPC4, MYL12B, ABLIM1, ITGB1, PPP3CC, GNG10, MYLPF, PRKCH, ACTR2, RASA1, GRB2, AKT3, RGS3, NRAS, PAK2, MAPK1, GNA15
mRNA	B cell development	0.228	0.56852	0.127505	0.866632	1.274	3	CCR7
mRNA	B cell development.M58.htm	0.143149	0.503408	0.166934	-0.859615	-1.3528	4	PIK3CD, DUSP6
mRNA	B cell development/activation	0.143149	0.503408	0.166934	-0.859615	-1.3528	4	PIK3CD, DUSP6
mRNA	B cell memory	0.313351	0.624954	0.126876	-0.563942	-1.12033	22	CD27, CD72, LTB, CD69, RASGRP2, STAP1, BACH2
mRNA	B cell surface signature	0.0162886	0.312383	0.352488	-0.870809	-1.64894	15	CD52, CD72
mRNA	B cell surface signature (S2)	0.0162886	0.312383	0.352488	-0.870809	-1.64894	15	CD52, CD72
mRNA	B cells N	0.0477101	0.475257	0.321776	-0.78567	-1.55518	21	CD72, LTB, SELL, CD69, RASGRP2, STAP1, BACH2
mRNA	BASAL_CELL_CARCINOMA	0.180523	0.521841	0.159647	-0.704243	-1.29129	12	TCF7
mRNA	BASAL_TRANSCRIPTION_FACTORS	0.895522	0.953163	0.037303	0.37688	0.60041	29	GTF2I
mRNA	BASE_EXCISION_REPAIR	0.610448	0.80319	0.0549074	0.539849	0.860036	29	POLD4, POLE2, POLE3, UNG, NEIL1, FEN1, TDG, LIG1, SMUG1, PARP3, POLD2, POLD3
mRNA	BCR SIGNALING	0.110429	0.482697	0.191892	-0.879772	-1.38452	4	RAC2, PTPN6
mRNA	BCR signaling (M54)	0.0765864	0.475257	0.24134	-0.873424	-1.41498	6	RAC2, PIK3CD, PTPN6
mRNA	BETA_ALANINE_METABOLISM	0.600457	0.80319	0.0764767	-0.500328	-0.901124	11	SRM
mRNA	BILE_ACID_METABOLISM	0.660777	0.834936	0.095288	-0.387766	-0.833223	43	LCK, ATXN1, LONP2, SCP2, AR, GCLM, GSTK1, ABCD3, CAT
mRNA	BIOCARTA_AKT_PATHWAY	0.026838	0.384407	0.352488	-0.823982	-1.58846	18	FOXO1, NFKBIA, YWHAH
mRNA	BIOCARTA_CCR5_PATHWAY	0.0133626	0.309814	0.38073	-0.855086	-1.58448	13	JUN, FOS, CALM1, PRKCB, CALM2, CALM3
mRNA	BIOCARTA_CTLA4_PATHWAY	0.514382	0.759263	0.0691198	0.60354	0.954786	14	ITK, CD86, CD3D
mRNA	BIOCARTA_EPONFKB_PATHWAY	0.225383	0.565191	0.135002	-0.745997	-1.25584	7	NFKBIA
mRNA	BIOCARTA_ERK5_PATHWAY	0.543943	0.778097	0.0838361	-0.521217	-0.955698	12	CREB1, GRB2, MAPK1, MAPK3
mRNA	BIOCARTA_ERK_PATHWAY	0.81445	0.916362	0.0460458	0.423773	0.661671	18	STAT3, SOS1, HRAS
mRNA	BIOCARTA_HDAC_PATHWAY	0.147139	0.503408	0.191892	-0.677982	-1.34688	22	CALM1, YWHAH, PPP3CC, CALM2, CALM3
mRNA	BIOCARTA_HIF_PATHWAY	0.0896552	0.475257	0.227987	-0.82331	-1.45116	10	JUN, CREB1
mRNA	BIOCARTA_IFNA_PATHWAY	0.0623853	0.475257	0.245042	0.977928	1.49975	7	STAT1, STAT2, IRF9
mRNA	BIOCARTA_IFNG_PATHWAY	0.0515654	0.475257	0.271289	0.976861	1.4691	5	STAT1, IFNGR1
mRNA	BIOCARTA_IGF1_PATHWAY	0.19084	0.532391	0.160801	-0.668978	-1.28965	18	JUN, FOS, RASA1, GRB2
mRNA	BIOCARTA_IL10_PATHWAY	0.0720721	0.475257	0.224966	0.967578	1.51096	9	STAT1
mRNA	BIOCARTA_IL12_PATHWAY	0.218978	0.560211	0.145516	-0.666789	-1.25614	14	JUN, IL18R1
mRNA	BIOCARTA_IL17_PATHWAY	0.374312	0.67333	0.0902635	0.7443	1.1335	6	CD2, CD3D, CD3G
mRNA	BIOCARTA_IL1R_PATHWAY	0.112	0.482697	0.21925	-0.717051	-1.41935	21	JUN, NFKBIA
mRNA	BIOCARTA_IL22BP_PATHWAY	0.0738739	0.475257	0.222056	0.965712	1.50804	9	STAT1
mRNA	BIOCARTA_IL2RB_PATHWAY	0.231003	0.570371	0.159647	-0.57213	-1.20582	31	PPIA, MYC, FOS, PTPN6, JAK1
mRNA	BIOCARTA_IL2_PATHWAY	0.236641	0.570992	0.142901	-0.623718	-1.20239	18	JUN, LCK, FOS, JAK1
mRNA	BIOCARTA_IL3_PATHWAY	0.7981	0.909483	0.0642141	-0.391993	-0.718755	12	FOS, PTPN6, GRB2
mRNA	BIOCARTA_IL4_PATHWAY	0.713348	0.859483	0.0656814	-0.470607	-0.792237	7	JAK1, GRB2
mRNA	BIOCARTA_IL6_PATHWAY	0.62341	0.814538	0.0802023	-0.448229	-0.86409	18	JUN, FOS, JAK1
mRNA	BIOCARTA_IL7_PATHWAY	0.352078	0.651986	0.111463	-0.585061	-1.10785	15	LCK, FYN, JAK1
mRNA	BIOCARTA_NFAT_PATHWAY	0.251497	0.576221	0.151149	-0.579737	-1.17667	28	CALM1, PPP3CC, CALM2, CALM3, MAPK1, GSK3B, PRKAR1A, NFATC2, MAPK3, PPP3CA, PRKACB
mRNA	BIOCARTA_NFKB_PATHWAY	0.940104	0.971109	0.0607719	-0.30858	-0.601305	19	NFKBIA
mRNA	BIOCARTA_NKCELLS_PATHWAY	0.0757315	0.475257	0.213928	0.978072	1.53437	12	B2M
mRNA	BIOCARTA_NKT_PATHWAY	0.248677	0.573214	0.112843	0.807905	1.26681	10	IFNGR1, CCR7, IFNGR2, CXCR4
mRNA	BIOCARTA_NO2IL12_PATHWAY	0.433862	0.71974	0.0799859	0.66761	1.04683	10	CD2, CD3D, CD3G, JAK2
mRNA	BIOCARTA_PLATELETAPP_PATHWAY	0.304147	0.62067	0.172324	-0.471232	-1.04962	72	ACTB, TMSB4X, MYL6, CFL1, FYN, FLNA, NAP1L1, PPP2R5A, TAGLN2, YWHAH, TLN1, PRKCB, PTMA, RABGAP1L, PTPN6
mRNA	BIOCARTA_TOLL_PATHWAY	0.577657	0.796055	0.0880945	-0.452555	-0.899046	22	JUN, FOS, NFKBIA
mRNA	BIOCARTA_VIP_PATHWAY	0.0272187	0.384407	0.352488	-0.823504	-1.58754	18	MYC, NFKBIA, CALM1, PPP3CC, CALM2, CALM3
mRNA	BIOSYNTHESIS_OF_UNSATURATED_FATTY_ACIDS	0.789954	0.908607	0.0628004	-0.403871	-0.7274	11	TECR, ELOVL6
mRNA	BLADDER_CANCER	0.205729	0.556146	0.156312	-0.637175	-1.24161	19	MYC, CDK4, NRAS, MAPK1
mRNA	BLALOCK_ALZHEIMERS_DISEASE_INCIPIENT_UP	0.946179	0.972751	0.0169971	0.367272	0.525599	222	PML, H3F3B, EIF2AK2, CTSS, TCOF1, NAMPT, SNHG20, GTF2I, DBF4, SERTAD3, SYF2, CTDSP2, BRD1, FZR1
mRNA	BMP_signaling_pathway	0.452381	0.721911	0.116739	-0.45753	-0.996541	41	JUN, SMAD7, RUNX2, CREB1, GRB2, NRAS, MAPK1, PRKAG2
mRNA	BURTON_ADIPOGENESIS_10	0.704	0.857272	0.0762797	-0.407104	-0.805833	21	ANXA6, LRRFIP1, FLOT1
mRNA	BUTYRATE_RESPONSE_FACTOR_1_BRF1_BINDS_AND_DESTABILIZES_MRNA	0.819549	0.91677	0.0655321	-0.371785	-0.704975	16	YWHAB
mRNA	B_CELL_RECEPTOR_SIGNALING_PATHWAY	0.0654453	0.475257	0.287805	-0.672464	-1.459	54	JUN, RAC2, FOS, PIK3CD, CD72, NFKBIA, PRKCB, PTPN6, PPP3CC, GRB2, AKT3, NRAS, MAPK1
mRNA	B_Cell_Activating_Factor_Signaling	0.0953846	0.475257	0.257206	-0.664276	-1.4111	32	JUN, FOS, NFKBIA
mRNA	B_Cell_Development	0.689278	0.853543	0.0673624	-0.482397	-0.812085	7	PTPRC
mRNA	B_Cell_Receptor_Signaling	0.0685267	0.475257	0.287805	-0.639328	-1.39537	105	JUN, PTPRC, PRKCQ, CDC42, RAC2, PIK3CD, NFKBIA, CALM1, PAG1, PRKCB, CSK, PTPN6, EGR1, CAMK2D, PPP3CC, CALM2, CREB1, CALM3, GRB2, AKT3, ETS1, NRAS, MAPK1
mRNA	Basal_Cell_Carcinoma_Signaling	0.178147	0.520667	0.160801	-0.705702	-1.29397	12	TCF7
mRNA	Bile_Acid_Biosynthesis	0.446115	0.721819	0.0982123	-0.53597	-1.0163	16	LIPA, ADH5
mRNA	Biosynthesis_of_Steroids	0.996593	0.999674	0.0384787	0.223218	0.35211	13	GGPS1, FDPS
mRNA	Bladder_Cancer_Signaling	0.201299	0.550796	0.17822	-0.574569	-1.23081	37	MYC, HDAC1, FGF13, PA2G4, CDK4, NRAS, MAPK1, HDAC2, RRAS, MAPK3, TFDP1, HDAC7, E2F6, HDAC8, KRAS
mRNA	Breast_Cancer_Regulation_by_Stathmin1	0.117898	0.486467	0.287805	-0.637186	-1.40036	115	PRKCQ, CDC42, ARHGEF3, PIK3CD, CALM1, TUBA1A, PPP2R5A, RHOA, PPP1R14B, PPP1CA, PRKCB, CAMK2D, ARHGEF1, ROCK1, PPP1R10, ADCY7, ARHGEF18, GNAS, ARHGEF12, GNAI3, PPP2R1A, PPM1J, CALM2, GNG10, CALM3, PRKCH, PPP1CB, GRB2, NRAS, MAPK1, ARHGEF2, GNG5, ARHGEF6, PRKAG2
mRNA	Butanoate_Metabolism	0.212698	0.556679	0.170932	-0.568528	-1.22717	35	OXCT1, HSD17B8, ECH1, ACAT1, PDHA1, ELOVL6, SUCLG2, PDHB, SDHA, HSD17B4
mRNA	C-MYC transcriptional network	0.339168	0.646285	0.10673	-0.696605	-1.17269	7	NME1
mRNA	C21-Steroid_Hormone_Metabolism	0.0153041	0.312383	0.38073	-0.982067	-1.38952	2	HSD11B1
mRNA	CALCIUM_SIGNALING_PATHWAY	0.050912	0.475257	0.321776	-0.649021	-1.40546	50	CALM1, PRKCB, ATP2A3, CAMK2D, ADCY7, GNAS, SLC25A4, ITPKB, PPP3CC, ATP2B1, CALM2, CALM3, GNA15, VDAC1
mRNA	CANONICAL_NFKB_PATHWAY	0.188053	0.527511	0.15017	-0.758482	-1.31175	8	NFKBIA
mRNA	CARDIAC_MUSCLE_CONTRACTION	0.504615	0.753621	0.103197	-0.454615	-0.948329	30	TPM3, COX4I1, ATP1B1, ATP1A1, COX5A, UQCRB, CYC1, UQCRC1
mRNA	CCR1	0.267035	0.589336	0.111011	0.833341	1.25326	5	CCR7
mRNA	CCR1_7 and cell signaling	0.267035	0.589336	0.111011	0.833341	1.25326	5	CCR7
mRNA	CCR3_Signaling_in_Eosinophils	0.119052	0.486467	0.287805	-0.658336	-1.44613	66	PRKCQ, CFL1, PIK3CD, CALM1, RHOA, PPP1CA, PRKCB, ROCK1, GNAS, GNAI3, CALM2, GNG10, CALM3, PRKCH, PPP1CB, NRAS, PAK2, MAPK1, GNA15, GNG5, GNAI2, PIK3R5, RRAS, ROCK2, PPP1R12A
mRNA	CCR5_Signaling_in_Macrophages	0.0796279	0.475257	0.287805	-0.66576	-1.4382	48	JUN, PRKCQ, FOS, CALM1, PRKCB, CCL5, GNAS, GNAI3, CALM2, GNG10, CALM3, PRKCH, CD3E, MAPK1, GNA15, GNG5
mRNA	CD1 and other DC receptors	0.60835	0.80319	0.0687943	0.708263	0.94359	1	CD9
mRNA	CD27_Signaling_in_Lymphocytes	0.0996859	0.476888	0.287805	-0.663201	-1.4247	44	JUN, FOS, CD27, NFKBIA
mRNA	CD28 costimulation	0.137168	0.503408	0.17822	-0.797109	-1.37855	8	LCK
mRNA	CD28_Signaling_in_T_Helper_Cells	0.103418	0.476888	0.287805	-0.677474	-1.50398	87	ACTR3, JUN, PTPRC, LCK, ARPC2, ARPC5, PRKCQ, CDC42, FYN, FOS, PIK3CD, NFKBIA, CALM1, ARPC1B, CSK, LCP2, PTPN6, ARPC4, PPP3CC, CALM2, CALM3, ACTR2, CD3E, GRB2, AKT3
mRNA	CD4 N	0.532934	0.769719	0.0982123	-0.451417	-0.916221	28	LCK, TCF7, BCL11B, CD27, LTB, RASGRP2
mRNA	CD4 T cell surface signature Th1-stimulated	0.460123	0.724078	0.0847985	-0.683439	-1.07555	4	TSPAN5
mRNA	CD4 T cell surface signature Th2-stimulated	0.243636	0.573214	0.116234	0.824535	1.27673	8	GPR171, CD3G
mRNA	CD4 memory	0.398551	0.689796	0.130106	-0.487296	-1.04682	44	LCK, TCF7, BCL11B, CD96, CD27, RASA3, CD7, LTB, CD69, RASGRP2, NKG7
mRNA	CD4 memory activated	0.677333	0.844766	0.0782955	-0.414719	-0.820907	21	LCK, CD7, NKG7
mRNA	CD4 memory resting	0.441558	0.71974	0.11524	-0.470073	-1.008	38	LCK, TCF7, BCL11B, CD96, CD27, RASA3, LTB, CD69, RASGRP2, NKG7
mRNA	CD40_Signaling	0.257463	0.579811	0.168238	-0.524319	-1.13889	51	JUN, FOS, PIK3CD, NFKBIA
mRNA	CD8 EX	0.860841	0.938219	0.0428451	0.394765	0.61751	19	IFI44, PIK3AP1, MAFF
mRNA	CD8 Ex.vs.N	0.030303	0.406774	0.271289	0.910142	1.32373	191	LY6A, IFIT3, MX1, IFIT1, ISG20, IRF7, RSAD2, TXNIP, IFIH1, OAS1A, HMGB2, LY6C1, IFI44, PIK3IP1, CD86, MS4A6D, SH2D2A
mRNA	CD8.lm22	0.496377	0.745218	0.114751	-0.44845	-0.962019	45	LCK, TCF7, BCL11B, CD96, CD27, RASA3, CD7, LTB, KLRD1, CD69, NKG7, CCL5
mRNA	CDK5_Signaling	0.0989011	0.476888	0.276501	-0.621711	-1.33316	46	PPP2R5A, PPP1R14B, PPP1CA, EGR1, FOSB, PPP1R10, ADCY7, GNAS, PPP2R1A, PPM1J, ITGB1, PPP1CB, NRAS, MAPK1, PRKAG2, RRAS, PRKAR1A, PPP1R12A, ITGA6, MAPK3, PPP2R1B
mRNA	CELL ADHESION	0.148148	0.503408	0.195789	-0.685262	-1.36308	24	CORO1A, PTPRC, PRKCQ, CD96, CD72, SELL
mRNA	CELL_ADHESION_MOLECULES_CAMS	0.439883	0.71974	0.10882	-0.492124	-0.988901	26	ITGB7, PTPRC, CD226, ITGB2, SELL
mRNA	CELL_CYCLE	0.203488	0.554129	0.24134	-0.519737	-1.15126	90	SKP1, MYC, HDAC1, SMC1A, YWHAH, GADD45B, YWHAB, YWHAZ, ANAPC11, CDK4
mRNA	CHEMOKINE CLUSTER	0.609375	0.80319	0.0826646	-0.454397	-0.885446	19	CXCR6, NFKBIA, DOCK2, PDE4B, CCL5, HS3ST3B1
mRNA	CHEMOKINE_SIGNALING_PATHWAY	0.415385	0.70424	0.0621124	0.805212	1.22601	95	STAT1, STAT2, ITK, CCR7, STAT3, CXCL10
mRNA	CHOLESTEROL_HOMEOSTASIS	0.125402	0.487334	0.227987	-0.627351	-1.34296	36	ACTG1, S100A11, PNRC1, ANXA5, GUSB, ECH1, ANTXR2, FABP5
mRNA	CHROMA_REGULATORS	0.73012	0.874012	0.036839	0.477738	0.732756	90	HMGN2, CENPA, KMT2A, NPM1, CHD2, SETD1B, CENPK, NASP, CHD3, CHRAC1, CBX4
mRNA	CHRONIC_MYELOID_LEUKEMIA	0.498008	0.745705	0.120985	-0.443198	-0.966347	56	MYC, HDAC1, PIK3CD, NFKBIA, CDK4, GRB2, AKT3, NRAS, CDK6, MAPK1, HDAC2
mRNA	CIRCADIAN_RHYTHM_MAMMAL	0.183486	0.521841	0.137251	0.877975	1.34646	7	PER1, CSNK1D
mRNA	CITRATE_CYCLE_TCA_CYCLE	0.598315	0.803149	0.0878313	-0.44161	-0.879966	23	MDH2, PDHA1, SUCLG2, PDHB, SDHA, IDH3A, IDH3B
mRNA	CLOTTING CASCADE	0.326693	0.630722	0.103197	-0.777551	-1.17842	3	C1QBP, PRCP
mRNA	CNTF_Signaling	0.179792	0.521841	0.123257	0.934063	1.47537	31	STAT1
mRNA	COLLAGEN&ADHESION PROTEINS	0.491396	0.743611	0.0776799	-0.72256	-1.02234	2	CTSB
mRNA	COLORECTAL_CANCER	0.072946	0.475257	0.287805	-0.725928	-1.56075	47	JUN, TCF7, MYC, RAC2, FOS, PIK3CD, RHOA
mRNA	COMPLEMENT	0.399519	0.689796	0.0647943	0.768367	1.18171	88	IRF7, CTSS, PLAUR, PSMB9, CBLB
mRNA	COMPLEMENT CASCADE	0.0856762	0.475257	0.287805	-0.645528	-1.42251	89	PFN1, PPIA, LCK, CAP1, RASGRP1, CFL1, FLNA, CALM1, TAGLN2, PRKCB, LIPA, LCP2, GPD2, CTSC
mRNA	COMPLEMENT_AND_COAGULATION_CASCADES	0.325967	0.630387	0.09855	0.784304	1.17952	5	PLAUR
mRNA	CORO1A-DEF6 network (I)	0.101124	0.476888	0.237794	-0.720543	-1.43578	23	CORO1A, DEF6, TECR
mRNA	CORO1A-DEF6 network (II)	0.0200079	0.351215	0.352488	-0.842759	-1.56164	13	CORO1A, DEF6
mRNA	CORTICO-TROPIN-RELEASING_HORMONE	0.0606958	0.475257	0.321776	-0.717979	-1.55101	48	JUND, PRKCQ, ARRB2, FOS, NFKBIA, RHOA, PRKCB, FOSB, GNAS, CREB1, GRK6, MAPK1
mRNA	CREB_Signaling_in_Neurons	0.273885	0.597825	0.216543	-0.479086	-1.05387	95	PRKCQ, PIK3CD, CALM1, PRKCB, CAMK2D, ADCY7, GNAS, GNAI3, CALM2, GNG10, CREB1, CALM3, PRKCH, GRIA3, GRB2, AKT3, NRAS, MAPK1, GNA15, GNG5, PRKAG2, GNAI2, PIK3R5, RRAS, PRKAR1A, POLR2B, POLR2H
mRNA	CSF receptors network (monocyte)	0.0084684	0.300961	0.38073	-0.987	-1.3965	2	FOS, RARA
mRNA	CTLA4_PATHWAY	0.660352	0.834936	0.0467883	0.510064	0.802302	50	PTPN22, ITK, CD86, CD3D
mRNA	CTLA4_Signaling_in_Cytotoxic_T_Lymphocytes	0.875	0.944536	0.0319257	0.376353	0.589391	59	PTPN22, CD86, CD3D
mRNA	CXCR4_Signaling	0.0364546	0.438397	0.321776	-0.727573	-1.6229	80	MYL6, JUN, MYL12A, ELMO1, PRKCQ, FOS, PIK3CD, RHOA, FNBP1, RHOF, PRKCB, EGR1, ROCK1, ADCY7, GNAS, GNAI3, MYL12B, GNG10, MYLPF, PRKCH, RHOB, AKT3, NRAS, PAK2, MAPK1, GNA15, GNG5
mRNA	CYSTEINE_AND_METHIONINE_METABOLISM	0.392371	0.689615	0.111463	-0.528298	-1.04952	22	SRM, MAT2A, AHCYL2, MTAP, MPST, SMS, GOT2, LDHB, DNMT1, DNMT3B
mRNA	CYTOKINES - RECEPTERS CLUSTER	0.689716	0.853543	0.0572461	0.507896	0.798415	11	CD274, CD164, IL2RG
mRNA	CYTOKINE_CYTOKINE_RECEPTOR_INTERACTION	0.699068	0.85669	0.0434507	0.489323	0.763296	56	IFNGR1, CCR7, CXCL10, TNFRSF1B, IFNGR2, IL2RB, IL2RG, CXCR4
mRNA	CYTOPLASMIC_RIBOSOMAL_PROTEINS	0.056	0.475257	0.271289	0.971657	1.4284	3	UBA52, FAU
mRNA	CYTOSOLIC_DNA_SENSING_PATHWAY	0.0558824	0.475257	0.231127	0.962879	1.51788	33	ZBP1, IRF7
mRNA	Calcium-induced_T_Lymphocyte_Apoptosis	0.0678512	0.475257	0.287805	-0.676792	-1.45128	38	LCK, PRKCQ, HDAC1, CALM1, PRKCB, ATP2A3, PPP3CC, CALM2, CALM3, PRKCH, CD3E
mRNA	Calcium_Signaling	0.0439431	0.475257	0.321776	-0.66215	-1.44385	65	MYL6, TPM3, HDAC1, MYH9, CALM1, RAP1A, ATP2A3, CAMK2D, RAP2B, PPP3CC, ATP2B1, CALM2, CREB1, CALM3, GRIA3
mRNA	Cardiac_Hypertrophy_Signaling	0.0926915	0.475257	0.287805	-0.620016	-1.36236	116	MYL6, JUN, MYL12A, PIK3CD, CALM1, RHOA, FNBP1, RHOF, ROCK1, ADCY7, GNAS, GNAI3, MYL12B, PPP3CC, CALM2, EIF2B3, GNG10, CREB1, MYLPF, CALM3, RHOB, GRB2, NRAS, MAPK1, GNA15, GNG5
mRNA	Cardiac_beta-adrenergic_Signaling	0.212389	0.556679	0.204295	-0.53344	-1.14787	63	PPP2R5A, PPP1R14B, PPP1CA, ATP2A3, PDE4B, PPP1R10, ADCY7, GNAS, GNAI3, PPP2R1A, PPM1J, PDE6D, GNG10, PPP1CB, PDE11A, GNA15, GNG5, PRKAG2
mRNA	Cardiomyocyte_Differentiation_via_BMP_Receptors	0.3407	0.647217	0.0959207	0.772752	1.16214	5	SMAD5, SMAD1
mRNA	Caveolar-mediated_Endocytosis_Signaling	0.37224	0.67333	0.125033	-0.492782	-1.05492	34	ACTB, ACTG1, ITGB7, ITGAE, FYN, FLNA, CD48, ITGB2
mRNA	Cdc42_Signaling	0.378481	0.675817	0.0699459	0.720294	1.10826	75	B2M, ITK
mRNA	Cell_Cycle:_G1_S_Checkpoint_Regulation	0.11745	0.486467	0.24134	-0.617224	-1.33921	40	SKP1, MYC, HDAC1, PA2G4, CDK4
mRNA	Cell_Cycle:_G2_M_DNA_Damage_Checkpoint_Regulation	0.017049	0.313025	0.352488	-0.800404	-1.62455	28	SKP1, TOP2B, YWHAH, YWHAB, YWHAZ
mRNA	Cell_Cycle_Control_of_Chromosomal_Replication	0.688189	0.853504	0.0518458	0.504536	0.795943	22	DBF4, CDT1, MCM2, MCM5, MCM3, MCM7, MCM4, RPA2, ORC6, ORC4
mRNA	Cell_Cycle_Regulation_by_BTG_Family_Proteins	0.209809	0.556679	0.158514	-0.641456	-1.27431	22	PPP2R5A, CDK4, PPP2R1A, PPM1J
mRNA	Cellular_Effects_of_Sildenafil_(Viagra)	0.0127859	0.309814	0.38073	-0.923565	-2.01161	41	ACTB, ACTG1, MYL6, MYL12A, MYH9, CALM1
mRNA	Ceramide_Signaling	0.183673	0.521841	0.2114	-0.551685	-1.18973	57	JUN, FOS, PIK3CD, PPP2R5A, PPP2R1A, PPM1J, AKT3, NRAS
mRNA	Chemokine_Signaling	0.0452616	0.475257	0.321776	-0.730526	-1.56933	44	JUN, CFL1, FOS, CALM1, RHOA, PPP1CA, PRKCB, CCL5, CAMK2D, GNAI3, CALM2, CALM3, PPP1CB, NRAS, MAPK1
mRNA	Cholecystokinin_Gastrin-mediated_Signaling	0.155378	0.505127	0.227987	-0.580772	-1.26631	56	JUN, PRKCQ, FOS, RHOA, FNBP1, RHOF, PRKCB, ROCK1, PRKCH, RHOB, GRB2, NRAS, MAPK1
mRNA	Chondroitin_Sulfate_Biosynthesis	0.184896	0.523011	0.165657	-0.655681	-1.27767	19	HS3ST3B1, UST, CHSY1, DSE
mRNA	Chronic_Myeloid_Leukemia_Signaling	0.443396	0.720357	0.142057	-0.426244	-0.956026	75	MYC, HDAC1, PIK3CD, PA2G4, CDK4, GRB2, AKT3, NRAS, CDK6, MAPK1, HDAC2, PIK3R5, RRAS, IKBKE, IKBKB, TGFB1, TGFBR1, MAPK3, TFDP1, HDAC7, BCL2L1, E2F6, HDAC8, REL, KRAS, CCND3, TGFBR2
mRNA	Circadian_Rhythm_Signaling	0.234079	0.570992	0.11524	0.828509	1.29974	12	PER1, GRINA, ATF4, CSNK1D, CREB3, CSNK1E
mRNA	Citrate_Cycle	0.826667	0.920152	0.0681513	-0.366098	-0.724664	21	MDH2, SUCLG2, SDHA, IDH3A, IDH3B, CLYBL, CS, OGDH, SDHC
mRNA	Clathrin-mediated_Endocytosis_Signaling	0.0474881	0.475257	0.321776	-0.842808	-1.86945	83	ACTB, ACTR3, ACTG1, ITGB7, ARPC2, ARPC5, SH3KBP1, CDC42, ARRB2, PIK3CD, ITGB2, FGF13, ARPC1B
mRNA	Cleavage_and_Polyadenylation_of_Pre-mRNA	0.7981	0.909483	0.0642141	-0.394197	-0.722795	12	CPSF3, CPSF2
mRNA	Coagulation_System	0.07	0.475257	0.24134	0.958262	1.4087	3	PLAUR
mRNA	Colorectal_Cancer_Metastasis_Signaling	0.440186	0.71974	0.0584693	0.806301	1.22142	109	STAT1, IFNGR1, TLR7, STAT3
mRNA	Communication_between_Innate_and_Adaptive_Immune_Cells	0.122112	0.486467	0.161979	0.953422	1.49517	17	B2M, TLR7, CD86, CCR7, CXCL10
mRNA	Complement_System	0.376673	0.675118	0.0922597	-0.796518	-1.12699	2	CD55, CD46
mRNA	Corticotropin_Releasing_Hormone_Signaling	0.0410304	0.475257	0.321776	-0.769871	-1.67227	51	JUN, JUND, ARPC5, PRKCQ, FOS, CALM1, RAP1A, PRKCB, ADCY7, GNAS, GNAI3, CALM2, CREB1, CALM3, PRKCH
mRNA	Cortisol signaling	0.497126	0.745363	0.0999277	-0.461962	-0.943074	27	HSD11B1, HSD17B8
mRNA	Crosstalk_between_Dendritic_Cells_and_Natural_Killer_Cells	0.0281642	0.384407	0.352488	-0.883808	-1.8208	29	ACTB, ACTG1, CD226, LTB, KLRD1, CD69
mRNA	Cyanoamino_Acid_Metabolism	0.346756	0.64912	0.10673	-0.649922	-1.13201	9	GGT1, GGT5, SHMT2
mRNA	Cyclins_and_Cell_Cycle_Regulation	0.104478	0.476888	0.271289	-0.613394	-1.33238	51	SKP1, HDAC1, PPP2R5A, PA2G4, CDK4, PPP2R1A, PPM1J, CDK6, HDAC2, GSK3B, CCNH, TGFB1, PPP2R1B, TFDP1, HDAC7, E2F6, HDAC8
mRNA	Cysteine_Metabolism	0.484848	0.739028	0.0937465	-0.510772	-0.974191	17	HS3ST3B1, UST
mRNA	Cytotoxic_T_Lymphocyte-mediated_Apoptosis_of_Target_Cells	0.0510367	0.475257	0.252961	0.975651	1.53472	20	B2M
mRNA	DC surface signature	0.510367	0.75824	0.0665892	0.620383	0.975874	20	CCRL2, CD274, GRINA
mRNA	DDX58_IFIH1_MEDIATED_INDUCTION_OF_INTERFERON_ALPHA_BETA	0.0562249	0.475257	0.21925	0.948102	1.47477	54	ISG15, IRF7, UBE2L6, DHX58, IFIH1, UBA52, UBA7, UBC, TRIM25
mRNA	DER_IFN_ALPHA_RESPONSE_UP	0.00324741	0.249287	0.431708	0.96846	1.50644	54	ISG15, OAS2, BST2, B2M, IFIT3, MX1, STAT1, IFIT1, PSME1, IFI35, PML, MX2, TAP1, PSMB8, IFI44, IRF9, PSMB10, ADAR
mRNA	DEX_H_BOX_HELICASES_ACTIVATE_TYPE_I_IFN_AND_INFLAMMATORY_CYTOKINES_PRODUCTION	0.024843	0.377945	0.352488	0.991591	1.5207	7	IRF7
mRNA	DIFFERENTIATION_OF_WHITE_AND_BROWN_ADIPOCYTE	0.0568807	0.475257	0.257206	0.980853	1.49375	6	PLAC8
mRNA	DILATED_CARDIOMYOPATHY	0.0106041	0.309814	0.38073	-0.966548	-1.9226	24	ACTB, ACTG1, ITGB7, TPM3
mRNA	DN.SEVERE.COV.vs.HEALTHY	0.355586	0.652288	0.0768737	0.69584	1.09137	49	LGALS3BP, SAMHD1, IFNGR2
mRNA	DNA repair	0.793729	0.909282	0.0474483	0.424905	0.666342	17	POLE2, FEN1, RFC3, LIG1, RFC5, POLD3, BRCA2
mRNA	DNA_Double-Strand_Break_Repair_by_Homologous_Recombination	0.678082	0.844766	0.0702813	-0.456642	-0.822443	11	ATRX, RPA1, NBN
mRNA	DNA_Double-Strand_Break_Repair_by_Non-Homologous_End_Joining	0.520482	0.760397	0.0870516	-0.523788	-0.970585	13	XRCC5, NBN, PARP1, XRCC4, RAD50, XRCC6, WRN, XRCC1, MRE11A
mRNA	DNA_Methylation_and_Transcriptional_Repression_Signaling	0.789333	0.908607	0.0704501	-0.389007	-0.759944	20	HDAC1, HDAC2, MTA2
mRNA	DNA_REPAIR	0.668208	0.838752	0.0390355	0.517754	0.77575	121	VPS37B, CMPK2, SMAD5, RBX1, POLD4, RAE1, ITPA, POLR2K, CLP1, MRPL40, POLR1C
mRNA	DNA_REPLICATION	0.588235	0.79692	0.0559429	0.553865	0.873114	33	POLD4, POLE2, POLE3, MCM2, MCM5, MCM3, FEN1, MCM7, RFC3, MCM4, RPA2, LIG1, RFC5, PRIM2, POLD2
mRNA	DORSO_VENTRAL_AXIS_FORMATION	0.884682	0.947609	0.0444181	0.378884	0.59438	12	SOS1, ETV6, ETS2, MAP2K1, NOTCH1
mRNA	DRUG_METABOLISM_CYTOCHROME_P450	0.322148	0.629124	0.111463	-0.665984	-1.15998	9	ADH5, GSTK1, GSTO1, GSTP1, GSTT2
mRNA	DRUG_METABOLISM_OTHER_ENZYMES	0.890971	0.951871	0.0436251	0.36351	0.573408	13	ITPA, XDH, TK2, UCK1
mRNA	Death_Receptor_Signaling	0.0953678	0.475257	0.166934	0.943195	1.47932	49	DAXX
mRNA	Dendritic_Cell_Maturation	0.0820312	0.475257	0.176694	0.936687	1.46691	59	B2M, STAT1, STAT2, CD86, CCR7
mRNA	Differential_Regulation_of_Cytokine_Production_in_Intestinal_Epithelial_Cells_by_IL-17A_and_IL-17F	0.141434	0.503408	0.165657	-0.874845	-1.32587	3	CCL5, TNF, CCL4
mRNA	Differential_Regulation_of_Cytokine_Production_in_Macrophages_and_T_Helper_Cells_by_IL-17A_and_IL-17F	0.141434	0.503408	0.165657	-0.874845	-1.32587	3	CCL5, TNF, CCL4
mRNA	DnTregs	0.241803	0.573214	0.09855	0.906717	1.42594	47	ISG20, IFI35, EPSTI1
mRNA	Docosahexaenoic_Acid_(DHA)_Signaling	0.298851	0.618715	0.134273	-0.548336	-1.1194	27	FOXO1, PIK3CD, AKT3, BAX, PIK3R5, GSK3B
mRNA	Dopamine_Receptor_Signaling	0.33123	0.635805	0.133555	-0.513069	-1.09835	34	PPP2R5A, PPP1R14B, PPP1CA, PPP1R10, ADCY7, PPP2R1A, QDPR, PPM1J, PPP1CB
mRNA	Down in Tregs	0.480925	0.736487	0.0541201	0.726799	1.08896	121	PLAC8, GZMA, CBLB, PDE4D, NOSIP
mRNA	Down in Tregs2	0.605422	0.80319	0.0911073	-0.428678	-0.883154	29	LCK, BCL11B, CD96, CD27, LTB, CD5
mRNA	E2F transcription factor network	0.755352	0.888512	0.0462303	0.458994	0.728104	25	POLE2, MCM2, UNG, SLBP, NASP, MCM4
mRNA	E2F1 targets (Q3)	0.821018	0.917063	0.045679	0.419058	0.654309	18	POLE2, MCM2, UNG
mRNA	E2F1 targets (Q4)	0.64903	0.826499	0.0598603	0.53596	0.840395	10	POLE2, SLBP, NASP, MCM4
mRNA	E2F_TARGETS	0.974473	0.989211	0.0170763	0.315126	0.469687	142	HMGB2, XPO1, PNN, ASF1A, DEK, UBE2S, MCM2, UNG, SLBP, MCM5, NUDT21, MCM3, NASP, PTTG1
mRNA	ECM_RECEPTOR_INTERACTION	0.710345	0.858053	0.0683111	-0.45494	-0.801876	10	ITGB7, ITGB1, CD44
mRNA	EFFECT_OF_PROGERIN_ON_GENES_INVOLVED_IN_HUTCHINSONGILFORD_PROGERIA_SYNDROME	0.586667	0.79692	0.0860347	-0.452201	-0.895099	21	HDAC1, MTA3, HDAC2, MTA2, LEF1
mRNA	EGF_Signaling	0.229107	0.568945	0.105125	0.901099	1.4034	38	STAT1
mRNA	EIF2_Signaling	0.569507	0.791483	0.119888	-0.411645	-0.913826	67	PABPC1, PIK3CD, EIF3H, EIF3I, PPP1CA, EIF3B, EIF4G3, EIF4G1, EIF3F, EIF2B3, PPP1CB, GRB2, AKT3, NRAS, MAPK1
mRNA	ENDOCYTOSIS	0.535963	0.770615	0.0492918	0.603946	0.914142	110	HSPA8, VPS37B, CHMP4B, CBLB, MVB12A, IL2RB, LDLRAP1, CHMP1B, IL2RG, CXCR4, RAB22A, HRAS, PARD6A
mRNA	ENDOMETRIAL_CANCER	0.172078	0.519562	0.193813	-0.585873	-1.25503	37	TCF7, MYC, PIK3CD, ILK, GRB2, AKT3, NRAS, MAPK1, PIK3R5, GSK3B, LEF1
mRNA	ENDOTHELIUM	0.606796	0.80319	0.0589694	0.574228	0.898234	19	TLR7, JAML
mRNA	ENRICHED IN B CELLS	0.0194567	0.346876	0.352488	-0.826583	-1.57654	17	CD52, RAC2, LTB, PTPN6, DUSP6
mRNA	ENRICHED IN MONOCYTES	0.531421	0.769481	0.0572461	0.582614	0.912219	48	SAMHD1, TLR7, CD86, CTSS, PLAUR, CEBPB, TNFRSF1B, IFNGR2, GRN
mRNA	EPITHELIAL_CELL_SIGNALING_IN_HELICOBACTER_PYLORI_INFECTION	0.0235633	0.368298	0.352488	-0.728991	-1.56161	37	JUN, CDC42, NFKBIA, CSK, CCL5
mRNA	EPITHELIAL_MESENCHYMAL_TRANSITION	0.0213567	0.35495	0.352488	-0.778029	-1.68811	40	VIM, JUN, IGFBP4, LGALS1, EMP3, FLNA, PPIB, THY1, SNTB1, GADD45B, ID2, ITGB1, CD44, GLIPR1, COLGALT1, RHOB, COPA
mRNA	ERBB_SIGNALING_PATHWAY	0.350746	0.651794	0.142057	-0.494848	-1.07488	51	JUN, MYC, PIK3CD, PRKCB, CAMK2D, GRB2, AKT3, NRAS, PAK2, MAPK1
mRNA	ERK5_Signaling	0.464286	0.724152	0.111918	-0.460404	-0.986254	37	MYC, FOS, SGK1, YWHAH, YWHAB, YWHAZ
mRNA	ERKS_ARE_INACTIVATED	0.223744	0.565191	0.138805	-0.697394	-1.25605	11	PPP2R1A, DUSP6, MAPK1, MAPK3, PPP2R1B, VRK3
mRNA	ERK_MAPK_Signaling	0.463329	0.724152	0.0561767	0.757123	1.13933	112	STAT1, H3F3B, STAT3
mRNA	ERK_MAPK_TARGETS	0.183133	0.521841	0.159647	-0.698097	-1.29358	13	PPP2R1A, DUSP6, MAPK1, MAPK3, PPP2R1B, MEF2A, VRK3
mRNA	ERK_PATHWAY_IN_HUNTINGTONS_DISEASE	0.74115	0.879406	0.0643583	-0.451952	-0.781624	8	CREB1, MAPK1
mRNA	ESTROGEN_RESPONSE_EARLY	0.0999946	0.476888	0.287805	-0.607734	-1.36309	75	ADD3, IGFBP4, RASGRP1, BCL11B, MYC, FOS, RARA, SVIL, ABLIM1, CD44
mRNA	ESTROGEN_RESPONSE_LATE	0.339286	0.646285	0.0758887	0.841526	1.30211	70	ISG20
mRNA	ETHER_LIPID_METABOLISM	0.708257	0.858053	0.0576091	0.519875	0.79728	7	PAFAH1B3
mRNA	EXTRACELLULAR MATRIX	0.580897	0.796055	0.0701132	0.626323	0.936097	4	GRN
mRNA	EZH2	0.951613	0.973803	0.125033	-0.297832	-0.644964	129	ADD3, NAP1L1, YWHAH, DOCK8, PTMA, ADD1, SLC25A11, CPSF3, CANX
mRNA	Eicosanoid_Signaling	0.40708	0.69577	0.0962406	-0.627474	-1.08518	8	LTA4H, GGT1
mRNA	Endometrial_Cancer_Signaling	0.392857	0.689615	0.123257	-0.487952	-1.04634	38	MYC, PIK3CD, ILK, GRB2, AKT3, NRAS, MAPK1, PIK3R5, GSK3B, LEF1, RRAS
mRNA	Endoplasmic_Reticulum_Stress_Pathway	0.362563	0.660838	0.0873098	0.719007	1.12851	15	EIF2AK3, ATF4, XBP1, HSPA5
mRNA	Endothelin-1_Signaling	0.139013	0.503408	0.257206	-0.586156	-1.27815	65	JUN, PRKCQ, MYC, FOS, PIK3CD, PRKCB, ADCY7, GNAS, GNAI3, PRKCH, GRB2, NRAS, MAPK1, GNA15
mRNA	Eosinophils	0.507745	0.755329	0.0706196	0.621939	0.975678	12	P2RY10, TREML2, MXD1
mRNA	Ephrin_Receptor_Signaling	0.13694	0.503408	0.249247	-0.654757	-1.44031	95	ACTR3, ITGB7, ARPC2, ARPC5, ITGAE, CDC42, CFL1, RAC2, FYN, ITGB2, ARPC1B, RHOA, RAP1A, ROCK1, SH2D3C, GNAS, GNAI3, ARPC4, ITGB1, SORBS1, GNG10, CREB1, ACTR2, RASA1, GRB2, AKT3, RGS3, NRAS, PAK2, MAPK1, GNA15, GNG5, MAP4K4
mRNA	Erythropoietin_Signaling	0.109804	0.482697	0.271289	-0.618265	-1.34141	54	JUN, PRKCQ, FOS, PIK3CD, NFKBIA, PRKCB, PTPN6, PRKCH, GRB2, AKT3, NRAS, MAPK1
mRNA	Estrogen-Dependent_Breast_Cancer_Signaling	0.169435	0.519562	0.197822	-0.583828	-1.25786	39	JUN, FOS, PIK3CD, HSD17B8, CREB1, AKT3, NRAS, MAPK1
mRNA	Estrogen_Receptor_Signaling	0.969697	0.98524	0.0205626	0.321724	0.487006	107	H3F3B, SOS1, RRAS2, POLR2K, HRAS, TRRAP, MED1, CREBBP, POLR2L, NCOR2, MED31, MED18, TAF5L, GTF2A2
mRNA	Extrinsic_Prothrombin_Activation_Pathway	0.93837	0.970698	0.0483118	0.525489	0.700088	1	TFPI
mRNA	FACTORS_INVOLVED_IN_MEGAKARYOCYTE_DEVELOPMENT_AND_PLATELET_PRODUCTION	0.0223983	0.35495	0.352488	-0.913858	-2.00742	66	ACTB, CDC42, HDAC1, DOCK8, CAPZB, DOCK2
mRNA	FAK_Signaling	0.0123707	0.309814	0.38073	-0.925612	-1.98432	58	ACTB, ACTG1, ITGB7, ITGAE, FYN, PIK3CD, ITGB2
mRNA	FAMILIAL_HYPERLIPIDEMIA_TYPE_2	0.126	0.487342	0.176694	0.934091	1.37317	3	USF1, LDLRAP1
mRNA	FAMILIAL_HYPERLIPIDEMIA_TYPE_5	0.796	0.909483	0.0561767	0.480837	0.70686	3	SEL1L, LMF1, PLTP
mRNA	FC_EPSILON_RI_SIGNALING_PATHWAY	0.24735	0.573214	0.166934	-0.542888	-1.16655	43	RAC2, FYN, PIK3CD, PRKCB, LCP2, GRB2, AKT3, NRAS, MAPK1
mRNA	FC_GAMMA_R_MEDIATED_PHAGOCYTOSIS	0.0583163	0.475257	0.321776	-0.788808	-1.70109	57	PTPRC, ARPC2, ARPC5, VASP, CDC42, CFL1, RAC2, PIK3CD, ARPC1B, PRKCB, DOCK2
mRNA	FGF_Signaling	0.811594	0.915953	0.0850427	-0.339696	-0.72974	44	PIK3CD, FGF13, PTPN6, CREB1, GRB2, AKT3, MAPK1
mRNA	FIBRINOLYSIS	0.459364	0.724078	0.118288	-0.464668	-0.998469	43	PIK3CD, ITGB2, EGR1, ADCY7, ANXA2, ITGB1, CREB1, GRB2, NRAS, F2RL1, MAPK1, GATA3, DPY19L1
mRNA	FLT3_Signaling_in_Hematopoietic_Progenitor_Cells	0.211749	0.556679	0.10673	0.920391	1.44745	47	STAT1, STAT2, STAT3
mRNA	FOCAL_ADHESION	0.00522782	0.284045	0.407018	-0.91318	-2.02554	83	ACTB, ACTG1, JUN, ITGB7, MYL12A, VASP, ZYX, CDC42, RAC2, FYN, FLNA, PIK3CD, ACTN1, RHOA, RAP1A, PPP1CA, TLN1, PRKCB
mRNA	FORMATION OF FIBRIN CLOT&CLOTTING CASCADE	0.464213	0.724152	0.0843144	-0.678092	-1.06713	4	C1QBP, PRCP
mRNA	FXR_RXR_Activation	0.258145	0.579811	0.135002	-0.631831	-1.19807	16	FOXO1, RARA
mRNA	Factors_Promoting_Cardiogenesis_in_Vertebrates	0.237082	0.570992	0.157403	-0.569168	-1.19958	31	PRKCQ, TCF7, PRKCB, PRKCH, GSK3B, LEF1, TGFBR3, TGFB1, TGFBR1
mRNA	Fatty_Acid_Biosynthesis	0.691743	0.854198	0.0587186	0.532825	0.811445	6	ACSL3, FASN, MCAT
mRNA	Fatty_Acid_Elongation_in_Mitochondria	0.422983	0.710567	0.0999277	-0.546958	-1.0357	15	HSD17B8, ECH1, MECR, HSD17B4, HSD17B12
mRNA	Fatty_Acid_Metabolism	0.478405	0.735661	0.111463	-0.451555	-0.972879	39	HSD17B8, ECH1, ACAT1, ADH5, HSD17B4, ACSBG1, CPT1A, HSD17B12
mRNA	Fc_Epsilon_RI_Signaling	0.173387	0.519562	0.216543	-0.5618	-1.21204	55	PRKCQ, RAC2, FYN, PIK3CD, PRKCB, LCP2, PRKCH, GRB2, AKT3, NRAS, MAPK1
mRNA	FcgammaRIIB_Signaling_in_B_Lymphocytes	0.918759	0.962278	0.0356176	0.358816	0.567291	32	SOS1, MAPK9, RRAS2, HRAS
mRNA	Fcgamma_Receptor-mediated_Phagocytosis_in_Macrophages_and_Monocytes	0.00747972	0.300961	0.407018	-0.937538	-2.03411	54	ACTB, ACTR3, ACTG1, ARPC2, ARPC5, PRKCQ, VASP, CDC42, RAC2, FYN, ARPC1B, EZR, TLN1, PRKCB, LCP2
mRNA	Folate_Biosynthesis	0.515315	0.759657	0.0721798	0.619015	0.966646	9	GCH1
mRNA	Fructose_and_Mannose_Metabolism	0.979266	0.992312	0.0362255	0.258842	0.407163	20	DUSP16, GMPPB, ALDOA, PMM2, RDH11
mRNA	G protein mediated calcium signaling	0.0916335	0.475257	0.208955	-0.910429	-1.3798	3	CALM3, GNA15
mRNA	G protein receptors cluster	0.0916335	0.475257	0.208955	-0.910429	-1.3798	3	CALM3, GNA15
mRNA	G-Protein_Coupled_Receptor_Signaling	0.715517	0.861187	0.152145	-0.348513	-0.760199	131	RASGRP1, CXCR6, FYN, RAPGEF4, PIK3CD, NFKBIA, RAP1A, PRKCB, CALCRL, PDE4B, RGS14, CAMK2D, ADCY7, GNAS, GPR68, PDE6D, DUSP6, CREB1, RASA1, GRB2, AKT3, LPAR5, NRAS, F2RL1, MAPK1, PDE11A, PRKAG2, DUSP1, VIPR1, GNAI2, LPAR6, GPR18, PIK3R5, RRAS, IKBKE, PRKAR1A
mRNA	G2M_CHECKPOINT	0.590857	0.797832	0.0441523	0.571463	0.856204	128	HSPA8, HMGN2, PML, XPO1, ODC1, DBF4, CENPA, CCNT1
mRNA	GABA_Receptor_Signaling	0.306799	0.62067	0.0959207	0.764799	1.20548	16	UBC, UBB, GABARAP
mRNA	GAP_JUNCTION	0.581169	0.796055	0.0978773	-0.415145	-0.889302	37	TUBA1A, PRKCB, ADCY7, GNAS, GNAI3, GRB2, NRAS, MAPK1
mRNA	GCM_HDAC1	0.327974	0.632126	0.135741	-0.513312	-1.09884	36	PFN1, ANXA6, HDAC1, SLC25A3, SET, HNRNPD, ARHGEF1, EIF4B
mRNA	GENE_AND_PROTEIN_EXPRESSION_BY_JAK_STAT_SIGNALING_AFTER_INTERLEUKIN_12_STIMULATION	0.0143669	0.309814	0.38073	-0.840489	-1.77141	31	CNN2, LCP1, PPIA, HNRNPA2B1, CDC42, CFL1, MSN, HNRNPF, CAPZA1, ANXA2
mRNA	GLIOMA	0.124161	0.486467	0.234393	-0.613487	-1.3311	40	PIK3CD, CALM1, PRKCB, CAMK2D, CDK4, CALM2, CALM3, GRB2, AKT3, NRAS, CDK6, MAPK1
mRNA	GLYCOLYSIS	0.358068	0.65369	0.0691198	0.853275	1.29503	100	ISG20
mRNA	GLYCOME	0.247975	0.573214	0.249247	-0.494498	-1.04405	194	LGALS1, ST6GAL1, ST3GAL1, CD72, SELL, KLRD1, CD69, ST3GAL6, GM2A, GALNT10, HS3ST3B1, ARSB, GALNT6, UST, MAN2B1, FUT8, CLEC2D, RPN1, PIGT, CANX, LY75, GUSB, CHSY1, PIGK, ATRNL1, DSE, PIGP, ICAM2, ST8SIA4, GLB1, GPAA1, ST3GAL4, PIGX, UGCG, GNPTAB, MAN2B2, PGLYRP2
mRNA	GLYCOME.Early	0.828979	0.920495	0.0623861	-0.377981	-0.693063	12	CD72, UST, RPN1
mRNA	GLYCOME.late	0.0840708	0.475257	0.231127	-0.845911	-1.46295	8	ST3GAL6, GALNT10, GUSB, PGLYRP2
mRNA	GLYCOSAMINOGLYCAN_BIOSYNTHESIS_CHONDROITIN_SULFATE	0.216545	0.557738	0.146416	-0.668029	-1.25848	14	UST, CHSY1, DSE
mRNA	GLYCOSAMINOGLYCAN_BIOSYNTHESIS_HEPARAN_SULFATE	0.352078	0.651986	0.111463	-0.583614	-1.10511	15	HS3ST3B1, EXT1, XYLT1, HS2ST1, EXT2, GLCE
mRNA	GLYCOSAMINOGLYCAN_BIOSYNTHESIS_KERATAN_SULFATE	0.12035	0.486467	0.190023	-0.818473	-1.37785	7	ST3GAL1, FUT8
mRNA	GLYCOSPHINGOLIPID_BIOSYNTHESIS_GANGLIO_SERIES	0.165517	0.519043	0.164406	-0.738597	-1.30185	10	ST3GAL1, GLB1, ST8SIA1
mRNA	GLYCOSPHINGOLIPID_BIOSYNTHESIS_GLOBO_SERIES	0.118162	0.486467	0.191892	-0.841835	-1.3638	6	ST3GAL1
mRNA	GLYCOSPHINGOLIPID_BIOSYNTHESIS_LACTO_AND_NEOLACTO_SERIES	0.597315	0.803149	0.0756946	-0.522531	-0.910121	9	ST3GAL6, ST3GAL4, ST8SIA1
mRNA	GLYCOSYLPHOSPHATIDYLINOSITOL_GPI_ANCHOR_BIOSYNTHESIS	0.385417	0.684985	0.109684	-0.545265	-1.06251	19	PIGT, PIGK, PIGP, GPAA1, PIGX, PIGS, PIGV
mRNA	GM-CSF_Signaling	0.236915	0.570992	0.100279	0.90889	1.42408	44	STAT1
mRNA	GNF2_HDAC1	0.951479	0.973803	0.0225843	0.332855	0.505742	96	PSMB8, TAPBP, PSME2, RNF138, OXA1L, RPF1, BTF3, SRSF10, RBBP6, SRSF4, RNF4, ABT1, SNRNP200
mRNA	GNRH_SIGNALING_PATHWAY	0.0891979	0.475257	0.287805	-0.632289	-1.36394	49	JUN, CDC42, CALM1, PRKCB, CAMK2D, ADCY7, GNAS, CALM2, CALM3, GRB2, NRAS, MAPK1
mRNA	GNRH_Signaling	0.108872	0.482697	0.287805	-0.57297	-1.28322	78	JUN, PRKCQ, CDC42, FOS, PRKCB, EGR1, CAMK2D, ADCY7, GNAS, GNAI3, CREB1, PRKCH, GRB2, NRAS, PAK2, MAPK1
mRNA	GO_AGING	0.892936	0.952545	0.0222268	0.392398	0.577544	156	PML, TSPO, NFE2L2, STAT3, NAMPT, MORC3, PDE4D, MBD2, TNFRSF1B, ATP8A2, FZR1, PRDM2, NPM1, HRAS, PNPT1, PDCD4, SOD1, NFKB2, ABL1, ASS1, YPEL3, MNT, LITAF, INPP5D, ING2, RBL1
mRNA	GO_ATP_DEPENDENT_CHROMATIN_REMODELING	0.0124977	0.309814	0.38073	-0.943747	-2.0279	43	ACTB, HDAC1
mRNA	GO_CELL_AGING	0.46134	0.724078	0.0611693	0.630242	0.979373	63	PML, NAMPT, MORC3, FZR1, NPM1, HRAS, PNPT1, PDCD4, SOD1, ABL1, YPEL3, MNT, ING2, RBL1
mRNA	GO_CHROMATIN	0.877919	0.945203	0.0209276	0.45765	0.644586	259	STAT1, HMGN2, HMGB2, H3F3B, NFE2L2, STAT3, HMGN1, EIF3E, CEBPB, MXD1, MBD2
mRNA	GO_CHROMATIN_ASSEMBLY_OR_DISASSEMBLY	0.192893	0.535502	0.107972	0.907015	1.39729	73	DAXX, HMGB2, H3F3B
mRNA	GO_CHROMATIN_BINDING	0.894515	0.95298	0.0193795	0.447549	0.629459	270	PLAC8, HMGN2, H3F3B, PER1
mRNA	GO_CHROMATIN_DISASSEMBLY	0.353881	0.652241	0.10673	-0.622351	-1.1209	11	SET, SMARCB1, SMARCC2, ARID1A, SMARCC1
mRNA	GO_CHROMATIN_DNA_BINDING	0.0118153	0.309814	0.38073	-0.807325	-1.74152	49	ACTB, HDAC1, RARA, H3F3A
mRNA	GO_CHROMATIN_MODIFICATION	0.928719	0.967283	0.0153676	0.437329	0.60735	367	DAXX, DTX3L, PER1
mRNA	GO_CHROMATIN_ORGANIZATION	0.92482	0.965434	0.0154514	0.449146	0.620755	392	DAXX, HMGB2, DTX3L, H3F3B, PER1
mRNA	GO_CHROMATIN_REMODELING	0.716489	0.861447	0.0369933	0.487014	0.741249	94	DAXX
mRNA	GO_CHROMATIN_SILENCING	0.519461	0.759878	0.0626618	0.590884	0.939071	28	H3F3B, MBD2, TNRC18, BAZ2A, UBE2B
mRNA	GO_CHROMATIN_SILENCING_AT_RDNA	0.398198	0.689796	0.0857844	0.708656	1.10663	9	H3F3B, MBD2
mRNA	GO_CORTICOSTEROID_HORMONE_SECRETION	0.906054	0.95546	0.052163	0.460321	0.639193	2	CRY1, PTPN11
mRNA	GO_CORTISOL_BIOSYNTHETIC_PROCESS	0.864301	0.939207	0.0543434	0.495365	0.687854	2	REST, DGKQ
mRNA	GO_CORTISOL_BIOSYNTHETIC_REGULATION_OF_CORTISOL_SECRETION	0.672802	0.840818	0.0652353	-0.530969	-0.8356	4	CAD
mRNA	GO_COVALENT_CHROMATIN_MODIFICATION	0.962446	0.980492	0.0155349	0.36415	0.515495	243	DTX3L, PER1, SETDB2, MBD2, BRD1, POLE3, PRDM2, ING5, BRMS1, SETD7, USP3, PCGF1, SETD1B, BAZ2A, TRRAP, EHMT2, UBE2B, TET2, CREBBP, KDM2B
mRNA	GO_EUCHROMATIN	0.104	0.476888	0.227987	-0.735031	-1.43592	20	JUN, TCF7, CREB1, RRP1B
mRNA	GO_GLUCOCORTICOID_SECRETION	0.906054	0.95546	0.052163	0.460321	0.639193	2	CRY1, PTPN11
mRNA	GO_HETEROCHROMATIN	0.822222	0.917063	0.0855357	-0.346373	-0.744704	47	TOP2B, ATRX, RNF20, RRP1B, LRWD1
mRNA	GO_HETEROCHROMATIN_ORGANIZATION	0.644037	0.821975	0.0621124	0.566142	0.868236	7	SETD7, TNRC18
mRNA	GO_IMMUNOLOGICAL_MEMORY_PROCESS	0.761488	0.89071	0.0625237	-0.472723	-0.765828	6	CD160
mRNA	GO_METHYLATION_DEPENDENT_CHROMATIN_SILENCING	0.251376	0.576221	0.114751	0.834208	1.27042	6	MBD2
mRNA	GO_MODULATION_OF_AGE_RELATED_BEHAVIORAL_DECLINE	0.948207	0.973803	0.0479259	-0.34296	-0.519773	3	APP
mRNA	GO_MULTICELLULAR_ORGANISM_AGING	0.94941	0.973803	0.0402478	0.318381	0.499711	15	PRDM2, INPP5D, SERP1, NDUFS6, SEC63
mRNA	GO_NEGATIVE_REGULATION_OF_CHROMATIN_MODIFICATION	0.931677	0.967283	0.0697793	-0.310644	-0.667311	33	SET, BCOR, SMARCB1, NOC2L, TET1
mRNA	GO_NUCLEAR_CHROMATIN	0.793668	0.909282	0.0280107	0.462153	0.677562	172	STAT1, HMGB2, H3F3B
mRNA	GO_NUCLEAR_EUCHROMATIN	0.102757	0.476888	0.222056	-0.773077	-1.4659	16	JUN, TCF7
mRNA	GO_NUCLEAR_HETEROCHROMATIN	0.5625	0.789446	0.0870516	-0.469857	-0.915572	19	ATRX, MPHOSPH8, TCP1
mRNA	GO_PERICENTRIC_HETEROCHROMATIN	0.301663	0.618723	0.119888	-0.642821	-1.17867	12	ATRX, LRWD1
mRNA	GO_POSITIVE_REGULATION_OF_CELL_AGING	0.919266	0.962278	0.0455878	0.360421	0.548889	6	YPEL3
mRNA	GO_POSITIVE_REGULATION_OF_CHROMATIN_MODIFICATION	0.109772	0.482697	0.153159	0.937629	1.45848	54	DAXX, PML
mRNA	GO_PROTEIN_LOCALIZATION_TO_CHROMATIN	0.344227	0.64912	0.105521	-0.732088	-1.17917	5	LRWD1, EZH2
mRNA	GO_REGULATION_OF_CHROMATIN_BINDING	0.576241	0.795994	0.0658312	0.575261	0.904312	11	MEPCE, CTNNB1, TDG, PYGO2, MED25, HMBOX1, BTAF1
mRNA	GO_REGULATION_OF_CHROMATIN_ORGANIZATION	0.208284	0.556146	0.0988903	0.887507	1.34848	96	DAXX, PML, PARP10, MYB
mRNA	GO_REGULATION_OF_CHROMATIN_SILENCING	0.512648	0.758921	0.0691198	0.623568	0.978714	15	ASF1A, APOBEC1, MIER1, TRIM28
mRNA	GO_REGULATION_OF_STEROID_HORMONE_BIOSYNTHETIC_PROCESS	0.0817996	0.475257	0.224966	-0.904525	-1.42347	4	ATP1A1
mRNA	GO_RESPONSE_TO_OXYGEN_GLUCOSE_DEPRIVATION	0.289091	0.610838	0.105125	0.790394	1.22386	8	NAMPT, ATF4
mRNA	GO_STEROID_ESTERIFICATION	0.346979	0.64912	0.0982123	0.777322	1.16178	4	ABCG1, LAMTOR1
mRNA	GO_STEROID_HORMONE_BINDING	0.332669	0.635805	0.10208	-0.773546	-1.17235	3	ATP1A1
mRNA	GO_STEROID_HORMONE_SECRETION	0.906054	0.95546	0.052163	0.460321	0.639193	2	CRY1, PTPN11
mRNA	GO_STRESS_INDUCED_PREMATURE_SENESCENCE	0.881092	0.945744	0.0502948	0.399141	0.596553	4	MAPKAPK5, MAPK14, ARNTL, SIRT1
mRNA	GO_TRANSCRIPTIONALLY_ACTIVE_CHROMATIN	0.836489	0.924839	0.0469759	0.422855	0.663362	12	AFF4
mRNA	GO_VERY_LOW_DENSITY_LIPOPROTEIN_PARTICLE_CLEARANCE	0.461233	0.724078	0.0831291	0.774613	1.03199	1	LRPAP1
mRNA	GRAFT_VERSUS_HOST_DISEASE	0.451376	0.721911	0.0799859	0.683467	1.04086	6	CD86
mRNA	GSE19198_1H_VS_24H_IL21_TREATED_TCELL_DN	0.142191	0.503408	0.122679	0.894109	1.35345	107	OAS2, XAF1, IFIH1, UBA7, EMB, CD86, CCR7, TOR3A, BTG3, CD274, PSME2, JAML
mRNA	GSE19198_1H_VS_24H_IL21_TREATED_TCELL_UP	0.0638951	0.475257	0.287805	-0.764658	-1.68768	111	COTL1, ADD3, ITGB7, ANKRD44, LCK, SH3KBP1, MYO1F, CD96, RASA3, FGF13, ESYT1, STAP1, PRKCB, ATP2A3, EMC2, LIPA, GOLIM4, TLE5, KCNAB2, SH2D3C, RECK, SVIL, MAN2B1, ARHGAP18, ADGRE5, ADAMTS10, TECR, OTULINL, CAB39L, ACAT1, RARG, EBPL, PIGP, ANTXR2, SCP2, SMPD5
mRNA	GSE19198_1H_VS_6H_IL21_TREATED_TCELL_DN	0.034642	0.437406	0.261664	0.925689	1.38685	122	IFIT3, IRF7, RSAD2, UBE2L6, DDX60, IFITM3, LGALS3BP, RNF114, PML, UBA7, PARP14, TAP1, HELZ2, DDX24, EMB, UBC, PSMB8, TLR7, NAA20, IRF9, PSMB10, OGFR, STAT3, PSMB9, TMEM184B, FNBP4, DDIT3, MOV10, OGFRL1
mRNA	GSE19198_1H_VS_6H_IL21_TREATED_TCELL_UP	0.313846	0.624954	0.135741	-0.535937	-1.11797	30	HSD11B1, OXCT1, SGK1, PPP1R10
mRNA	GSE19198_6H_VS_24H_IL21_TREATED_TCELL_DN	0.583236	0.796486	0.0455878	0.574008	0.863776	112	IFITM3, DTX3L, PIK3IP1, TSC22D3, SDC3, DIP2B, TRIM14, MXD1, ETNK1, SSH2, SSBP2, FKBP5, TBK1, PRKCE, ARHGAP26, HELZ
mRNA	GSE19198_6H_VS_24H_IL21_TREATED_TCELL_UP	0.685714	0.852288	0.0391956	0.507012	0.770571	93	UBA7, CD86, CCR7, PLAUR, TOR3A, BTG3, CEBPB, PSME2, KCNN4, TMEM50B, IL2RG, PSTPIP1
mRNA	GSE19198_CTRL_VS_IL21_TREATED_TCELL_1H_DN	0.485507	0.739028	0.170932	-0.394171	-0.865086	118	SKP1, SMAD7, S100A11, APBB1IP, NFKBIA, SNTB1, LTA4H, BIN2, IL18R1, TLE3, S100A10, GPD2, ID2, ANXA5, JPT1, SLC16A10, ELK3, RASA1, IRF2BPL, GRB2, ZMIZ1, PDLIM7, SNAI3
mRNA	GSE19198_CTRL_VS_IL21_TREATED_TCELL_1H_UP	0.577778	0.796055	0.106323	-0.421039	-0.909547	48	SMAD7, MSN, BIN2, KCNQ5, GALNT10, ID2, SH2D3C, MTHFD1L, PDLIM7, SNAI3
mRNA	GSE19198_CTRL_VS_IL21_TREATED_TCELL_24H_DN	0.257143	0.579811	0.276501	-0.519089	-1.09028	141	CORO1A, ANKRD44, HSD11B1, ANP32A, KLRD1, LTA4H, NT5C, PRKCB, DOCK2, TLE5, GALNT10, CXXC5, ATP1B1, LAMTOR4, MYL12B, PITPNC1, SPTBN1, RPN1, LRBA, ELK3
mRNA	GSE19198_CTRL_VS_IL21_TREATED_TCELL_24H_UP	0.430588	0.717228	0.0601186	0.794869	1.2073	101	IFITM3, PTPN22, GBP4, UBC, GBP2, IFI44, TSC22D3, SLC3A2, PSMA2, CCR7, UBR4, NFE2L2, ODC1, DDIT3, UBALD2, RAMP3, PMEPA1, EGLN2, SERPINB9, FKBP5, SDHAF1, SBDS, MAFF, PLIN2, DUSP10
mRNA	GSE19198_CTRL_VS_IL21_TREATED_TCELL_6H_DN	0.701389	0.85669	0.036839	0.500122	0.75238	116	DTX3L, DDX24, PER1, PIK3IP1, TSC22D3, DIP2B
mRNA	GSE19198_CTRL_VS_IL21_TREATED_TCELL_6H_UP	0.470655	0.726681	0.0540088	0.795766	1.19298	131	OAS2, IFITM3, EMB, NAMPT, IL18BP, SLCO3A1, RNF125
mRNA	GSE9037_CTRL_VS_LPS_1H_STIM_IRAK4_KO_BMDM_DN	0.0454545	0.475257	0.227987	0.926359	1.40299	108	ZBP1, STAT1, OAS3, IFNGR1, ARID5A, GBP7, PARP12, IRF9
mRNA	GSE9037_CTRL_VS_LPS_1H_STIM_IRAK4_KO_BMDM_UP	0.85977	0.938219	0.0265351	0.41335	0.619269	127	FAM241A, CD2, HBP1, PLCXD2, RAE1, ABCG1, CRBN, GPR146, HRAS, MED22, NBR1, SLC30A7, BLOC1S1, BAZ2A, ENSA, DMAC2, SH3BP2, UBFD1, MDP1, ATG13, GPANK1, UFD1, UTP3, ADO, GSKIP
mRNA	GSE9037_CTRL_VS_LPS_4H_STIM_IRAK4_KO_BMDM_DN	0.0523256	0.475257	0.2114	0.922643	1.38933	113	XAF1, STAT1, TAP1, PARP12, ZC3HAV1, CD86, PSMB10
mRNA	GSE9037_CTRL_VS_LPS_4H_STIM_IRAK4_KO_BMDM_UP	0.560414	0.789423	0.046882	0.595475	0.893285	125	TXNIP, TLR7, EPB41, UBALD2, CTDSP2, PINK1, LPIN2, PDE3B, CELF2, NBR1, DCAF15, PATZ1, MLEC, ENSA, DMAC2, CSNK1E, NUDT16
mRNA	GSE9037_WT_VS_IRAK4_KO_BMDM_DN	0.638889	0.819991	0.0451344	0.535177	0.824493	74	OAS3, TBRG1, PSMB10, HEATR5A, MAF1, COX8A, CCNQ, GMFG, GSDMD, OGFOD2, ZNHIT2, NPM1
mRNA	GSE9037_WT_VS_IRAK4_KO_BMDM_UP	0.354988	0.652241	0.0687943	0.845765	1.26523	120	PLAC8
mRNA	GSE9037_WT_VS_IRAK4_KO_LPS_1H_STIM_BMDM_DN	0.0474968	0.475257	0.234393	0.945662	1.47257	67	SLFN5, RTP4, RSAD2, LY6E, PARP14, IFI44
mRNA	GSE9037_WT_VS_IRAK4_KO_LPS_1H_STIM_BMDM_UP	0.423475	0.710567	0.0598603	0.822596	1.234	125	PLAC8
mRNA	GSE9037_WT_VS_IRAK4_KO_LPS_4H_STIM_BMDM_DN	0.421296	0.710043	0.0603786	0.827661	1.24372	118	IRF7, IFITM3, TXNIP, MRPL30
mRNA	GSE9037_WT_VS_IRAK4_KO_LPS_4H_STIM_BMDM_UP	0.120575	0.486467	0.130777	0.886381	1.31536	146	HERC6, MX1, GBP6, HMGB2, TAP1, TBRG1, GBP7
mRNA	G_Beta_Gamma_Signaling	0.215686	0.557738	0.190023	-0.5382	-1.16769	54	PRKCQ, CDC42, PRKCB, GNAS, GNAI3, GNG10, PRKCH, GRB2, AKT3, NRAS, MAPK1, GNA15, GNG5, ARHGEF6, PRKAG2, GNAI2, RRAS, PRKAR1A
mRNA	G_Protein_Signaling_Mediated_by_Tubby	0.226667	0.567164	0.15017	-0.615004	-1.20144	20	LCK, GNAS, GNAI3, GNG10, GNA15, GNG5, GNAI2
mRNA	Galactose_Metabolism	0.917333	0.96202	0.063079	-0.323545	-0.640435	21	PGM2, GLB1
mRNA	Galpha12_13_Signaling	0.0651192	0.475257	0.287805	-0.697639	-1.55756	68	MYL6, JUN, MYL12A, CDC42, PIK3CD, NFKBIA, RHOA, ARHGEF1, ROCK1, MYL12B, MYLPF, RASA1, AKT3, LPAR5, NRAS, F2RL1, MAPK1
mRNA	Germ_Cell-Sertoli_Cell_Junction_Signaling	0.00668625	0.300961	0.407018	-0.907213	-2.02671	86	ACTB, ACTG1, ZYX, CDC42, RAC2, PIK3CD, TUBA1A, ACTN1, RHOA, FNBP1, RHOF
mRNA	Glioblastoma_Multiforme_Signaling	0.116822	0.486467	0.287857	-0.597618	-1.32519	73	FOXO1, CDC42, MYC, PIK3CD, RHOA, FNBP1, RHOF, CDK4, RHOB, GRB2, AKT3, NRAS, CDK6, MAPK1
mRNA	Glioma_Invasiveness_Signaling	0.446154	0.721819	0.111011	-0.476418	-0.993811	30	PIK3CD, RHOA, FNBP1, RHOF, CD44, RHOB, NRAS, MAPK1
mRNA	Glioma_Signaling	0.132075	0.499786	0.271289	-0.565139	-1.26756	75	PRKCQ, HDAC1, PIK3CD, CALM1, PRKCB, PA2G4, CAMK2D, CDK4, CALM2, CALM3, PRKCH, GRB2, AKT3, NRAS, CDK6, MAPK1, HDAC2
mRNA	Glucocorticoid_Receptor_Signaling	0.484188	0.739028	0.0511148	0.79115	1.15815	180	STAT1, HSPA8, H3F3B, STAT3, CEBPB, HSPA14, SOS1, HSP90AB1, CD3D
mRNA	Glutamate_Metabolism	0.234332	0.570992	0.149208	-0.61402	-1.21981	22	GLUD1, GLS, SUCLG2, GCLM, EPRS, PPAT, CAD, GOT2, GNPNAT1, GCLC, CCDC92, GSS
mRNA	Glutamate_Receptor_Signaling	0.213542	0.556679	0.153159	-0.627935	-1.22361	19	CALM1, GLS, CALM2, GNG10, CALM3, GRIA3, SLC38A1, GNG5
mRNA	Glutathione_Metabolism	0.146667	0.503408	0.190023	-0.678816	-1.34367	21	GGT1, GPX1, GGCT, GCLM, GGT5, GSTK1, GSTO1, GSTP1
mRNA	Glycerolipid_Metabolism	0.944615	0.972749	0.0686326	-0.311522	-0.649836	30	LIPA, ADH5, GLB1, DGKA
mRNA	Glycerophospholipid_Metabolism	0.936441	0.970698	0.0325785	0.34448	0.537626	41	ETNK1, PLD3, CDS2, LPIN2
mRNA	Glycine_Serine_and_Threonine_Metabolism	0.637931	0.819799	0.0855357	-0.413702	-0.844555	27	GCSH, PSPH, ELOVL6, SHMT2
mRNA	Glycolysis_Gluconeogenesis	0.766571	0.895091	0.0428451	0.451618	0.705495	37	GAPDH
mRNA	Glycosaminoglycan_Degradation	0.0827251	0.475257	0.245042	-0.800942	-1.50887	14	GM2A, ARSB, GUSB, SGSH, GLB1, NAGLU
mRNA	Glycosphingolipid_Biosynthesis_-_Ganglioseries	0.0819277	0.475257	0.245042	-0.799486	-1.48146	13	ST3GAL1, GM2A, ELOVL6, ST8SIA4, GLB1, ST3GAL4, ST8SIA1
mRNA	Glycosphingolipid_Biosynthesis_-_Globoseries	0.0917226	0.475257	0.222056	-0.83084	-1.44712	9	ST3GAL1, GM2A, ST8SIA4, ST3GAL4, ST8SIA1
mRNA	Glycosphingolipid_Biosynthesis_-_Lactoseries	0.374728	0.67333	0.100279	-0.71578	-1.15291	5	ST3GAL1, ST3GAL4
mRNA	Glycosphingolipid_Biosynthesis_-_Neolactoseries	0.485777	0.739028	0.0855357	-0.628651	-1.01844	6	ST3GAL6, ST8SIA4, ST8SIA1
mRNA	Glycosylhydrolase	0.308046	0.62099	0.116234	-0.665012	-1.17215	10	MAN2B1, MAN2B2, MAN2A1, GANAB, MAN1A2
mRNA	Glycosyltransferase	0.272388	0.597682	0.16318	-0.5199	-1.12929	51	ST6GAL1, ST3GAL1, ST3GAL6, GALNT10, GALNT6, FUT8
mRNA	Glyoxylate_and_Dicarboxylate_Metabolism	0.23753	0.570992	0.137251	-0.662131	-1.21408	12	MDH2, MTHFD1L, MTHFD2, MTHFD1
mRNA	Graft-versus-Host_Disease_Signaling	0.320988	0.629124	0.0968878	0.755682	1.18492	10	CD86, CD3D, CD3G
mRNA	Granzyme_A_Signaling	0.439153	0.71974	0.0793435	0.662707	1.03914	10	HMGB2, GZMA
mRNA	Granzyme_B_Signaling	0.827411	0.920152	0.0466948	0.42171	0.667135	14	CASP8, CYCS, NUMA1
mRNA	Growth_Hormone_Signaling	0.214182	0.556679	0.109684	0.908901	1.4226	36	STAT1
mRNA	HECKER_IFNB1_TARGETS	0.220461	0.562743	0.107554	0.912229	1.42073	38	ISG15, OAS2, HERC6, IFIT3, XAF1, MX1, ZBP1, STAT1, IFIT1, RTP4, IRF7, RSAD2, DDX60, DHX58, LY6E, LGALS3BP, PARP9, OAS3, IFI35, SAMD9L, IFIT2, MX2, EPSTI1, DTX3L, CMPK2, IFI44, PARP12, EIF2AK2
mRNA	HEDGEHOG_SIGNALING	0.494037	0.744404	0.0714786	0.623807	0.984008	13	PML
mRNA	HEDGEHOG_SIGNALING_PATHWAY	0.878173	0.945203	0.0439759	0.389511	0.616197	14	CSNK1D, CSNK1E
mRNA	HELLER_HDAC_TARGETS_DN	0.578603	0.796055	0.0430173	0.688932	1.01004	172	ISG20, VARS, HSPE1, PSMB10, SLC3A2, SLC16A6, DDIT3, PDE4D, MYB, SLA, CEBPB
mRNA	HELLER_HDAC_TARGETS_SILENCED_BY_METHYLATION_DN	0.311258	0.624158	0.0728939	0.836447	1.23778	152	OAS2, ISG20, HSPE1, PSMB10, SLC3A2, RBM3, HERC4, DDIT3, PDE4D, MYB, SLA
mRNA	HELLER_HDAC_TARGETS_SILENCED_BY_METHYLATION_UP	0.572376	0.794502	0.044064	0.613361	0.911715	144	STAT1, IFIT1, TXNIP
mRNA	HELLER_HDAC_TARGETS_UP	0.0594286	0.475257	0.195789	0.912249	1.36679	128	ISG15, STAT1, IFIT1, TXNIP, H3F3B
mRNA	HEMATOPOIETIC_CELL_LINEAGE	0.761905	0.89071	0.0691198	-0.397987	-0.754659	16	CD7, CD5, CD44, CD55, CD3E
mRNA	HEME_METABOLISM	0.996528	0.999674	0.0183973	0.273409	0.411315	116	EPB41, YPEL5, CIR1, TNRC6B, LPIN2, GYPC, SIDT2, DCAF11, HTATIP2, NARF, RNF123, KHNYN, ACP5, TFRC, RNF19A, ADIPOR1, MKRN1, CTSE, GDE1, MFHAS1, LRP10, AGPAT4, FBXO34, PSMD9
mRNA	HER-2_Signaling_in_Breast_Cancer	0.0809557	0.475257	0.287805	-0.68803	-1.47538	46	ITGB7, PRKCQ, FOXO1, CDC42, PIK3CD, ITGB2, PRKCB, ITGB1, PRKCH, GRB2, AKT3, NRAS, CDK6
mRNA	HGF_Signaling	0.133929	0.502296	0.261664	-0.574324	-1.28224	68	JUN, PRKCQ, CDC42, FOS, PIK3CD, RAP1A, PRKCB, ELK3, PRKCH, GRB2, AKT3, ETS1, NRAS, ELF4, MAPK1
mRNA	HIF1alpha_Signaling	0.391941	0.689615	0.132147	-0.482814	-1.03532	46	JUN, PIK3CD, AKT3, NRAS, MAPK1, SLC2A3, PIK3R5, RRAS
mRNA	HMGB1_Signaling	0.512821	0.758921	0.123842	-0.447533	-0.952707	59	JUN, CDC42, FOS, PIK3CD, RHOA, FNBP1, RHOF
mRNA	HOMOLOGOUS_RECOMBINATION	0.98358	0.994915	0.0373806	0.27239	0.425305	18	POLD4, RPA2, TOP3A, POLD2, POLD3, SEM1, BRCA2
mRNA	HOSTPATHOGEN_INTERACTION_OF_HUMAN_CORONAVIRUSES_INTERFERON_INDUCTION	0.124077	0.486467	0.151149	0.953159	1.51113	30	OAS2, STAT1, IFIH1, OAS3, STAT2, TLR7, EIF2AK2, IRF9
mRNA	HP_DECREASED_CIRCULATING_ACTH_LEVEL	0.39599	0.689796	0.105521	-0.554392	-1.05123	16	GNAS, SMARCB1, PDE11A, PRKAR1A
mRNA	HUNTINGTONS_DISEASE	0.893271	0.952545	0.0249901	0.383633	0.574427	119	NDUFA6, BBC3, NDUFB1, COX8A, SDHD, UQCR10, COX5B, NDUFV3, POLR2K, CASP8, COX7C, NDUFA2, SOD1, COX7A2, CYCS, CREB3, CREBBP, NDUFS4, POLR2L, COX6B1, NDUFA3, DCTN4, NDUFB4
mRNA	HYPERTROPHIC_CARDIOMYOPATHY_HCM	0.00400471	0.278516	0.407018	-0.975066	-1.93007	21	ACTB, ACTG1, ITGB7, TPM3
mRNA	HYPOXIA	0.155397	0.505127	0.117766	0.900263	1.37022	94	PLAC8, ISG20
mRNA	Hepatic_Cholestasis	0.302041	0.618723	0.161979	-0.507319	-1.09405	57	JUN, PRKCQ, RARA, NFKBIA, PRKCB, ADCY7, PRKCH, IL18RAP
mRNA	Hepatic_Fibrosis___Hepatic_Stellate_Cell_Activation	0.242511	0.573214	0.100991	0.870522	1.3572	39	STAT1, IFNGR1, CCR7
mRNA	Hereditary_Breast_Cancer_Signaling	0.98665	0.997137	0.0219398	0.305092	0.471325	83	UBC, UBB, RRAS2, POLR2K, NPM1, HRAS
mRNA	Histidine_Metabolism	0.638021	0.819799	0.0802023	-0.439741	-0.856888	19	ELOVL6, EHMT1, PRPS2, DDC, DNMT3B, PRMT1, HARS, MGMT, ALDH9A1
mRNA	Human_Embryonic_Stem_Cell_Pluripotency	0.174905	0.519562	0.208955	-0.571466	-1.23751	50	TCF7, SMAD7, PIK3CD, NTRK3, GNAS, GNAI3, GNG10, AKT3, GNA15, GNG5, GNAI2, PIK3R5, GSK3B, LEF1
mRNA	Huntingtons_Disease_Signaling	0.86257	0.938219	0.0248494	0.410535	0.61345	139	HSPA8, UBC, HSPA14, UBB, SOS1, MAPK9, ATF4, UBE2S, BET1L, POLR2K, HRAS, PRKCE, CASP8, CYCS, CREB3, GOSR1, CREBBP, HSPA5, POLR2L
mRNA	Hypoxia_Signaling_in_the_Cardiovascular_System	0.56812	0.791483	0.0540088	0.563109	0.883188	49	UBE2L6, HSP90AB1, ATF4, CSNK1D, UBE2L3, UBE2S, UBE2J2, UBE2B, CREB3
mRNA	IFN II	0.00707258	0.300961	0.407018	0.902404	1.26357	322	H2-T23, ISG15, OAS2, BST2, H2-T22, HERC6, IFIT3, XAF1, MX1, STAT1, IFIT1, RNF213, RTP4, ISG20, IRF7, RSAD2, TRAFD1, UBE2L6, USP18, DDX60, PSME1, IFITM3, LY6E, IFIH1, LGALS3BP, SAMHD1, OAS3, IFI35, SAMD9L, IFIT2, PML, H2-D1, UBA7, STAT2, MX2, DTX3L, TAP1, GBP2, PSMB8, IFI44, ITK, PARP12, EIF2AK2, SP140, ZC3HAV1, IRF9, CTSS, PSMB10, TAPBP, GIMAP6, TRIM25, PSMA2, CCR7, OGFR, H2-M3, STAT3, NAMPT, GCH…
mRNA	IFN III	0.0244373	0.376797	0.352488	0.975909	1.53884	23	ISG15, IFIT3, MX1, STAT1, IFIT1, USP18, IFITM3, IFIH1, PARP9, IFIT2, PML, PARP14, DTX3L, TAP1, PARP12, EIF2AK2, ZC3HAV1, IRF9, ADAR, TRIM25
mRNA	IFN Type I	0.0002848	0.0995589	0.498493	0.922793	1.27775	380	H2-Q4, H2-T23, ISG15, SMCHD1, OAS2, BST2, H2-T22, PLAC8, HERC6, IFIT3, XAF1, MX1, ZBP1, H2-Q7, H2-K1, STAT1, IFIT1, RNF213, RTP4, ISG20, IRF7, RSAD2, TRAFD1, UBE2L6, USP18, DDX60, DHX58, PSME1, IFITM3, TXNIP, LY6E, IFIH1, LGALS3BP, RNF114, PARP9, SAMHD1, H2-T24, OAS3, IFI35, SAMD9L, IFIT2, PML, H2-Q6, H2-D1, UBA7, STAT2, MX2, PARP14, EPSTI1, DTX3L, TAP1, HELZ2, CMPK2, D17H6S56E-5, GBP2, PSMB8, IF…
mRNA	IGF-1_Signaling	0.112108	0.482697	0.287857	-0.597995	-1.32751	67	JUN, IGFBP4, FOXO1, FOS, PIK3CD, YWHAH, YWHAB, YWHAZ, JAK1, RASA1, GRB2, AKT3, NRAS, MAPK1, PRKAG2, CSNK2A1
mRNA	IL-10_Signaling	0.253247	0.576756	0.157403	-0.547352	-1.17371	38	JUN, FOS, NFKBIA, JAK1, IL18RAP, IL10RB, MAPK1, MAP4K4, TNF, BLVRA, IKBKE
mRNA	IL-12_Signaling_and_Production_in_Macrophages	0.30092	0.618723	0.0838361	0.872689	1.36383	58	STAT1, IFNGR1
mRNA	IL-15_Production	0.0462046	0.475257	0.271289	0.981315	1.53891	17	STAT1
mRNA	IL-15_Signaling	0.835165	0.924271	0.0840746	-0.33742	-0.723545	46	LCK, PIK3CD, JAK1, AKT3, NRAS, MAPK1
mRNA	IL-17A_Signaling_in_Airway_Cells	0.862319	0.938219	0.0817516	-0.328105	-0.70484	44	PIK3CD, NFKBIA, JAK1, AKT3, MAPK1, PIK3R5, GSK3B, IKBKE
mRNA	IL-17A_Signaling_in_Fibroblasts	0.172414	0.519562	0.181383	-0.646894	-1.28993	25	JUN, FOS, NFKBIA
mRNA	IL-17A_Signaling_in_Gastric_Cells	0.291971	0.613515	0.123842	-0.630837	-1.18841	14	JUN, FOS, CCL5
mRNA	IL-17_Signaling	0.575972	0.795994	0.103576	-0.424487	-0.912127	43	JUN, PIK3CD, JAK1, AKT3, NRAS, MAPK1
mRNA	IL-1_Signaling	0.178423	0.520667	0.216543	-0.550306	-1.17974	58	JUN, FOS, NFKBIA, ADCY7, GNAS, GNAI3, GNG10, MAPK1, GNA15, GNG5, PRKAG2, GNAI2, IKBKE, PRKAR1A
mRNA	IL-22_Signaling	0.122112	0.486467	0.161979	0.954738	1.49723	17	STAT1
mRNA	IL-2_Signaling	0.176678	0.519562	0.199915	-0.58057	-1.24752	43	JUN, LCK, FOS, PIK3CD, JAK1, GRB2, AKT3, NRAS, MAPK1
mRNA	IL-3_Signaling	0.29585	0.615897	0.0857844	0.844782	1.31406	54	STAT1
mRNA	IL-4_Signaling	0.727575	0.87202	0.0862866	-0.365273	-0.786984	39	PIK3CD, PTPN6, JAK1, GRB2, AKT3, NRAS
mRNA	IL-6_Signaling	0.792531	0.909282	0.0940503	-0.351388	-0.753303	58	JUN, FOS, NFKBIA, IL18RAP, GRB2, NRAS, MAPK1, MAP4K4, CSNK2A1, IL6ST, TNF, RRAS, IKBKE
mRNA	IL-8_Signaling	0.192481	0.535502	0.249247	-0.562574	-1.23753	95	PRKCQ, RAC2, PIK3CD, NFKBIA, ITGB2, RHOA, FNBP1, RHOF, PRKCB, ROCK1, GNAS, GNAI3, MYL12B, GNG10, PRKCH, RHOB, AKT3, NRAS, PAK2, MAPK1, GNA15, GNG5, MAP4K4, BAX, GNAI2, PIK3R5, RRAS, IKBKE
mRNA	IL-9_Signaling	0.151286	0.503408	0.137251	0.944255	1.49533	26	STAT1
mRNA	IL1.NKKB.Innate.InflammatoryResponse	0.773248	0.901202	0.036762	0.446342	0.688831	71	TLR7, ZYG11B, NLRC5, CEP97, CASP8, BIRC2, CNOT6L
mRNA	IL10 PATHWAY	0.789333	0.908607	0.0704501	-0.378229	-0.748677	21	MYC, JAK1, IL10RB, TNF, BLVRA, PIK3R5
mRNA	IL10.MODULATED.GENES IN CD4	0.165584	0.519043	0.107554	0.866967	1.26093	191	ZBP1, RNF213, HSPA8, TXNIP, PARP9, ARID5A, HSPE1, TSC22D3, STAT3, PRRC2C, EVI2A, CD53
mRNA	IL10_ANTIINFLAMMATORY_SIGNALING_PATHWAY	0.0727273	0.475257	0.224966	0.970271	1.50239	8	STAT1, STAT2, STAT3
mRNA	IL12_PATHWAY	0.0206672	0.35495	0.352488	-0.852624	-1.6145	15	CNN2, JUN, HNRNPA2B1, IL18R1
mRNA	IL15 SIGNALING	0.254733	0.578671	0.109684	0.807056	1.26608	12	GZMA, TNFRSF1B, CD3D, IL2RB, IL2RG
mRNA	IL15_Signaling	0.26506	0.58725	0.0919686	0.90024	1.40032	54	STAT1
mRNA	IL17_SIGNALING_PATHWAY	0.588517	0.79692	0.0597318	0.572542	0.895622	21	STAT3, CEBPB
mRNA	IL18_SIGNALING_PATHWAY	0.532597	0.769719	0.0473534	0.680213	1.01109	144	B2M, EPB41, IL18BP
mRNA	IL1_AND_MEGAKARYOCYTES_IN_OBESITY	0.982301	0.994503	0.0511148	-0.257587	-0.445482	8	ICAM1, TLR1, PIK3CA, F2R, IRAK1
mRNA	IL1_SIGNALING_PATHWAY	0.233333	0.570992	0.176694	-0.545184	-1.17215	47	JUN, NFKBIA
mRNA	IL2	0.636525	0.819723	0.0610364	0.539973	0.848841	11	ITK, CCR7
mRNA	IL21 SIGNALING	0.127695	0.492229	0.158514	0.926839	1.46089	16	STAT1, CCR7
mRNA	IL2_IL7	0.636525	0.819723	0.0610364	0.539973	0.848841	11	ITK, CCR7
mRNA	IL2_SIGNALING_PATHWAY	0.213235	0.556679	0.111011	0.858828	1.35386	33	STAT1, STAT3, NMI, SOS1
mRNA	IL2_STAT5_SIGNALING	0.901869	0.95546	0.0248494	0.373654	0.56621	104	IFNGR1, TLR7, CD86, ODC1, CXCL10, MXD1, TNFRSF1B, IL2RB, ENPP1, XBP1, RHOH, MAFF, PLIN2, ICOS
mRNA	IL3_SIGNALING_PATHWAY	0.356913	0.652625	0.129443	-0.502886	-1.07652	36	JUN, FYN, FOS, PIK3CD, CD69, YWHAB, PTPN6, JAK1
mRNA	IL4_SIGNALING_PATHWAY	0.241477	0.573214	0.100991	0.890453	1.38995	40	STAT1, STAT3, CEBPB, SOS1
mRNA	IL5_SIGNALING_PATHWAY	0.170953	0.519562	0.128143	0.900385	1.42586	26	STAT1
mRNA	IL6_JAK_STAT3_SIGNALING	0.244784	0.573214	0.0988903	0.900564	1.40947	43	STAT1, STAT2, IFNGR1, IRF9, STAT3, CXCL10, TNFRSF1B, IFNGR2
mRNA	IL6_SIGNALING	0.711052	0.858053	0.0426734	0.482453	0.752579	56	LY6E, IRF9, TAPBP, STAT3, CD47, CEBPB, SOS1
mRNA	IL6_SIGNALING_PATHWAY	0.170877	0.519562	0.126876	0.936416	1.47909	31	STAT1
mRNA	IL7_SIGNALING_PATHWAY	0.145136	0.503408	0.144631	0.931847	1.45768	21	STAT1
mRNA	IL9_SIGNALING_PATHWAY	0.104907	0.476888	0.17822	0.958185	1.51583	14	STAT1
mRNA	ILK_Signaling	0.000523535	0.0995589	0.477271	-0.924335	-2.05103	92	ACTB, TMSB4X, VIM, ACTG1, MYL6, JUN, ITGB7, CDC42, MYC, CFL1, FLNA, FOS, PIK3CD, MYH9, ITGB2, ACTN1, TMSB10, PPP2R5A, RHOA, FNBP1, PPP1R14B, RHOF
mRNA	IL_6_TYPE_CYTOKINE_RECEPTOR_LIGAND_INTERACTIONS	0.474836	0.731158	0.086795	-0.612194	-1.03059	7	JAK1, IL31RA, IL6ST
mRNA	INFLAMMASOME_RECEPTORS_AND_SIGNALING	0.188166	0.527511	0.105125	0.891061	1.35388	96	BST2, RTP4, IRF7, TXNIP, LY6E, EIF2AK2, TAPBP, CCR7, CCRL2, ABCA1, NAMPT, GCH1, PLAUR, CXCL10, NMI, MXD1, HSP90AB1, TNFRSF1B, IFNGR2
mRNA	INFLAMMATORY_RESPONSE	0.182156	0.521841	0.110122	0.903543	1.39478	80	BST2, RTP4, IRF7, LY6E, EIF2AK2, TAPBP, CCR7, CCRL2, ABCA1, NAMPT, GCH1, PLAUR
mRNA	INSULIN_SIGNALING_PATHWAY	0.561798	0.789446	0.137251	-0.389568	-0.864107	83	FOXO1, PIK3CD, CALM1, PPP1CA, FLOT1, SORBS1, CALM2, CALM3, PPP1CB, GRB2, AKT3, NRAS, MAPK1
mRNA	INTEGRIN CELL SURFACE INTERACTIONS	0.440501	0.71974	0.0883594	0.761013	1.05673	2	CCND2
mRNA	INTEGRIN CELL SURFACE INTERACTIONS (I)	0.440501	0.71974	0.0883594	0.761013	1.05673	2	CCND2
mRNA	INTERFERON ALPHA RESPONSE	0.697813	0.85669	0.0621124	0.644851	0.859109	1	SFN
mRNA	INTERFERON_ALPHA_BETA_SIGNALING	0.244784	0.573214	0.0988903	0.902447	1.41242	43	ISG15, OAS2, BST2, IFIT3, XAF1, MX1, STAT1, IFIT1, ISG20, IRF7, RSAD2, USP18, IFITM3, SAMHD1, OAS3, IFI35, IFIT2, STAT2, MX2, GBP2, PSMB8
mRNA	INTERFERON_ALPHA_RESPONSE	0.0021407	0.203545	0.431708	0.967345	1.50633	67	ISG15, BST2, B2M, HERC6, IFIT3, RTP4, ISG20, IRF7, RSAD2, TRAFD1, UBE2L6, USP18, DDX60, DHX58, PSME1, TXNIP, LY6E, IFIH1, LGALS3BP, PARP9, IFI35, IFIT2, UBA7, STAT2, PARP14, EPSTI1, TAP1, HELZ2, CMPK2, PSMB8, PARP12, EIF2AK2, IRF9, ADAR, TRIM25, OGFR, CCRL2, PSMB9, CD47, SP110, CXCL10, MOV10, CMTR1, TRIM21, NMI
mRNA	INTERFERON_GAMMA_RESPONSE	8.16674e-05	0.0931825	0.538434	0.96364	1.44156	129	ISG15, OAS2, BST2, B2M, HERC6, IFIT3, XAF1, ZBP1, STAT1, RTP4, ISG20, IRF7, RSAD2, TRAFD1, UBE2L6, USP18, DDX60, DHX58, PSME1, TXNIP, LY6E, IFIH1, LGALS3BP, SAMHD1, OAS3, IFI35, IFIT2, PML, STAT2, MX2, PARP14, EPSTI1, TAP1, HELZ2, CMPK2, PSMB8, PARP12, EIF2AK2, CD86, IRF9, TAPBP, ADAR, TRIM25, PSMA2, OGFR, STAT3, NAMPT, ZNFX1, GCH1, PSMB9, IL18BP
mRNA	INTERFERON_GAMMA_SIGNALING	0.0368852	0.438397	0.276501	0.958848	1.50793	47	OAS2, B2M, STAT1, IRF7, GBP6, OAS3, PML, IFNGR1, GBP4, GBP2, GBP7, IRF9, TRIM25
mRNA	INTERFERON_TYPE_I_SIGNALING_PATHWAYS	0.263374	0.58465	0.0937465	0.840354	1.31928	46	STAT1, STAT2, IRF9, STAT3
mRNA	INTERLEUKIN1_IL1_STRUCTURAL_PATHWAY	0.164117	0.517285	0.125033	0.934944	1.46328	43	IRF7
mRNA	INTERLEUKIN1_INDUCED_ACTIVATION_OF_NFKB	0.407339	0.69577	0.0855357	0.707899	1.08563	7	SQSTM1, TRAF6
mRNA	INTERLEUKIN_12_FAMILY_SIGNALING	0.293785	0.615062	0.0891647	0.760411	1.18676	41	STAT1
mRNA	INTERLEUKIN_1_FAMILY_SIGNALING	0.461001	0.724078	0.0564118	0.767609	1.15511	112	USP18, PSME1, UBA52, UBC, PSMB8, PSMB10, PTPN18, PSMA2, STAT3, PSMB9, IL18BP, NLRC5, UBB, PSME2, RBX1, IRAK2, SQSTM1, PSMA5, GSDMD, TBK1
mRNA	INTERLEUKIN_20_FAMILY_SIGNALING	0.0998308	0.476888	0.183024	0.96287	1.52324	14	STAT1, STAT2, STAT3
mRNA	INTERLEUKIN_6_FAMILY_SIGNALING	0.091222	0.475257	0.193813	0.96834	1.5191	12	STAT1
mRNA	INTERLEUKIN_6_SIGNALING	0.0720721	0.475257	0.224966	0.971081	1.51643	9	STAT1
mRNA	INTESTINAL_IMMUNE_NETWORK_FOR_IGA_PRODUCTION	0.669834	0.839398	0.0728939	-0.452968	-0.830557	12	ITGB7
mRNA	IRAK1_RECRUITS_IKK_COMPLEX	0.102837	0.476888	0.184706	0.935738	1.47098	11	UBA52, UBC, UBB
mRNA	IRAK2_MEDIATED_ACTIVATION_OF_TAK1_COMPLEX	0.10991	0.482697	0.179782	0.920903	1.43807	9	UBA52, UBC, UBB, IRAK2
mRNA	IRAK4 SIGNALING	0.0122524	0.309814	0.38073	0.947598	1.46697	81	XAF1, STAT1, IRF7, IFITM3, OAS3, TAP1, PSMB10
mRNA	IRAK4_DEFICIENCY_TLR2_4	0.992203	0.999209	0.0448645	0.255767	0.382267	4	MYD88, IRAK4, TLR1, HMGB1
mRNA	IRF3_MEDIATED_INDUCTION_OF_TYPE_I_IFN	0.938182	0.970698	0.0442407	0.339733	0.526049	8	TBK1
mRNA	ISHIKAWA_STING_SIGNALING	0.0623853	0.475257	0.245042	0.974891	1.48467	6	IRF7, IRF9, ADAR
mRNA	IYENGAR_RESPONSE_TO_ADIPOCYTE_FACTORS	0.0327757	0.429852	0.321776	0.992414	1.45891	3	ISG20
mRNA	Induction_of_Apoptosis_by_HIV1	0.207084	0.556146	0.107972	0.921093	1.44117	51	DAXX
mRNA	Inhibition_of_Angiogenesis_by_TSP1	0.305623	0.62067	0.120985	-0.608801	-1.15281	15	JUN, FYN
mRNA	Inositol_Phosphate_Metabolism	0.345679	0.64912	0.188204	-0.453821	-1.00481	93	INPP4B, PRKCQ, SGK1, PIK3CD, PIM1, ISYNA1, CDK4, IMPA1, ITPKB, PRKCH, PAK2, GRK6, CDK6, MAPK1, INPP5B
mRNA	Insulin_Receptor_Signaling	0.231579	0.570371	0.213928	-0.493216	-1.09751	81	FOXO1, FYN, SGK1, PIK3CD, PPP1R14B, PPP1CA, PPP1R10, JAK1, EIF2B3, PPP1CB, GRB2, AKT3, NRAS, MAPK1, PRKAG2, PIK3R5, GSK3B, RRAS, PRKAR1A, FOXO4, PPP1R12A
mRNA	Integrin_Signaling	0.0011101	0.140736	0.45506	-0.896482	-1.96751	118	ACTB, ACTR3, ACTG1, ITGB7, MYL12A, NEDD9, ARPC2, ARPC5, VASP, ZYX, ITGAE, CDC42, RAC2, FYN, PIK3CD, ITGB2, ACTN1, ARPC1B, RHOA, FNBP1, RAP1A, PPP1CA, RHOF, TLN1
mRNA	Interferon_Signaling	0.0163562	0.312383	0.352488	0.97912	1.55318	25	IFIT3, MX1, STAT1, IFIT1, IFI35, STAT2, TAP1, IFNGR1, PSMB8, IRF9
mRNA	JAK1 SIGNALING	0.167394	0.519562	0.126876	0.9401	1.47521	35	STAT1, STAT2, IFNGR1, IRF9, STAT3
mRNA	JAK_STAT_SIGNALING_AFTER_INTERLEUKIN_12_STIMULATION	0.0143669	0.309814	0.38073	-0.840489	-1.77141	31	CNN2, LCP1, PPIA, HNRNPA2B1, CDC42, CFL1, MSN, HNRNPF, CAPZA1, ANXA2
mRNA	JAK_STAT_SIGNALING_PATHWAY	0.295103	0.615562	0.0838361	0.888395	1.38225	62	STAT1, STAT2, IFNGR1, IRF9, STAT3, CBLB, SOS1, IFNGR2
mRNA	JAK_STAT_SIGNALING_PATHWAY.BTM	0.295103	0.615562	0.0838361	0.888395	1.38225	62	STAT1, STAT2, IFNGR1, IRF9, STAT3, CBLB, SOS1, IFNGR2
mRNA	JAK_STAT_SIGNALING_PATHWAY.IPA	0.319703	0.629124	0.0774768	0.874544	1.35001	80	STAT1, STAT2, IFNGR1, IRF9, STAT3, CBLB, SOS1, IFNGR2
mRNA	JAK_STAT_SIGNALING_PATHWAY_IPA	0.156018	0.505127	0.133555	0.944155	1.49131	31	STAT1, STAT2, IFNGR1, IRF9, STAT3
mRNA	JAK_Stat_Signaling	0.223275	0.565191	0.102822	0.916107	1.44098	50	STAT1, STAT2, STAT3
mRNA	JNK_C_JUN_KINASES_PHOSPHORYLATION_AND_ACTIVATION_MEDIATED_BY_ACTIVATED_HUMAN_TAK1	0.144013	0.503408	0.146416	0.895074	1.40012	19	UBA52, UBC, UBB, IRAK2, MAPK9
mRNA	KASLER_HDAC7_TARGETS_1_DN	0.231041	0.570371	0.117766	0.825974	1.29514	10	TXNIP
mRNA	KASLER_HDAC7_TARGETS_1_UP	0.448391	0.721911	0.0554793	0.809379	1.20636	142	SHISA5, VARS, ITK, STAT3, SLCO3A1
mRNA	KASLER_HDAC7_TARGETS_2_DN	0.175772	0.519562	0.161979	-0.709827	-1.30153	12	ADD3, KLF2, NFKBIA, GADD45B, TACC2
mRNA	KLF12 targets network	0.0831296	0.475257	0.245042	-0.795726	-1.50676	15	CORO1A, PPP2R1A, ACAP1, GNAI2
mRNA	KRAS_SIGNALING_DN	0.275542	0.598844	0.0982123	0.773173	1.21916	23	RSAD2
mRNA	KRAS_SIGNALING_UP	0.399083	0.689796	0.148262	-0.4455	-0.993414	70	LCP1, IKZF1, HSD11B1, ST6GAL1, ITGB2, DOCK2, RABGAP1L, TRIB2, ID2
mRNA	Keratan_Sulfate_Biosynthesis	0.26972	0.594113	0.132846	-0.602202	-1.16092	18	ST3GAL1, HS3ST3B1, UST, FUT8
mRNA	LDL_INFLUENCE_ON_CD14_AND_TLR4	0.597884	0.803149	0.0637845	0.56204	0.88129	10	ATF4, NFKB2, CREB3, RELB
mRNA	LEISHMANIA_INFECTION	0.196455	0.544066	0.116739	0.894447	1.41413	32	STAT1, IFNGR1
mRNA	LEPTININSULIN_SIGNALING_OVERLAP	0.319224	0.629124	0.0972151	0.760134	1.19191	10	STAT3
mRNA	LEPTIN_AND_ADIPONECTIN	0.977982	0.991891	0.0427591	0.277216	0.425138	7	ADIPOR1, ADIPOR2
mRNA	LEPTIN_SIGNALING_PATHWAY	0.285146	0.607586	0.0873098	0.883882	1.37875	55	STAT1
mRNA	LEUKOCYTE_TRANSENDOTHELIAL_MIGRATION	0.0223926	0.35495	0.352488	-0.91107	-1.95315	58	ACTB, ACTG1, MYL12A, VASP, CDC42, RAC2, RAPGEF4, PIK3CD, MSN, ITGB2, ACTN1, EZR, RHOA, RAP1A, THY1
mRNA	LIMONENE_AND_PINENE_DEGRADATION	0.678182	0.844766	0.0592219	0.527422	0.816671	8	YOD1, ALDH1B1, EHHADH, NAA80, ALDH3A2
mRNA	LINOLEIC_ACID_METABOLISM	0.91587	0.961369	0.0476387	-0.450626	-0.637588	2	PLA2G12A
mRNA	LONG_TERM_DEPRESSION	0.452308	0.721911	0.110122	-0.474777	-0.990386	30	PRKCB, GNAS, GNAI3, PPP2R1A, GRIA3, NRAS, MAPK1, GNAI2
mRNA	LONG_TERM_POTENTIATION	0.124161	0.486467	0.234393	-0.609857	-1.32322	40	CALM1, RAP1A, PPP1CA, PRKCB, CAMK2D, PPP3CC, CALM2, CALM3, PPP1CB, NRAS, MAPK1, PPP1R12A, MAPK3, RAP1B, CAMK2G, PRKX, PPP3R1, PPP3CA, KRAS, PRKACB
mRNA	LPS-stimulated_MAPK_Signaling	0.0877532	0.475257	0.287805	-0.668114	-1.44081	57	JUN, PRKCQ, CDC42, FOS, PIK3CD, NFKBIA, PRKCB, CREB1, PRKCH, NRAS, MAPK1
mRNA	LPS_IL-1_Mediated_Inhibition_of_RXR_Function	0.841629	0.926035	0.0956031	-0.324529	-0.712876	66	JUN, RARA, HS3ST3B1, UST, IL18RAP, FABP5, ABCC4, GSTK1, CAT, TNF, GSTO1, GSTP1
mRNA	LU_AGING_BRAIN_DN	0.859223	0.938219	0.0293519	0.390975	0.604001	83	HSPA8, PDE4D, PLD3, ILRUN, MAPK9, NORAD, UBE2S, KLHDC3, ITM2B, BRD2, SRSF10, ENSA, NUDT21
mRNA	LXR_RXR_Activation	0.45107	0.721911	0.0706196	0.646059	1.02485	25	ABCA1, TNFRSF1B, ABCG1, RXRB, NFKB2, TNFRSF1A, NCOR2, RELB, SREBF1, FASN
mRNA	LYSINE_DEGRADATION	0.628529	0.818666	0.0533478	0.533802	0.843151	31	SETDB2, SETD7, NSD3, SETD1B, EHMT2
mRNA	LYSOSOME	0.861538	0.938219	0.0279403	0.403929	0.61502	95	NPC2, CTSS, CD164
mRNA	Leptin_Signaling_in_Obesity	0.522727	0.761726	0.104344	-0.442315	-0.947505	37	FOXO1, PIK3CD, ADCY7, GRB2, AKT3, MAPK1, PRKAG2, PIK3R5, PRKAR1A
mRNA	Leukocyte_Extravasation_Signaling	0.0119572	0.309814	0.38073	-0.895952	-2.00155	86	ACTB, ACTG1, MYL6, PRKCQ, VASP, CDC42, RAC2, RAPGEF4, PIK3CD, MSN, ITGB2, ACTN1, EZR, RHOA, RAP1A, THY1
mRNA	Lipid_Antigen_Presentation_by_CD1	0.0647359	0.475257	0.231127	0.980215	1.54621	13	B2M
mRNA	Lymphotoxin_beta_Receptor_Signaling	0.387681	0.68687	0.132147	-0.495079	-1.06354	44	PIK3CD, NFKBIA, LTB, AKT3, MAPK1, CYC1, TRAF5, PIK3R5, IKBKE, TRAF3, LTA, IKBKB
mRNA	Lysine_Biosynthesis	0.655378	0.831799	0.0652353	-0.574338	-0.870438	3	AASDHPPT, AASDH
mRNA	M0	0.565966	0.789446	0.0704501	-0.689804	-0.975998	2	QPCT
mRNA	M1	0.0952381	0.475257	0.191892	0.934172	1.4648	10	RSAD2, DHX58, TLR7, CCR7, CXCL10
mRNA	M1 macrophages	0.132283	0.499786	0.151149	0.953773	1.50465	22	OAS2, XAF1, IRF7, CD86, PSMA2, CCR7, PSMB9, CXCL10
mRNA	M2	0.818372	0.916362	0.0568864	0.528545	0.733928	2	FRMD4A
mRNA	M2 macrophages	0.693356	0.855264	0.0551352	0.49482	0.780541	13	CTSS, CXCR4
mRNA	M3.9_CHROMATIN__CHECKPOINT__REPLICATION__TRANSACTIVATION	0.119006	0.486467	0.287805	-0.595663	-1.27207	137	ADD3, PTPRC, FYN, TOP2B, SYNCRIP, FLI1, CCT4, RGS14, ADCY7, SNRPD3, SMARCA2, LRBA, ATRX, LY75, CREB1, SCP2, SNTB2, PURA, DARS, PAK2, SNX1, RPA1, ARHGEF6, HDAC2, NCBP2, WDR11, NCOR1, SNX4, FTO, DHX29, RBM28
mRNA	MAPK	0.00327721	0.249287	0.431708	-0.935494	-1.6294	9	RAC2, ARRB2, FLNA, RASGRP2
mRNA	MAPK SIGNALING	0.00327721	0.249287	0.431708	-0.935494	-1.6294	9	RAC2, ARRB2, FLNA, RASGRP2
mRNA	MAPK1_ERK2_ACTIVATION	0.461707	0.724078	0.0883594	-0.619775	-1.04335	7	JAK1, MAPK1, IL6ST
mRNA	MAPK3_ERK1_ACTIVATION	0.575492	0.795994	0.0764767	-0.54181	-0.912102	7	JAK1, IL6ST, MAPK3
mRNA	MAPK_AND_NFKB_SIGNALING_PATHWAYS_INHIBITED_BY_YERSINIA_YOPJ	0.218527	0.560211	0.143759	-0.673331	-1.23461	12	NFKBIA, MAPK1, RRAS, IKBKB
mRNA	MAPK_FAMILY_SIGNALING_CASCADES	0.210486	0.556679	0.249247	-0.684992	-1.46112	174	ACTB, ACTG1, JUN, PRKCQ, FOXO1, RASGRP1, CDC42, SEPTIN7, MYC, FYN, ARRB2, PEBP1, RASA3, APBB1IP, CALM1, PPP2R5A, RAP1A, YWHAB, TLN1, CSK
mRNA	MAPK_SIGNALING_PATHWAY	0.492737	0.744404	0.0514265	0.772567	1.15589	136	DAXX, HSPA8
mRNA	MARKS_HDAC_TARGETS_DN	0.900917	0.955341	0.0465084	0.366177	0.561569	7	STAT5A, CFLAR
mRNA	MARKS_HDAC_TARGETS_UP	0.235489	0.570992	0.112379	0.811795	1.27956	16	TXNIP, BCL2L11
mRNA	MARTIN_INTERACT_WITH_HDAC	0.234921	0.570992	0.161979	-0.555558	-1.19918	35	NFKBIA, ACTN1, CAMK2D, BCOR, RUNX2, UBE2I, MAPK1, NCOR1, MARK2
mRNA	MELANOGENESIS	0.0941558	0.475257	0.266351	-0.650146	-1.39271	37	TCF7, CALM1, PRKCB, CAMK2D, ADCY7, GNAS, GNAI3, CALM2, CREB1, CALM3, NRAS, MAPK1, GNAI2, GSK3B, LEF1
mRNA	MELANOMA	0.161677	0.511006	0.191892	-0.640396	-1.29978	28	PIK3CD, FGF13, CDK4, AKT3, NRAS, CDK6, MAPK1
mRNA	METABOLISM_OF_XENOBIOTICS_BY_CYTOCHROME_P450	0.346756	0.64912	0.10673	-0.65109	-1.13404	9	ADH5, GSTK1, GSTO1, GSTP1, GSTT2
mRNA	MFAP5_EFFECT_ON_PERMEABILITY_AND_MOTILITY_OF_ENDOTHELIAL_CELLS_VIA_CYTOSKELETON_REARRANGEMENT	0.00638392	0.300961	0.407018	-0.882238	-1.58897	11	JUN, PRKCQ, ACTN1, CREB1, LPP, MAPK1
mRNA	MIF-mediated_Glucocorticoid_Regulation	0.545012	0.778097	0.0850427	-0.499691	-0.94135	14	NFKBIA, MAPK1
mRNA	MIF_Regulation_of_Innate_Immunity	0.111959	0.482697	0.213928	-0.754567	-1.45464	18	JUN, FOS, NFKBIA
mRNA	MISMATCH_REPAIR	0.803828	0.911697	0.0453152	0.434516	0.679709	21	POLD4, MSH3, RFC3, RPA2, LIG1, RFC5, POLD2, POLD3
mRNA	MITOTIC_SPINDLE	0.215517	0.557738	0.287857	-0.51423	-1.12167	131	NEDD9, CDC42, ARHGEF3, FLNA, SMC1A, RAPGEF6, MYH9, EZR, BIN1, CAPZB, RHOF, DOCK2, ARHGDIA, ROCK1, ARHGEF12, SPTBN1
mRNA	MORF_HDAC1	0.470588	0.726681	0.252961	-0.403756	-0.850576	246	ARPC2, HNRNPA2B1, CAP1, ANP32A, RAN, HDAC1, WDR1, SMC1A, EIF3H, NDUFS2, PPP1CA, YWHAB, DKC1, SLC25A3, HNRNPU, CSK, FUS, COX4I1, TUFM, YWHAZ, PGK1, PARK7, SET, HNRNPD, CAPZA1, ATP5A1, PPP2R1A, IFRD1, RPN1, HNRNPAB, CANX, ATP5G3, MTDH, DIAPH1, GUSB, CALM3, ACTR2, HSPD1, UCP2, ATP5G1, SRP14, CDC37, COPE, XRCC5, HNRNPR, UQCRB, PUF60, DRG1, CYC1, GDI2, GNG5, PPM1G, HDAC2, GPAA1, PDHB, EIF4A1, IMPDH1
mRNA	MORF_HDAC2	0.99361	0.999674	0.0123167	0.306189	0.431422	251	HSPA8, HSPE1, XPO1, EIF3M, MRPL9, EIF2S2, SON, EIF4H, DEK, POLE3, U2AF1, SNRPE, CNBP, MCM2, UNG, SOD1, SLBP, CYCS, EIF4EBP2
mRNA	MSP-RON_Signaling_Pathway	0.00487309	0.278516	0.407018	-0.978742	-1.85588	16	ACTB, ACTG1, PIK3CD, ITGB2
mRNA	MTORC1_SIGNALING	0.255102	0.578671	0.287857	-0.543962	-1.12867	147	PPIA, ACTR3, ADD3, CORO1A, TES, ITGB2, SYTL2, LTA4H, TXNRD1, PRDX1, CTSC, PGK1, SLC1A5, IFRD1, QDPR, RPN1, CANX, SDF2L1, ACTR2, HSPD1, PSPH, ELOVL6
mRNA	MTOR_SIGNALING_PATHWAY	0.438095	0.71974	0.114267	-0.46212	-0.997491	35	PIK3CD, EIF4B, CAB39L, AKT3, MAPK1, STRADA, PIK3R5
mRNA	MYC_TARGETS_V1	0.209103	0.556146	0.249247	-0.547835	-1.18169	171	RACK1, PPIA, EEF1B2, PABPC1, HNRNPA2B1, MYC, SRPK1, RAN, NAP1L1, SYNCRIP, SRSF7, SLC25A3, G3BP1, HNRNPU, CCT4, PA2G4, TUFM, PGK1, SRM, SET, HNRNPD, CCT5, ABCE1, CDK4, GSPT1, FBL, EIF3B, SNRPD3, RANBP1, IFRD1, CANX
mRNA	MYC_TARGETS_V2	0.815468	0.916362	0.0372254	0.424599	0.66159	52	HSPE1, TCOF1, RABEPK, NPM1, UNG, MCM5, DUSP2
mRNA	MYD88_DISTINCT_INPUTOUTPUT_PATHWAY	0.608501	0.80319	0.0747385	-0.514895	-0.896822	9	JUN
mRNA	MYD88_INDEPENDENT_TLR4_CASCADE	0.306072	0.62067	0.0797706	0.878031	1.3554	80	IRF7, USP18, UBA52, UBC
mRNA	MYOGENESIS	0.0644345	0.475257	0.287805	-0.722053	-1.54833	46	TPM3, MYH9, PTP4A3, BIN1, GADD45B, LSP1, SVIL, IFRD1, ABLIM1, ITGB1, SORBS1
mRNA	Macropinocytosis_Signaling	0.0339143	0.437406	0.321776	-0.732289	-1.5676	36	ITGB7, PRKCQ, CDC42, PIK3CD, ITGB2, RHOA, PRKCB, ITGB1, PRKCH, NRAS
mRNA	Maturity_Onset_Diabetes_of_Young_(MODY)_Signaling	0.1423	0.503408	0.16318	0.933626	1.39539	4	GAPDH
mRNA	Mechanisms_of_Viral_Exit_from_Host_Cells	0.00870438	0.300961	0.38073	-0.925266	-1.87797	28	ACTB, ACTG1, PRKCQ
mRNA	Melanocyte_Development_and_Pigmentation_Signaling	0.630435	0.819723	0.0995791	-0.409487	-0.878435	45	PIK3CD, PTPN6, ADCY7, GNAS, CREB1, GRB2, NRAS, MAPK1, PRKAG2, PIK3R5, RRAS, PRKAR1A
mRNA	Melanoma_Signaling	0.403077	0.693681	0.117766	-0.494696	-1.03194	30	PIK3CD, CDK4, AKT3, NRAS, MAPK1, PIK3R5, RRAS
mRNA	Melatonin_Signaling	0.100671	0.476888	0.261664	-0.632728	-1.37285	40	PRKCQ, CALM1, PRKCB, CAMK2D, GNAI3, CALM2, CALM3, PRKCH, MAPK1, PRKAG2, GNAI2, PRKAR1A
mRNA	Membrane	0.10325	0.476888	0.191892	-0.928557	-1.31381	2	CD72
mRNA	Memory B cell surface signature	0.0282999	0.384407	0.352488	-0.938904	-1.47758	4	CD52
mRNA	Methane_Metabolism	0.221239	0.563468	0.137251	-0.733997	-1.2694	8	PRDX1, ADH5, SHMT2, CAT
mRNA	Methionine_Metabolism	0.343358	0.648629	0.114751	-0.58578	-1.11075	16	SRM, MAT2A, AHCYL2, MTAP
mRNA	Mismatch_Repair_in_Eukaryotes	0.94132	0.971109	0.0577309	-0.305514	-0.578513	15	SLC19A1, RPA1, MSH2
mRNA	Mitochondrial_Dysfunction	0.856308	0.938219	0.0275886	0.402096	0.609309	104	NDUFA6, NDUFB1, NDUFA13, COX8A, SDHD, COX5B, MAPK9, NDUFV3, PINK1, CASP8, CYB5R3, COX7C, NDUFA2, COX7A2, CYCS, COX17, XDH, NDUFS4, COX6B1, NDUFA3, NDUFB4, TRAK1
mRNA	Mitotic_Roles_of_Polo-Like_Kinase	0.350649	0.651794	0.131458	-0.50734	-1.0868	37	SMC1A, PPP2R5A, ANAPC11, PPP2R1A, PPM1J
mRNA	Molecular_Mechanisms_of_Cancer	0.665948	0.83697	0.0359209	0.67281	0.963225	221	DAXX
mRNA	Monocyte surface signature	0.390551	0.689615	0.0795565	0.702655	1.10849	22	TLR7, ABCA1, TNFRSF1B
mRNA	Monocyte surface signature (S4)	0.518883	0.759878	0.0672065	0.625706	0.976965	18	ABCA1, TNFRSF1B
mRNA	Monocytes	0.173653	0.519562	0.184706	-0.631207	-1.28113	28	CAP1, PAG1, GM2A, NFKBIZ, TRPS1, SRPK2
mRNA	Myc_Mediated_Apoptosis_Signaling	0.380435	0.677263	0.133555	-0.485143	-1.04073	45	MYC, PIK3CD, YWHAH, YWHAB, YWHAZ, GRB2, AKT3, NRAS, BAX, PIK3R5, RRAS
mRNA	N-Glycan_Biosynthesis	0.427711	0.713477	0.112379	-0.484982	-0.999152	29	ST6GAL1, FUT8, RPN1
mRNA	N-Glycan_Degradation	0.150376	0.503408	0.181383	-0.713425	-1.35279	16	GM2A, MAN2B1, GLB1, MAN2B2
mRNA	NATURAL_KILLER_CELL_MEDIATED_CYTOTOXICITY	0.307692	0.62099	0.169571	-0.487726	-1.07136	66	LCK, RAC2, FYN, PIK3CD, CD48, ITGB2, KLRD1, PRKCB, LCP2, PTPN6, PPP3CC, GRB2, ICAM2, NRAS, MAPK1
mRNA	NEUROACTIVE_LIGAND_RECEPTOR_INTERACTION	0.3149	0.62596	0.0899861	0.745802	1.1833	24	TSPO, GZMA, P2RY10, CYSLTR2
mRNA	NEUROTROPHIN_SIGNALING_PATHWAY	0.0581808	0.475257	0.321776	-0.665709	-1.46985	88	JUN, ARHGDIB, CDC42, PIK3CD, NFKBIA, CALM1, RHOA, RAP1A, YWHAH, YWHAB, CSK, YWHAZ, NTRK3, CAMK2D, ARHGDIA, CALM2, CALM3, GRB2, AKT3, NRAS, MAPK1
mRNA	NF-kappaB_Activation_by_Viruses	0.262948	0.58465	0.172324	-0.517943	-1.12932	56	LCK, PRKCQ, PIK3CD, NFKBIA, ITGB2, PRKCB, ITGB1, PRKCH, AKT3, NRAS, MAPK1
mRNA	NF-kappaB_Signaling	0.840764	0.925977	0.11725	-0.336258	-0.740988	96	LCK, PRKCQ, HDAC1, PIK3CD, NFKBIA, PRKCB, NTRK3, CD3E, AKT3, NRAS, MAP4K4, HDAC2, CSNK2A1, TRAF5, TNF, PIK3R5, GSK3B, RRAS, CD247, TGFBR3, TRAF3, LTA, IKBKB, TGFBR1
mRNA	NICOTINATE_AND_NICOTINAMIDE_METABOLISM	0.448582	0.721911	0.0785029	0.661568	1.03999	11	NAMPT, ENPP1
mRNA	NITROGEN_METABOLISM	0.0836653	0.475257	0.21925	-0.913932	-1.38511	3	GLUD1, GLS
mRNA	NK cell surface signature	0.781609	0.903562	0.0636424	-0.414206	-0.730079	10	IL18R1, IL18RAP, ELOVL6
mRNA	NK cell surface signature (S1)	0.781609	0.903562	0.0636424	-0.414206	-0.730079	10	IL18R1, IL18RAP, ELOVL6
mRNA	NOD_LIKE_RECEPTOR_SIGNALING_PATHWAY	0.882096	0.945932	0.036839	0.381543	0.598721	35	HSP90AB1, MAPK9, PSTPIP1, TNFAIP3, CASP8, BIRC2, SUGT1, TRAF6
mRNA	NON_HOMOLOGOUS_END_JOINING	0.77931	0.902734	0.0637845	-0.41578	-0.732852	10	XRCC5, POLM, XRCC4, RAD50, XRCC6
mRNA	NON_SMALL_CELL_LUNG_CANCER	0.340909	0.647217	0.133555	-0.510032	-1.09256	37	PIK3CD, PRKCB, FHIT, CDK4, GRB2, AKT3, NRAS, CDK6, MAPK1
mRNA	NOTCH_SIGNALING	0.279898	0.601439	0.130106	-0.596041	-1.14904	18	SKP1, MAML2
mRNA	NOTCH_SIGNALING_PATHWAY	0.601471	0.80319	0.0549074	0.542426	0.855081	33	DTX3L, CIR1, MAML1, SNW1, CREBBP
mRNA	NRAGE_SIGNALS_DEATH_THROUGH_JNK	0.583578	0.796486	0.0916795	-0.440085	-0.88433	26	ARHGEF3, ARHGEF1, ARHGEF18, ARHGEF12, AATF, ARHGEF2, PLEKHG2, PREX1, ARHGEF6
mRNA	NRF2-mediated_Oxidative_Stress_Response	0.01637	0.312383	0.352488	-0.8372	-1.82261	133	ACTB, ACTG1, JUN, JUND, PRKCQ, FOS, PIK3CD, PPIB, TXNRD1, PRKCB, PRDX1, DNAJC1
mRNA	NUCLEOTIDE_EXCISION_REPAIR	0.748603	0.883306	0.0425023	0.458638	0.718844	42	RBX1, POLD4, POLE2, POLE3, XPA, RFC3, RPA2, LIG1, RFC5, POLD2, DDB2, ERCC5, POLD3, ERCC2
mRNA	N_GLYCAN_BIOSYNTHESIS	0.168831	0.519562	0.195789	-0.583579	-1.2514	38	ST6GAL1, FUT8, RPN1, TUSC3, STT3A, STT3B, ALG8, DPAGT1, RPN2, MGAT2, DDOST, ALG2, MAN2A1, GANAB
mRNA	Naive B cell surface signature	0.172867	0.519562	0.156312	-0.776403	-1.30702	7	CD72, HVCN1
mRNA	Natural_Killer_Cell_Signaling	0.05275	0.475257	0.321776	-0.668246	-1.45704	56	LCK, PRKCQ, RAC2, FYN, PIK3CD, KLRD1, PRKCB, LCP2, PTPN6, PRKCH, GRB2, AKT3, NRAS, PAK2, MAPK1
mRNA	Neuregulin_Signaling	0.142857	0.503408	0.24134	-0.586721	-1.26529	57	ITGB7, PRKCQ, ITGAE, MYC, ITGB2, PRKCB, ITGB1, PRKCH, GRB2, AKT3, NRAS, MAPK1
mRNA	Neuropathic_Pain_Signaling_In_Dorsal_Horn_Neurons	0.176678	0.519562	0.199915	-0.57923	-1.24464	43	PRKCQ, FOS, PIK3CD, PRKCB, CAMK2D, CREB1, PRKCH, GRIA3, MAPK1, PRKAG2, PIK3R5, PRKAR1A
mRNA	Neuroprotective_Role_of_THOP1_in_Alzheimers_Disease	0.161446	0.511006	0.170932	-0.71778	-1.33005	13	CREB1, PRKAG2, IDE, PRKAR1A, YWHAE, PRKACB, APP, PRKACA, PRKAG1, THOP1, PRKAR2A
mRNA	Neurotrophin_TRK_Signaling	0.101449	0.476888	0.271289	-0.631252	-1.35607	44	JUN, CDC42, FOS, PIK3CD, NTRK3, CREB1, GRB2, NRAS, MAPK1
mRNA	Neutrophils	0.440367	0.71974	0.0813027	0.689742	1.05779	7	TREML2, MXD1
mRNA	Nitric_Oxide_Signaling_in_the_Cardiovascular_System	0.246753	0.573214	0.159647	-0.549256	-1.1778	38	PIK3CD, CALM1, ATP2A3, CALM2, CALM3, AKT3, PRKAG2, PIK3R5, PRKAR1A
mRNA	Non-Small_Cell_Lung_Cancer_Signaling	0.522124	0.761726	0.125033	-0.437456	-0.941331	63	HDAC1, PIK3CD, PA2G4, FHIT, CDK4, GRB2, AKT3, NRAS, CDK6, MAPK1, HDAC2, PIK3R5, RRAS, MAPK3, TFDP1, HDAC7, E2F6, HDAC8, KRAS, CCND3
mRNA	Nucleotide_Excision_Repair_Pathway	0.990683	0.999128	0.0667426	-0.24415	-0.524471	33	RPA1, POLR2B, POLR2H, CCNH, POLR2F, XPC, POLR2A, GTF2H3, POLR2J, RPA3, GTF2H2
mRNA	Nucleotide_Sugars_Metabolism	0.914661	0.960983	0.0538979	-0.340842	-0.573786	7	UGP2, GLCE, UXS1, TGDS
mRNA	Nur77_Signaling_in_T_Lymphocytes	0.890694	0.951871	0.0370705	0.380828	0.602092	32	CD86, CD3D, CYCS, MEF2D, CD3G
mRNA	O-Glycan_Biosynthesis	0.086758	0.475257	0.231127	-0.818822	-1.47475	11	ST3GAL1, GALNT10, GALNT6, ST3GAL4
mRNA	OLFACTORY_TRANSDUCTION	0.0753425	0.475257	0.248911	-0.826205	-1.48805	11	ARRB2, CALM1, CAMK2D, CALM2, CALM3
mRNA	ONE_CARBON_POOL_BY_FOLATE	0.135392	0.503408	0.186433	-0.740705	-1.35815	12	ATIC, MTHFD1L, SHMT2, GART, MTHFD2, MTHFD1, MTHFS
mRNA	OOCYTE_MEIOSIS	0.0677907	0.475257	0.287805	-0.686233	-1.53209	68	SKP1, SMC1A, CALM1, PPP2R5A, YWHAH, PPP1CA, YWHAB, YWHAZ, CAMK2D, ANAPC11, ADCY7, PPP2R1A, PPP3CC, CALM2, CALM3, PPP1CB, MAPK1, AR
mRNA	ORC1_REMOVAL_FROM_CHROMATIN	0.299868	0.618715	0.0843144	0.832763	1.30337	57	PSME1, UBA52, PSMB8, PSMB10, PSMA2, PSMB9, PSME2, CDT1
mRNA	OTHER_GLYCAN_DEGRADATION	0.427553	0.713477	0.0975449	-0.575255	-1.05478	12	MAN2B1, GLB1, MAN2B2
mRNA	OVERVIEW_OF_INTERFERONSMEDIATED_SIGNALING_PATHWAY	0.0964467	0.476888	0.186433	0.968041	1.53142	14	STAT1, STAT2, IFNGR1, IRF9
mRNA	OX40_Signaling_Pathway	0.148607	0.503408	0.140406	0.93274	1.47077	23	B2M
mRNA	OXIDATIVE_PHOSPHORYLATION	1	1	0.130777	-0.257822	-0.55186	138	NDUFS2, SLC25A3, ATP1B1, MDH2, SLC25A11, SLC25A4, GLUD1, NDUFA4, PRDX3, ECH1, ACAT1, PDHA1, ETFA, VDAC1, PDHB, BAX, AIFM1, NDUFS7, NDUFS1, DECR1, SDHA, ECI1, IMMT, ABCB7, ETFDH, MTX2, POLR2F, IDH3A
mRNA	O_GLYCAN_BIOSYNTHESIS	0.32304	0.629124	0.11524	-0.636272	-1.16666	12	ST3GAL1, GALNT10, GALNT6
mRNA	Oncostatin_M_Signaling	0.143963	0.503408	0.142901	0.940794	1.48346	23	STAT1
mRNA	Ovarian_Cancer_Signaling	0.140909	0.503408	0.257206	-0.565722	-1.26069	69	TCF7, HDAC1, PIK3CD, PA2G4, CDK4, CD44, AKT3, NRAS, MAPK1, HDAC2, PRKAG2, MSH2, PIK3R5, GSK3B, LEF1, RRAS, PRKAR1A
mRNA	P2Y_Purigenic_Receptor_Signaling_Pathway	0.124495	0.486467	0.287805	-0.643323	-1.41315	66	JUN, PRKCQ, MYC, FOS, PIK3CD, PRKCB, ADCY7, GNAI3, GNG10, CREB1, PRKCH, AKT3, NRAS, MAPK1, GNG5, PRKAG2, GNAI2, PIK3R5, RRAS, PRKAR1A, PPAN
mRNA	P53_PATHWAY	0.690614	0.853728	0.0376143	0.506359	0.761486	115	TRAFD1, TXNIP, TAP1, SLC3A2, MXD1, DDIT4, SERTAD3, TRAF4
mRNA	P53_SIGNALING_PATHWAY	0.10699	0.482512	0.160801	0.950269	1.48153	39	SHISA5
mRNA	PAK_Signaling	0.0605257	0.475257	0.321776	-0.722162	-1.54817	58	MYL6, ITGB7, MYL12A, ITGAE, CDC42, CFL1, PIK3CD, ITGB2, MYL12B, ITGB1, MYLPF, GRB2, NRAS, PAK2, MAPK1
mRNA	PANCREAS_BETA_CELLS	0.319911	0.629124	0.111918	-0.667988	-1.16347	9	FOXO1, ELP4, AKT3, SRP14
mRNA	PANCREATIC_CANCER	0.237705	0.570992	0.0995791	0.911332	1.4332	47	STAT1
mRNA	PANTOTHENATE_AND_COA_BIOSYNTHESIS	0.374545	0.67333	0.0897105	0.718526	1.11258	8	ENPP1, PANK4, PANK2
mRNA	PARKINSONS_DISEASE	0.417596	0.706939	0.0640704	0.671395	1.03642	80	UBE2L6, UBA7, NDUFA6, NDUFB1, UBB, COX8A, SDHD, UQCR10, COX5B, UBE2L3, NDUFV3, PINK1, UBE2J2, COX7C, NDUFA2, COX7A2, CYCS
mRNA	PATHOGENIC_ESCHERICHIA_COLI_INFECTION	0.00800289	0.300961	0.38073	-0.948992	-2.03154	34	ACTB, ACTG1, ARPC2, ARPC5, CDC42, FYN, TUBA1A, ARPC1B, EZR, RHOA
mRNA	PATHWAYS_IN_CANCER	0.545554	0.778097	0.0459538	0.724683	1.06959	158	STAT1, PML, STAT3, CBLB, SOS1, HSP90AB1
mRNA	PDGF_Signaling	0.279512	0.601439	0.0897105	0.872267	1.35913	52	STAT1, EIF2AK2, STAT3
mRNA	PEART_HDAC_PROLIFERATION_CLUSTER_DN	0.291777	0.613515	0.0860347	0.862278	1.34505	55	BST2, EIF2AK2
mRNA	PEART_HDAC_PROLIFERATION_CLUSTER_UP	0.434783	0.71974	0.123842	-0.473298	-1.01532	45	RAP1A, ING1, PRDX1, ID2, RECK, CDC37, DUSP1, MAPRE2, MLX
mRNA	PELLICCIOTTA_HDAC_IN_ANTIGEN_PRESENTATION_DN	0.256198	0.579811	0.0956031	0.852185	1.33523	44	PSME1, TAP1, PSMB8, PSMB10, TAPBP, PSMA2, PSMB9, PSME2
mRNA	PELLICCIOTTA_HDAC_IN_ANTIGEN_PRESENTATION_UP	0.0696452	0.475257	0.193813	0.940149	1.46926	58	B2M
mRNA	PENTOSE_AND_GLUCURONATE_INTERCONVERSIONS	0.376906	0.675118	0.0999277	-0.712687	-1.14792	5	GUSB, UGP2, CRYL1
mRNA	PENTOSE_PHOSPHATE_PATHWAY	0.45614	0.723029	0.0968878	-0.530377	-1.00569	16	TKT, PGM2, PGLS, PRPS2
mRNA	PERK_REGULATES_GENE_EXPRESSION	0.249235	0.573342	0.103576	0.781048	1.23898	25	DDIT3, EIF2AK3, CEBPB, EIF2S2, ATF4, DCP2
mRNA	PEROXISOME	0.575221	0.795994	0.118288	-0.425814	-0.916279	63	PABPC1, YWHAH, PRDX1, SLC25A4, ECH1, ATXN1, LONP2, SCP2, GSTK1, MSH2, ABCD3, CAT, IDE, ITGB1BP1
mRNA	PHENYLALANINE_METABOLISM	0.912473	0.959568	0.0540088	-0.358834	-0.581324	6	DDC, GOT2, PRDX6
mRNA	PHOSPHATIDYLINOSITOL_SIGNALING_SYSTEM	0.072053	0.475257	0.287805	-0.647345	-1.40768	52	INPP4B, PIK3CD, CALM1, PRKCB, IMPA1, ITPKB, CALM2, CALM3, DGKA, INPP5B
mRNA	PHOTODYNAMIC_THERAPYINDUCED_NFKB_SURVIVAL_SIGNALING	0.536256	0.770615	0.0668966	0.607822	0.954	15	EGLN2, BIRC2, NFKB2, TNFRSF1A, TRAF6, CFLAR, RELB
mRNA	PI3K_AKT_MTOR_SIGNALING	0.123153	0.486467	0.287857	-0.569606	-1.27569	78	PFN1, ACTR3, LCK, CFL1, PPP1CA, YWHAB, PRKCB, ARHGDIA, CDK4, CAB39L, AP2M1, ACTR2, MAPKAP1, GRB2
mRNA	PI3K_AKT_Signaling	0.156843	0.505127	0.249247	-0.610403	-1.3515	93	ITGB7, FOXO1, ITGAE, PIK3CD, NFKBIA, ITGB2, PPP2R5A, YWHAH, YWHAB, YWHAZ, JAK1, PPP2R1A, PPM1J, ITGB1, ILK, GRB2, AKT3, CDC37, NRAS, MAPK1
mRNA	PI3K_Signaling_in_B_Lymphocytes	0.0595895	0.475257	0.321776	-0.650581	-1.44903	84	JUN, PTPRC, FYN, FOS, PIK3CD, NFKBIA, CALM1, PRKCB, CAMK2D, PPP3CC, CALM2, CREB1, CALM3, AKT3, NRAS, MAPK1
mRNA	PID_HDAC_CLASSIII_PATHWAY	0.396947	0.689796	0.106323	-0.543933	-1.04859	18	FOXO1, SIRT7, ACSS1, BAX, FOXO4
mRNA	PID_HDAC_CLASSII_PATHWAY	0.868035	0.941472	0.0704501	-0.347747	-0.698782	26	RAN, YWHAB, BCOR, UBE2I
mRNA	PID_HDAC_CLASSI_PATHWAY	0.926024	0.965807	0.0298485	0.348098	0.544812	57	XPO1, STAT3, MXD1, MBD2
mRNA	PID_IFNG_PATHWAY	0.190684	0.532391	0.117766	0.931219	1.46128	35	STAT1, IFNGR1, IRF9, STAT3
mRNA	PID_IL12_2PATHWAY	0.172316	0.519562	0.122679	0.934541	1.45853	41	B2M, STAT1, GZMA, STAT3
mRNA	PID_IL12_STAT4_PATHWAY	0.710674	0.858053	0.0785029	-0.404718	-0.806455	23	JUN, FOS, IL18R1, TBX21, IL18RAP, CD3E
mRNA	PID_IL1_PATHWAY	0.158046	0.505127	0.190023	-0.664985	-1.32601	25	JUN
mRNA	PID_IL23_PATHWAY	0.123762	0.486467	0.160801	0.951766	1.49258	17	STAT1
mRNA	PID_IL27_PATHWAY	0.112985	0.48283	0.170932	0.95261	1.49516	15	STAT1, STAT2, STAT3
mRNA	PID_IL2_1PATHWAY	0.263374	0.58465	0.0937465	0.842776	1.32308	46	STAT1
mRNA	PID_IL2_PI3K_PATHWAY	0.548851	0.781821	0.0940503	-0.446074	-0.91064	27	LCK, MYC, JAK1
mRNA	PID_IL2_STAT5_PATHWAY	0.446629	0.721819	0.105125	-0.499211	-0.994744	23	LCK, MYC, JAK1, GRB2, CDK6
mRNA	PID_IL3_PATHWAY	0.557252	0.787887	0.0862866	-0.472435	-0.910754	18	HDAC1, PIM1, YWHAZ, GRB2
mRNA	PID_IL4_2PATHWAY	0.470588	0.726681	0.0665892	0.635842	1.00234	33	PARP14, MYB, CEBPB, STAT5B, IL2RG
mRNA	PID_IL5_PATHWAY	0.733781	0.874863	0.0653834	-0.438658	-0.764036	9	PIM1, GRB2
mRNA	PID_IL6_7_PATHWAY	0.197932	0.546829	0.116234	0.885108	1.39936	32	STAT1, STAT3, CEBPB, SOS1
mRNA	PID_IL8_CXCR1_PATHWAY	0.258145	0.579811	0.135002	-0.631438	-1.19733	16	ARRB2, PRKCB, GNA15, GNAI2
mRNA	PID_IL8_CXCR2_PATHWAY	0.014391	0.309814	0.38073	-0.860563	-1.70342	21	ELMO1, VASP, RAC2, ARRB2, PRKCB, DOCK2, PPP2R1A
mRNA	PID_NFKAPPAB_ATYPICAL_PATHWAY	0.0147604	0.311883	0.38073	-0.859041	-1.61832	14	LCK, ARRB2, NFKBIA
mRNA	PID_NFKAPPAB_CANONICAL_PATHWAY	0.829333	0.920495	0.0679923	-0.363556	-0.719633	21	RAN, NFKBIA
mRNA	PID_TCR_JNK_PATHWAY	0.0220226	0.35495	0.352488	-0.833494	-1.57019	14	JUN, PRKCB, LCP2
mRNA	PID_TOLL_ENDOGENOUS_PATHWAY	0.63242	0.819723	0.0738053	-0.477194	-0.859459	11	RHOA, HSPD1
mRNA	PID_TRAIL_PATHWAY	0.441417	0.71974	0.103958	-0.507808	-1.00881	22	PIK3CD, MAPK1, DAP3, IKBKB, MAPK3, TRADD
mRNA	PILOCYTIC_ASTROCYTOMA	0.412844	0.701534	0.0847985	0.710804	1.08249	6	SOS1
mRNA	PKCtheta_Signaling_in_T_Lymphocytes	0.135987	0.503408	0.249247	-0.565986	-1.26231	85	JUN, LCK, PRKCQ, RAC2, FYN, FOS, PIK3CD, NFKBIA, LCP2, CAMK2D
mRNA	PLASMA CELL SURFACE SIGNATURE	0.0804598	0.475257	0.24134	-0.837636	-1.47641	10	CD52
mRNA	PLATELET ACTIVATION	0.175439	0.519562	0.224966	-0.565391	-1.20968	61	PFN1, CORO1A, ZYX, FLNA, FGF13, ACTN1, PPP2R5A, PPP1CA, TLN1, LCP2, GPX1
mRNA	PLATELET_ACTIVATION_SIGNALING_AND_AGGREGATION	0.0714294	0.475257	0.287805	-0.708255	-1.55785	125	PFN1, TMSB4X, PPIA, LCK, PRKCQ, CAP1, RASGRP1, CDC42, CFL1, RAC2, FYN, ARRB2, FLNA, RAPGEF4, WDR1, APBB1IP, CALM1, ACTN1, TAGLN2, RHOA, RASGRP2, RAP1A, SELENOP, TLN1, PRKCB, CSK, LCP2, PTPN6, YWHAZ, GNAS, GNAI3, ANXA5
mRNA	PLATELET_CALCIUM_HOMEOSTASIS	0.104513	0.476888	0.213928	-0.771275	-1.4142	12	CALM1, SRI, ATP2A3, ATP2B1
mRNA	PLATELET_HOMEOSTASIS	0.044127	0.475257	0.321776	-0.708754	-1.51726	34	CALM1, SRI, PPP2R5A, ATP2A3, PTPN6, GNAS, PPP2R1A, ATP2B1, GNG10
mRNA	PLK1 signaling events	0.872928	0.943192	0.0481184	0.40553	0.609878	5	NDC80, ASF1B, KIF23
mRNA	PORPHYRIN_AND_CHLOROPHYLL_METABOLISM	0.554707	0.785407	0.08654	-0.476164	-0.917942	18	GUSB, UROS, BLVRA, CPOX, FTH1
mRNA	PPAR_SIGNALING_PATHWAY	0.585327	0.79692	0.0599892	0.575355	0.900023	21	UBC
mRNA	PPAR_Signaling	0.672199	0.840818	0.103958	-0.395238	-0.847309	58	JUN, FOS, NFKBIA, IL18RAP, GRB2, NRAS, MAPK1, MAP4K4, NCOR1, TNF, RRAS, IKBKE
mRNA	PPARalpha_RXRalpha_Activation	0.746753	0.882887	0.126876	-0.350699	-0.77246	98	JUN, NFKBIA, PRKCB, GPD2, ADCY7, GNAS, IL18RAP, GRB2, NRAS, MAPK1, MAP4K4, PRKAG2, NCOR1, RRAS, IKBKE, PRKAR1A, GK, TGFBR3, IKBKB, TGFB1, TGFBR1
mRNA	PRADERWILLI_AND_ANGELMAN_SYNDROME	0.903646	0.95546	0.0626618	-0.331391	-0.645755	19	CDK4, CDK6, UBE3A, PCM1, PRKCZ, HERC2, MDM4
mRNA	PRIMARY_BILE_ACID_BIOSYNTHESIS	0.248566	0.573214	0.118288	-0.856884	-1.2124	2	SCP2, HSD17B4
mRNA	PRIMARY_IMMUNODEFICIENCY	0.818182	0.916362	0.0445071	0.420226	0.661024	20	TAP1, CD3D, IL2RG, UNG, ICOS
mRNA	PRION_DISEASES	0.371638	0.67333	0.107972	-0.572668	-1.08439	15	FYN, EGR1, CCL5, MAPK1, BAX
mRNA	PROGESTERONE_MEDIATED_OOCYTE_MATURATION	0.741445	0.879406	0.0928481	-0.362251	-0.784456	50	PIK3CD, ANAPC11, ADCY7, GNAI3, AKT3, MAPK1, GNAI2, PIK3R5
mRNA	PROLONGED_ERK_ACTIVATION_EVENTS	0.232779	0.570992	0.138805	-0.663791	-1.21712	12	RAP1A, YWHAB, MAPK1
mRNA	PROPANOATE_METABOLISM	0.404558	0.695182	0.112379	-0.516736	-1.02786	24	ACSS1, ACAT1, SUCLG2, MMUT, HIBCH, HADHA, LDHB, ACADM, SUCLA2, PCCA, PCCB, ALDH9A1
mRNA	PROSTATE_CANCER	0.322709	0.629124	0.154191	-0.489989	-1.06837	56	FOXO1, TCF7, PIK3CD, NFKBIA, CREB1, GRB2, AKT3, NRAS, MAPK1, AR, PIK3R5, GSK3B, LEF1, GSTP1
mRNA	PROTEASOME	0.252825	0.576756	0.0978773	0.84822	1.32381	41	PSME1, PSMB8, PSMB10, PSMA2, PSMB9, PSME2
mRNA	PROTEIN_EXPORT	0.872408	0.943192	0.0415718	0.391221	0.611984	21	SEC61G, OXA1L, SPCS2, HSPA5, SEC11C
mRNA	PROTEIN_SECRETION	1	1	0.0232248	0.226966	0.348984	77	ABCA1, RAB22A, SOD1
mRNA	PROXIMAL_TUBULE_BICARBONATE_RECLAMATION	0.514223	0.759263	0.0824344	-0.587551	-0.989104	7	ATP1B1, ATP1A1, GLUD1, GLS
mRNA	PTEN_Signaling	0.116822	0.486467	0.287857	-0.595609	-1.32074	73	ITGB7, FOXO1, ITGAE, CDC42, RAC2, PIK3CD, ITGB2, YWHAH, NTRK3, ITGB1, ILK, GRB2, AKT3, NRAS, MAPK1, CSNK2A1, PIK3R5, GSK3B, RRAS, IKBKE, FOXO4, TGFBR3, IKBKB, TGFBR1, ITGA6
mRNA	PTK6_REGULATES_RHO_GTPASES_RAS_GTPASE_AND_MAP_KINASES	0.141553	0.503408	0.17822	-0.751103	-1.35279	11	ELMO1, RHOA, RASA1, NRAS
mRNA	PURINE_METABOLISM	0.564103	0.789446	0.147331	-0.384183	-0.845973	97	NME1, ATIC, NME2, NT5C, PDE4B, NME4, FHIT, ADCY7, PKM, PDE6D, PAICS, DGUOK, PDE11A, IMPDH1, NUDT2, GART, POLE4, NUDT5, RRM2B, PPAT, APRT, POLR2B, POLR2H
mRNA	PXR_RXR_Activation	0.168	0.519562	0.176694	-0.673702	-1.31611	20	FOXO1, AKT3, PRKAG2, TNF, PRKAR1A
mRNA	PYRIMIDINE_METABOLISM	0.876263	0.945005	0.0303467	0.392198	0.60422	74	CMPK2, POLD4, POLE2, POLE3, ITPA, POLR2K, POLR1D, PNPT1, POLR1C
mRNA	PYRUVATE_METABOLISM	0.0814607	0.475257	0.266351	-0.737626	-1.46982	23	ME2, MDH2, PKM, ACYP1, ACSS1, ACAT1, PDHA1, PDHB
mRNA	Pancreatic_Adenocarcinoma_Signaling	0.286255	0.607586	0.0843144	0.886617	1.363	76	STAT1
mRNA	Parkinsons_Signaling	0.49453	0.744404	0.0845557	-0.619236	-1.00318	6	PARK7, MAPK1
mRNA	Pathogenesis_of_Multiple_Sclerosis	0.606238	0.80319	0.0679923	0.606339	0.90623	4	CXCL10
mRNA	Phenylalanine_Tyrosine_and_Tryptophan_Biosynthesis	0.498851	0.745988	0.086795	-0.572852	-1.00971	10	FARSB, PCBD2, GOT2, FARS2, FARSA
mRNA	Phospholipase_C_Signaling	0.0910917	0.475257	0.287805	-0.646452	-1.39991	129	MYL6, ITGB7, MYL12A, LCK, AHNAK, PRKCQ, ITGAE, FYN, ARHGEF3, PEBP1, HDAC1, CALM1, ITGB2, RHOA, FNBP1, RAP1A, PPP1CA, RHOF, PRKCB, LCP2, ARHGEF1, ADCY7, ARHGEF18, GNAS, ARHGEF12, MYL12B, ITGB1, PPP3CC, CALM2, GNG10, CREB1, MYLPF, CALM3, PRKCH, RHOB, PPP1CB, CD3E, GRB2
mRNA	Phospholipid_Degradation	0.799672	0.909696	0.046882	0.431662	0.673988	18	PLD3, LPIN2, PDIA3, GDE1
mRNA	Phototransduction_Pathway	0.248276	0.573214	0.131458	-0.694294	-1.22376	10	CNGA1, PDE6D, PRKAG2, PRKAR1A, GNB1, PRKACB, PRKACA, PRKAG1, PRKAR2A
mRNA	Plasma cell surface signature (S3)	0.297593	0.61737	0.11524	-0.745587	-1.20788	6	ICAM2, SLC44A1, TXNDC15, CLPTM1L
mRNA	Polyamine_Regulation_in_Colon_Cancer	0.312248	0.624954	0.0831291	0.768026	1.19462	53	PSME1, PSMB8, PSMB10, PSMA2, PSMB9, ODC1, MXD1, PSME2
mRNA	Primary_Immunodeficiency_Signaling	0.822047	0.917063	0.0437126	0.410632	0.647803	22	TAP1, CD3D, IL2RG, UNG, ICOS
mRNA	Production_of_Nitric_Oxide_and_Reactive_Oxygen_Species_in_Macrophages	0.427391	0.713477	0.0606404	0.79936	1.21405	99	STAT1, IFNGR1
mRNA	Prolactin_Signaling	0.299868	0.618715	0.0843144	0.830279	1.29948	57	STAT1, STAT3, NMI, CEBPB, SOS1
mRNA	Prostate_Cancer_Signaling	0.438424	0.71974	0.146416	-0.425845	-0.953723	78	FOXO1, HDAC1, PIK3CD, NFKBIA, PA2G4, CREB1, GRB2, AKT3, NRAS, MAPK1, AR, HDAC2, PIK3R5, GSK3B, LEF1, RRAS, GSTP1
mRNA	Protein_Kinase_A_Signaling	0.148785	0.503408	0.249247	-0.621872	-1.32908	158	MYL6, ADD3, MYL12A, PRKCQ, TCF7, VASP, FLNA, NFKBIA, H3F3A, CALM1, RHOA, RAP1A, YWHAH, PPP1R14B, PPP1CA, YWHAB, PRKCB, ADD1, PDE4B, YWHAZ, CAMK2D, ROCK1, ANAPC11, PPP1R10, ADCY7, CNGA1, GNAS, GNAI3, MYL12B, PPP3CC, PDE6D, CALM2, GNG10, CREB1, MYLPF, CALM3, PRKCH, PPP1CB
mRNA	Protein_Ubiquitination_Pathway	0.152104	0.503408	0.112843	0.869413	1.26224	195	B2M, UBE2L6, USP18, HSPA8, PSME1, TAP1, UBC, PSMB8, HSPE1, PSMB10, PSMA2, PSMB9, HSPA14, UBB, PSME2, HSP90AB1
mRNA	QUERCETIN_AND_NFKB_AP1_INDUCED_APOPTOSIS	0.319911	0.629124	0.111918	-0.667952	-1.16341	9	JUN, FOS, NFKBIA
mRNA	RA	0.0084684	0.300961	0.38073	-0.987	-1.3965	2	FOS, RARA
mRNA	RADAEVA_RESPONSE_TO_IFNA1_UP	0.21418	0.556679	0.111011	0.836643	1.32274	32	ISG15, BST2, MX1, STAT1, IRF7, RSAD2, UBE2L6, PSME1, IFITM3, LGALS3BP, IFI35, MX2, IFI44
mRNA	RANK_Signaling_in_Osteoclasts	0.0825565	0.475257	0.287805	-0.634383	-1.41633	68	JUN, FOS, PIK3CD, NFKBIA, CALM1, PPP3CC, CALM2, CALM3, AKT3, MAPK1
mRNA	RAN_Signaling	0.806071	0.912564	0.0477342	0.435618	0.68372	15	XPO1
mRNA	RAR_Activation	0.455128	0.723029	0.165657	-0.42223	-0.929753	97	JUN, PRKCQ, SMAD7, FOS, PIK3CD, RARA, PRKCB, CSK, ADCY7, PNRC1, SMARCA2, PRKCH, RARG, AKT3, MAPK1, PRKAG2, CSNK2A1, NCOR1, DUSP1
mRNA	REACTIVE_OXYGEN_SPECIES_PATHWAY	0.818182	0.916362	0.0787114	-0.336481	-0.720792	37	NDUFS2, TXNRD1, LSP1, PRDX1, PDLIM1
mRNA	REGULATION_OF_ACTIN_CYTOSKELETON	0.0010382	0.140736	0.45506	-0.903034	-1.98026	109	ACTB, PFN1, TMSB4X, ACTG1, ITGB7, MYL12A, IQGAP2, ARPC2, ARPC5, ITGAE, CDC42, CFL1, RAC2, PIK3CD, DIAPH2, MSN, MYH9, ITGB2, FGF13, ACTN1, ARPC1B, EZR, RHOA, PPP1CA
mRNA	REGULATION_OF_AUTOPHAGY	0.807629	0.913285	0.046882	0.420602	0.662957	16	GABARAP, ATG12
mRNA	REGULATION_OF_IFNA_IFNB_SIGNALING	0.0722892	0.475257	0.21925	0.979229	1.53618	12	STAT1, USP18, STAT2
mRNA	REGULATION_OF_IFNG_SIGNALING	0.0936968	0.475257	0.190023	0.967768	1.52658	13	STAT1, IFNGR1
mRNA	REGULATION_OF_TLR_BY_ENDOGENOUS_LIGAND	0.406	0.695565	0.0905429	0.745558	1.09602	3	GSDMD
mRNA	RENAL_CELL_CARCINOMA	0.185185	0.523011	0.199915	-0.56119	-1.21231	48	JUN, CDC42, PIK3CD, RAP1A, GRB2, AKT3, ETS1, NRAS, PAK2, MAPK1
mRNA	RENIN_ANGIOTENSIN_SYSTEM	0.224949	0.565191	0.130106	-0.808239	-1.27195	4	LNPEP, CTSA
mRNA	RESPONSE_TO_ELEVATED_PLATELET_CYTOSOLIC_CA2PLUS	0.0499654	0.475257	0.321776	-0.713953	-1.54539	53	PFN1, TMSB4X, PPIA, CAP1, CFL1, FLNA, WDR1, CALM1, ACTN1, TAGLN2, SELENOP, TLN1, PRKCB
mRNA	RETINOL_METABOLISM	0.584867	0.79692	0.0721798	-0.602786	-0.948619	4	ADH5
mRNA	RIBOFLAVIN_METABOLISM	0.469136	0.726681	0.0758887	0.642196	1.00698	10	ENPP1, MTMR1, ACP5
mRNA	RIBOSOME	0.0662768	0.475257	0.245042	0.967716	1.44634	4	UBA52, FAU
mRNA	RIG-1 like receptor signaling	0.0709091	0.475257	0.227987	0.973263	1.50702	8	ISG15, IRF7, DHX58, IFIH1
mRNA	RIG_I_LIKE_RECEPTOR_SIGNALING_PATHWAY	0.0528512	0.475257	0.231127	0.955507	1.49546	43	ISG15, IRF7, DHX58, IFIH1
mRNA	RIP_MEDIATED_NFKB_ACTIVATION_VIA_ZBP1	0.0607083	0.475257	0.237794	0.980784	1.53938	15	ZBP1
mRNA	RNA_DEGRADATION	0.951286	0.973803	0.0297065	0.322248	0.506878	50	DCP2, LSM8, C1D, PNPT1, CNOT6L, LSM5, CNOT1, EXOSC2, EXOSC3
mRNA	RNA_POLYMERASE	0.885321	0.947609	0.0389556	0.37922	0.595533	27	POLR2K, POLR1D, POLR1C, POLR2L, POLR3A, POLR1H, POLR2D
mRNA	ROPERO_HDAC2_TARGETS	0.697406	0.85669	0.0471642	0.494689	0.770442	38	TXNIP, PDE4D, RABEPK
mRNA	Rac_Signaling	0.0347008	0.437406	0.321776	-0.783574	-1.76111	77	ACTR3, JUN, ITGB7, IQGAP2, ARPC2, ARPC5, ITGAE, CDC42, CFL1, PIK3CD, ITGB2, ARPC1B, RHOA, IQGAP1, ARPC4, ITGB1, CD44
mRNA	Ran mediated mitosis	0.306748	0.62067	0.10882	-0.76914	-1.21042	4	RAN, RANBP1
mRNA	Reelin_Signaling_in_Neurons	0.0256362	0.384407	0.352488	-0.712319	-1.53608	42	LCK, FYN, ARHGEF3, PIK3CD, ITGB2, ARHGEF1, ARHGEF12, ITGB1
mRNA	Regulation_of_Actin-based_Motility_by_Rho	0.00206966	0.203545	0.431708	-0.941071	-2.03003	49	ACTB, PFN1, ACTR3, MYL6, MYL12A, ARPC2, ARPC5, CDC42, CFL1, RAC2, ARPC1B, RHOA, FNBP1, PPP1CA, RHOF
mRNA	Regulation_of_IL-2_Expression_in_Activated_and_Anergic_T_Lymphocytes	0.183857	0.521841	0.222056	-0.532909	-1.18302	67	JUN, FYN, FOS, NFKBIA, CALM1, PPP3CC, CALM2, CALM3, CD3E, GRB2, NRAS, MAPK1
mRNA	Regulation_of_eIF4_and_p70S6K_Signaling	0.0815042	0.475257	0.287805	-0.616381	-1.37158	81	PABPC1, ITGB7, ITGAE, PIK3CD, ITGB2, EIF3H, PPP2R5A, EIF3I, EIF3B, PPP2R1A, PPM1J, ITGB1, EIF4G3, EIF4G1, EIF3F, EIF2B3, GRB2, AKT3, NRAS, MAPK1
mRNA	Relaxin_Signaling	0.154508	0.505127	0.249247	-0.612082	-1.34453	66	JUN, FOS, PIK3CD, NFKBIA, RAP1A, PDE4B, ADCY7, GNAS, GNAI3, PDE6D, GNG10, CREB1, AKT3, MAPK1, PDE11A, GNA15, GNG5, PRKAG2, GNAI2, PIK3R5, PRKAR1A
mRNA	Renal_Cell_Carcinoma_Signaling	0.525926	0.76541	0.112379	-0.438138	-0.941998	47	JUN, CDC42, FOS, PIK3CD, RAP1A, GRB2, AKT3, ETS1, NRAS, PAK2, MAPK1
mRNA	Renin-Angiotensin_Signaling	0.33162	0.635805	0.0774768	0.850716	1.3183	68	STAT1
mRNA	Resting DCs	0.534447	0.769954	0.077884	0.718993	0.99838	2	ACP5
mRNA	Resting NK	0.356322	0.652589	0.121543	-0.532347	-1.06152	25	LCK, CD96, CD7, KLRD1, IL18R1, NKG7, CCL5, CD160, TBX21, IL18RAP
mRNA	Resting dendritic cell surface signature	0.208738	0.556146	0.118815	0.832614	1.30241	19	IFNGR1, CD86, CCRL2, PLD3
mRNA	Resting mast cells	0.682883	0.849694	0.0584693	0.525299	0.8203	9	MYB, GFI1, ATP8B4
mRNA	Retinoic_acid_Mediated_Apoptosis_Signaling	0.213967	0.556679	0.111463	0.839082	1.32535	31	PARP9, PARP14, PARP12, ZC3HAV1, PARP10, PARP11
mRNA	Rho GTPase cycle	0.425447	0.712827	0.0875697	0.794394	1.05834	1	RACGAP1
mRNA	RhoA_Signaling	0.00488196	0.278516	0.407018	-0.940207	-2.05002	56	ACTB, PFN1, ACTR3, ACTG1, MYL6, MYL12A, ARPC2, ARPC5, CFL1, RAPGEF6, MSN, ARPC1B, EZR, RHOA
mRNA	Role_of_BRCA1_in_DNA_Damage_Response	0.00851152	0.300961	0.38073	0.971155	1.51592	40	STAT1
mRNA	Role_of_CHK_Proteins_in_Cell_Cycle_Checkpoint_Control	0.800562	0.909802	0.0723571	-0.366515	-0.73033	23	SLC19A1, RPA1, NBN, E2F6, RAD50, E2F5, TLK1
mRNA	Role_of_Cytokines_in_Mediating_Communication_between_Immune_Cells	0.25239	0.576756	0.11725	-0.853493	-1.2076	2	TNF, TGFB1
mRNA	Role_of_Hypercytokinemia_hyperchemokinemia_in_the_Pathogenesis_of_Influenza	0.606238	0.80319	0.0679923	0.605874	0.905534	4	CXCL10
mRNA	Role_of_IL-17A_in_Arthritis	0.286154	0.607586	0.142901	-0.530391	-1.12669	32	PIK3CD, NFKBIA, CCL5
mRNA	Role_of_IL-17A_in_Psoriasis	0.59519	0.802733	0.0702813	-0.716853	-0.941442	1	IL17RA
mRNA	Role_of_IL-17F_in_Allergic_Inflammatory_Airway_Diseases	0.550239	0.782305	0.0629395	0.594821	0.935664	20	CXCL10, ATF4, SIK1, NFKB2, CREB3, TRAF6, RELB
mRNA	Role_of_JAK1_JAK2_and_TYK2_in_Interferon_Signaling	0.121359	0.486467	0.160801	0.955653	1.49488	19	STAT1, STAT2, IFNGR1, STAT3
mRNA	Role_of_JAK1_and_JAK3_in_gammac_Cytokine_Signaling	0.208934	0.556146	0.111011	0.922034	1.436	38	STAT1
mRNA	Role_of_JAK2_in_Hormone-like_Cytokine_Signaling	0.160584	0.51038	0.130106	0.943969	1.48692	34	STAT1
mRNA	Role_of_JAK_family_kinases_in_IL-6-type_Cytokine_Signaling	0.118227	0.486467	0.164406	0.955968	1.49263	18	STAT1
mRNA	Role_of_JAK_family_kinases_in_IL-6_Signaling	0.118227	0.486467	0.164406	0.955968	1.49263	18	STAT1
mRNA	Role_of_MAPK_Signaling_in_the_Pathogenesis_of_Influenza	0.840473	0.925977	0.0397596	0.415532	0.656958	32	CXCL10, MAPK9, RRAS2, HRAS
mRNA	Role_of_Macrophages_Fibroblasts_and_Endothelial_Cells_in_Rheumatoid_Arthritis	0.317757	0.629124	0.245042	-0.464523	-0.984808	136	JUN, PRKCQ, TCF7, MYC, FOS, PIK3CD, NFKBIA, CALM1, LTB, RHOA, IL18R1, PRKCB, CCL5, CAMK2D, ROCK1, PPP3CC, CALM2, CREB1, CALM3, PRKCH, IL18RAP, AKT3, NRAS, F2RL1, MAPK1
mRNA	Role_of_NANOG_in_Mammalian_Embryonic_Stem_Cell_Pluripotency	0.813559	0.916362	0.0391956	0.425969	0.664805	41	STAT3, SOS1, SMAD5, RRAS2, HRAS, SMAD1, CTNNB1, JAK2
mRNA	Role_of_NFAT_in_Cardiac_Hypertrophy	0.171233	0.519562	0.287857	-0.542122	-1.18736	104	PRKCQ, HDAC1, PIK3CD, CALM1, PRKCB, CAMK2D, ADCY7, GNAS, GNAI3, PPP3CC, CALM2, GNG10, CALM3, PRKCH, GRB2, AKT3, NRAS, MAPK1, GNG5, HDAC2, PRKAG2, IL6ST, GNAI2, PIK3R5, GSK3B, CABIN1, RRAS, PRKAR1A, TGFB1, TGFBR1, MAPK3, CAMK2G, GNB1, MAP3K7, HDAC7, PPP3R1, GNG2, HDAC8, PPP3CA, KRAS, PRKACB, TGFBR2, MEF2A
mRNA	Role_of_NFAT_in_Regulation_of_the_Immune_Response	0.392857	0.689615	0.190023	-0.426838	-0.935064	110	JUN, LCK, PRKCQ, FYN, FOS, PIK3CD, NFKBIA, CALM1, LCP2, GNAS, GNAI3, PPP3CC, CALM2, GNG10, CALM3, CD3E, GRB2, AKT3, NRAS, MAPK1, GNA15, GNG5
mRNA	Role_of_Oct4_in_Mammalian_Embryonic_Stem_Cell_Pluripotency	0.544271	0.778097	0.0888945	-0.48103	-0.937345	19	RARA, PHB, PARP1
mRNA	Role_of_Osteoblasts_Osteoclasts_and_Chondrocytes_in_Rheumatoid_Arthritis	0.166123	0.519305	0.249247	-0.584441	-1.29401	93	JUN, FOXO1, TCF7, FOS, PIK3CD, NFKBIA, CALM1, IL18R1, ITGB1, PPP3CC, CALM2, RUNX2, CALM3, IL18RAP, AKT3, MAPK1, TRAF5, TNF, PIK3R5, GSK3B, LEF1, IKBKE
mRNA	Role_of_PI3K_AKT_Signaling_in_the_Pathogenesis_of_Influenza	0.12301	0.486467	0.15017	0.949555	1.48623	36	PLAC8
mRNA	Role_of_PKR_in_Interferon_Induction_and_Antiviral_Response	0.139769	0.503408	0.1396	0.945884	1.47761	37	STAT1, EIF2AK2
mRNA	Role_of_Pattern_Recognition_Receptors_in_Recognition_of_Bacteria_and_Viruses	0.0221035	0.35495	0.352488	0.967008	1.51744	35	OAS2, IRF7, IFIH1, OAS3, TLR7, EIF2AK2
mRNA	Role_of_RIG1-like_Receptors_in_Antiviral_Innate_Immunity	0.11976	0.486467	0.155242	0.955103	1.51791	28	IRF7, DHX58, IFIH1, TRIM25
mRNA	Role_of_Tissue_Factor_in_Cancer	0.169884	0.519562	0.213928	-0.576209	-1.24724	53	LCK, CDC42, CFL1, FYN, ARRB2, PIK3CD, EGR1, ITGB1, AKT3, NRAS, F2RL1, MAPK1
mRNA	Role_of_Wnt_GSK-3beta__Signaling_in_the_Pathogenesis_of_Influenza	0.450667	0.721911	0.101351	-0.503004	-0.995661	21	TCF7
mRNA	SANA_RESPONSE_TO_IFNG_UP	0.0279247	0.384407	0.352488	0.971107	1.53388	31	OAS2, BST2, MX1, STAT1, UBE2L6, DDX60, IFIH1, LGALS3BP, PARP9, SAMHD1, IFI35, SAMD9L, PARP14, DTX3L
mRNA	SAPK_JNK_Signaling	0.347771	0.649438	0.0745501	0.839734	1.29483	72	DAXX
mRNA	SELENOAMINO_ACID_METABOLISM	0.287532	0.608671	0.128143	-0.590664	-1.13867	18	GGT1, MAT2A, GGT5, AHCYL2, TRMT11, PAPSS1, SCLY
mRNA	SENESE_HDAC1_AND_HDAC2_TARGETS_DN	0.239669	0.573214	0.0995791	0.904605	1.42105	45	PLAC8
mRNA	SENESE_HDAC1_AND_HDAC2_TARGETS_UP	0.960603	0.980364	0.0207818	0.329812	0.495987	115	NAMPT, GCH1, PLAUR, PDE4D, GNA13, IRAK2, PCGF5, TNFAIP3, MAFF, STIP1, ATP11B, FRMD4A, NFKB2, TEX261, RPAP3, RGS2
mRNA	SENESE_HDAC1_TARGETS_DN	0.0951469	0.475257	0.287805	-0.577236	-1.29735	77	AHNAK, CDC42, HDAC1, FOS, TUBA1A, GOLM1, LRRFIP1, LSP1, S100A10, DNAJC1, PARK7, SET, CXXC5, KLF7, RUNX2, RNF187, MPP7, CDC42EP3
mRNA	SENESE_HDAC1_TARGETS_UP	0.730769	0.874012	0.231127	-0.340582	-0.681304	274	LCP1, MYC, RAC2, NFKBIA, MBNL1, LTB, EZR, TMOD3, FUS, GM2A, YWHAZ, ARHGDIA, SF3B1, IQGAP1, PHLDA1, ITGB1, CAPRIN1, CD44, GLIPR1, EIF4G1, DOCK10, ELK3, CD55, ACTR2, COPA, ANTXR2, AKT3, NFKBIZ, ETS1, CDV3, ABCC4, CDK6, LPXN, DLG1
mRNA	SENESE_HDAC2_TARGETS_DN	0.148607	0.503408	0.140406	0.937132	1.47769	23	PLAC8
mRNA	SENESE_HDAC2_TARGETS_UP	0.964467	0.981674	0.0256927	0.310434	0.478234	73	NAMPT, GNA13, PCGF5, TNFAIP3, FBXO32
mRNA	SENESE_HDAC3_TARGETS_DN	0.241453	0.573214	0.0845557	0.841367	1.19009	247	PLAC8, RNF213, EMB
mRNA	SENESE_HDAC3_TARGETS_UP	0.173502	0.519562	0.102822	0.851193	1.19792	275	IFIT3, IFIT1, SLFN5, IFIT2, PIK3IP1, MALAT1, NAMPT, GCH1
mRNA	SIGNALING_BY_RECEPTOR_TYROSINE_KINASES	0.903397	0.95546	0.0191547	0.429986	0.605833	256	STAT1, UBA52, UBC, PTPN18, SH2D2A, STAT3, HNRNPA1, CD274, UBB, SOS1
mRNA	SIGNALLING_TO_ERKS	0.700855	0.85669	0.0799859	-0.407214	-0.810007	24	RAP1A, YWHAB, GRB2, NRAS, MAPK1
mRNA	SIGNAL_TRANSDUCTION_THROUGH_IL1R	0.120787	0.486467	0.216543	-0.705727	-1.40625	23	JUN, NFKBIA
mRNA	SIG_IL4RECEPTOR_IN_B_LYPHOCYTES	0.442529	0.720293	0.10714	-0.496182	-0.989409	25	PIK3CD, JAK1, GRB2, AKT3, MAPK1, GSK3B, MAPK3, STAT6, GSK3A, IRS2
mRNA	SMALL_CELL_LUNG_CANCER	0.311111	0.624158	0.151149	-0.515383	-1.11335	48	MYC, PIK3CD, NFKBIA, FHIT, CDK4, ITGB1, AKT3, CDK6, TRAF5, PIK3R5, TRAF3, IKBKB, ITGA6
mRNA	SNARE_INTERACTIONS_IN_VESICULAR_TRANSPORT	0.491018	0.743611	0.0653834	0.621194	0.98724	28	VAMP2, USE1, BET1L, GOSR1, VAMP8
mRNA	SPERMATOGENESIS	0.870056	0.942426	0.036073	0.390896	0.610068	41	IP6K1, DBF4, GFI1, PHKG2, PIAS2, MAP7, CSNK2A2
mRNA	SPHINGOLIPID_METABOLISM	0.944	0.972749	0.0617054	-0.305176	-0.604075	21	GLB1, UGCG, SPTLC2, ASAH1
mRNA	SPLICEOSOME	0.648148	0.826298	0.0404935	0.532268	0.799837	118	HSPA8, HNRNPA1, SYF2, WBP11, SNRPG, U2AF1, DDX39B, SNRPF, LSM8, SNRPE, SLU7, SNRPB2, RBM8A, SRSF10, SNU13, SNW1, SRSF4, SNRPC, SNRPD1, SNRPA, BUD31, LSM5, SNRPD2, SNRNP200, PHF5A
mRNA	STARCH_AND_SUCROSE_METABOLISM	0.930626	0.967283	0.041321	0.336876	0.53293	14	ENPP1
mRNA	STAT3_01	0.588785	0.79692	0.120433	-0.396617	-0.879483	73	ELMO1, EIF5A, EGR1, SET, FOSB, TRIB2, CAPZA1, FUT8, EIF4G1, RGS3, HNRNPR
mRNA	STEROID_BIOSYNTHESIS	0.152655	0.503408	0.168238	-0.791004	-1.368	8	LIPA
mRNA	STEROID_HORMONE_BIOSYNTHESIS	0.0656455	0.475257	0.261664	-0.892789	-1.44635	6	HSD11B1, HSD17B8
mRNA	SUDDEN_INFANT_DEATH_SYNDROME_SIDS_SUSCEPTIBILITY_PATHWAYS	0.615044	0.805921	0.113787	-0.414187	-0.889994	62	JUN, HDAC1, YBX1, YWHAH, YWHAB, YWHAZ, EGR1, SLC25A4, SPTBN1, CREB1, HSPD1
mRNA	SULFUR_METABOLISM	0.818381	0.916362	0.0590955	-0.427752	-0.692973	6	PAPSS1, CHST11, BPNT1, CHST12
mRNA	SU_PLACENTA	0.706	0.857968	0.0618406	0.55147	0.810695	3	ETV3
mRNA	SYSTEMIC_LUPUS_ERYTHEMATOSUS	0.687702	0.853504	0.0531298	0.51694	0.808623	19	CD86, TRIM21, H2AJ
mRNA	Satish_Mars2015	0.0626866	0.475257	0.21925	0.964655	1.5368	29	ISG15, BST2, IRF7, RSAD2, IFITM3, LGALS3BP, SAMHD1, SLFN8, MX2, EIF2AK2
mRNA	Semaphorin_Signaling_in_Neurons	0.0208549	0.35495	0.352488	-0.81144	-1.61805	25	CFL1, FYN, SEMA4D, RHOA, FNBP1, RHOF, ROCK1, ARHGEF12, ITGB1, RHOB, PAK2, MAPK1
mRNA	Serotonin_Receptor_Signaling	0.411009	0.699942	0.0850427	0.713425	1.08648	6	GCH1
mRNA	Small_Cell_Lung_Cancer_Signaling	0.239631	0.573214	0.195789	-0.496902	-1.10724	71	MYC, HDAC1, PIK3CD, NFKBIA, PA2G4, FHIT, CDK4, AKT3, CDK6, CYC1, HDAC2, TRAF5, PIK3R5, IKBKE, TRAF3, IKBKB, BID, TFDP1, HDAC7, BCL2L1, E2F6, HDAC8, REL, CCND3
mRNA	Sonic_Hedgehog_Signaling	0.150685	0.503408	0.172324	-0.734777	-1.32338	11	ARRB2, PRKAG2, GSK3B, PRKAR1A
mRNA	Sphingosine-1-phosphate_Signaling	0.205128	0.556146	0.188204	-0.555516	-1.19122	46	PIK3CD, RHOA, FNBP1, RHOF, ADCY7, GNAI3, RHOB, AKT3, MAPK1, GNAI2, PIK3R5
mRNA	Stilbene_Coumarine_and_Lignin_Biosynthesis	0.654867	0.831799	0.0704501	-0.487503	-0.843108	8	PRDX1, BCKDHB
mRNA	Synaptic_Long_Term_Depression	0.199275	0.549211	0.190023	-0.55946	-1.20016	45	PRKCQ, PPP2R5A, PRKCB, GNAS, GNAI3, PPP2R1A, PPM1J, PRKCH, GRIA3, NRAS, MAPK1, GNA15
mRNA	Synaptic_Long_Term_Potentiation	0.157676	0.505127	0.231127	-0.577116	-1.23722	58	PRKCQ, CALM1, RAP1A, PPP1R14B, PPP1CA, PRKCB, CAMK2D, PPP1R10, PPP3CC, CALM2, CREB1, CALM3, PRKCH, GRIA3, PPP1CB, NRAS, MAPK1
mRNA	Synthesis_and_Degradation_of_Ketone_Bodies	0.083151	0.475257	0.231127	-0.855858	-1.44078	7	OXCT1, ACAT1
mRNA	Systemic_Lupus_Erythematosus_Signaling	0.313208	0.624954	0.152145	-0.505563	-1.09937	52	JUN, PTPRC, LCK, FOS, PIK3CD, CD72, PTPN6, PIM2, CD3E, GRB2, AKT3, NRAS, MAPK1
mRNA	T & B cell development	0.170022	0.519562	0.159647	-0.760974	-1.32543	9	CD7, CAMK2D, CD3E
mRNA	T CELL EXHAUSTION	0.663462	0.836475	0.0356933	0.720527	1.02262	240	STAT1, GBP2, ARID5A, ITK, NAA20, IRF9, NFE2L2, STAT3, TMBIM6, CBLB, CD2, SLA, TIGIT, MED7, ATP1B3, TNFRSF1B
mRNA	T CELLS GAMMA.DELTA	0.464646	0.724152	0.0962406	-0.518776	-0.989458	17	LCK, TCF7, CXCR6
mRNA	T cell activation (I)	0.260073	0.582993	0.165657	-0.534883	-1.14697	46	THEMIS, CORO1A, LCK, IKZF1, PRKCQ, TCF7, RASGRP1, BCL11B, CD27, CD7, CD5, CCL5
[truncated: 1,420 more rows]

## Sheet: cd4_all
vaccine_group	pathway	pval	padj	log2err	ES	NES	size	leadingEdge
Ad5	"IL2, IL7, TCR network (M65)"	0.380342	0.613116	0.0982123	-0.568481	-1.08239	11	IL7R, BCL2, CCR7, ITK, LCK
Ad5	"T cell activation (IL15,TNF)"	0.177686	0.43256	0.149208	-0.777887	-1.30873	5	TNFAIP3
Ad5	"UPR GENES (HARMONIZOME, QIAGEN)"	0.427762	0.637885	0.108394	-0.409703	-1.02703	110	PPP1R15A, PPIA, PDIA3, DNAJB9, CANX, TLN1, VCP, HSPA5, SEC31A, ADD1, HSPA4L, HERPUD1, PDIA6, DNAJC4
Ad5	"cell activation (IL15,TNF)"	0.177686	0.43256	0.149208	-0.777887	-1.30873	5	TNFAIP3
Ad5	14-3-3-mediated_Signaling	0.0254371	0.195052	0.352488	-0.672742	-1.57714	69	JUN, FOS, PRKCH, PIK3R1, PDIA3, YWHAZ, MAP2K4, CDKN1B, TUBA1A, TUBA1C, RRAS2, FOXO1
Ad5	4-1BB_Signaling_in_T_Lymphocytes	0.144444	0.395911	0.173748	-0.653435	-1.39043	26	JUN, NFKBIA, MAP2K4, ATF2
Ad5	AAANWWTGC_UNKNOWN	0.12782	0.369112	0.197822	-0.568883	-1.34992	72	DUSP1, ACTB, CITED2, FOXP1, ATP1B1, FOXN3, SOX4, PPP3CC, AFF4, TLK1, CDK2AP1, PATZ1, TGIF1, MPZL3
Ad5	ABC_TRANSPORTERS	0.424474	0.637274	0.0855357	0.576958	1.0726	17	TAP1, ABCA1, ABCG1
Ad5	ACTIVATATION_OF_TYPE_I_IFN	0.0252676	0.195052	0.352488	0.944452	1.73453	14	IRF7, ZBP1
Ad5	ACTIVATED DENDRITIC CELL SIGNATURE	0.0537428	0.267784	0.271289	0.856437	1.60666	20	IRF7, RSAD2, DDX60, DHX58, IFIH1
Ad5	ACTIVATED_TAK1_MEDIATES_P38_MAPK_ACTIVATION	0.00789078	0.158964	0.38073	-0.85273	-1.75968	21	UBB, UBC
Ad5	ACTIVATION_OF_THE_AP_1_FAMILY_OF_TRANSCRIPTION_FACTORS	0.0285642	0.198419	0.352488	-0.899684	-1.6723	9	JUN, FOS
Ad5	ACUTE_MYELOID_LEUKEMIA	0.276347	0.52795	0.125033	-0.519748	-1.16639	43	TCF7, LEF1, PIK3R1
Ad5	ADHERENS_JUNCTION	0.071599	0.286396	0.261664	-0.677622	-1.4997	39	TCF7, ACTB, LEF1, ACTN1, RHOA, TGFBR2, WASF2, FYN, PTPN1
Ad5	ADIPOCYTOKINE_SIGNALING_PATHWAY	0.907801	0.941917	0.057853	-0.289173	-0.647778	41	NFKBIA
Ad5	ADIPOGENESIS	0.00186267	0.128172	0.45506	-0.656691	-1.66245	121	PDCD4, UBC, ATP1B3, UCP2, SCP2, IFNGR1, SLC1A5, DNAJB9, G3BP2, TOB1, SDHB, ECHS1, GADD45A, TKT
Ad5	ALANINE_ASPARTATE_AND_GLUTAMATE_METABOLISM	0.495816	0.690705	0.0819779	-0.485655	-0.952027	14	GLUD1, GOT2
Ad5	ALDOSTERONE_REGULATED_SODIUM_REABSORPTION	0.102784	0.330245	0.204295	-0.709863	-1.46486	21	ATP1B3, PIK3R1, ATP1B1, SGK1, MAPK3, PRKCB, ATP1A1, IRS2
Ad5	ALLOGRAFT_REJECTION	0.066129	0.284631	0.222056	0.677472	1.43822	89	IRF7, STAT1, B2M, CCND2, LTB, TAP1, CD74, PTPN6, CTSS, NPM1, IL2RG, AARS, CD3G, TRAF2, NCK1, CD40LG
Ad5	ALPHA_LINOLENIC_ACID_METABOLISM	0.997934	0.997934	0.0472587	-0.254972	-0.390625	3	PLA2G12A, ACOX1, ACOX3
Ad5	ALZHEIMERS_DISEASE	0.397833	0.622912	0.0776799	0.479259	1.04038	103	NDUFA6, NDUFA3, NDUFB1, COX8A, COX6B1, NDUFA5, NDUFC1, UQCR11, NDUFB3, NDUFS5, COX7C, NDUFA2, NDUFA1, CALM1, NDUFB2, UQCR10, COX6C, PSENEN, COX7B, TNFRSF1A, NDUFAB1, COX7A2, PPP3CA, ITPR1
Ad5	AMINOACYL_TRNA_BIOSYNTHESIS	0.818692	0.885157	0.0517405	0.349548	0.662676	21	MARS1, FARSB
Ad5	AMINO_SUGAR_AND_NUCLEOTIDE_SUGAR_METABOLISM	0.475973	0.675189	0.0891647	-0.446174	-0.961418	32	HEXB, CMAS, CYB5R3, NANS, GNPNAT1
Ad5	AMPK_Signaling	0.240741	0.499021	0.144631	-0.497306	-1.18549	83	GNAS, PIK3R1, GNG10, GNB1, ADRB2, GNAI2, PPM1A, GNAI3, PPM1J, PRKAR1A, PPP2R5A, PRKACA, GNA13, PPP2R1A, IRS2, PIK3C2A
Ad5	AMYOTROPHIC_LATERAL_SCLEROSIS_ALS	0.59115	0.749726	0.0645031	0.457942	0.895717	32	DAXX, SOD1, TNFRSF1A, PPP3CA, MAP2K3, TNFRSF1B, MAP2K6
Ad5	ANDROGEN_RESPONSE	0.11509	0.342823	0.2114	-0.588419	-1.36941	63	FKBP5, INPP4B, SELENOP, ACTN1, PIAS1, DNAJB9, SGK1, AKAP12, TMEM50A, GNAI3, CDC14B, VAPA, SLC38A2, ARID5B, ADRM1
Ad5	ANGIOGENESIS	0.0852273	0.311217	0.2114	0.889854	1.50351	6	CCND2
Ad5	ANTICOAGULANTS	0.632735	0.77473	0.0670513	0.694418	0.920832	1	C1QBP
Ad5	ANTIGEN_PROCESSING_AND_PRESENTATION	0.0785714	0.296867	0.213928	0.755428	1.47592	31	B2M, HSPA8, PSME1, TAP1, PSME2, CD74, CTSS
Ad5	ANTIVIRAL_MECHANISM_BY_IFN_STIMULATED_GENES	0.0419975	0.237706	0.321776	0.772467	1.6112	69	ISG15, IFIT1, OAS2, STAT1, USP18, OAS3, UBA7, MX1, MX2, EIF2AK2
Ad5	AP-1 transcription factor network	0.00333125	0.133224	0.431708	-0.971117	-1.63382	5	JUN, FOS, FOSB, JUNB, EGR1
Ad5	APICAL_JUNCTION	0.297229	0.544715	0.125033	-0.49318	-1.15017	67	ACTB, PTPRC, MSN, ACTN1, ARPC2, PECAM1, MYH9, GNAI2, PTEN
Ad5	APICAL_SURFACE	0.877095	0.921031	0.0484088	0.331846	0.612476	12	IL2RG
Ad5	APOPTOSIS	0.148248	0.399564	0.190023	-0.529644	-1.27805	87	PDCD4, JUN, SATB1, HMGB2, LEF1, TXNIP, BCL2L11, IFNGR1, GSN, SQSTM1, MCL1, CDKN1B, RHOB, CD44, GADD45A, BTG3
Ad5	ARRHYTHMOGENIC_RIGHT_VENTRICULAR_CARDIOMYOPATHY_ARVC	0.00138404	0.128172	0.45506	-0.898821	-1.8548	21	TCF7, ITGA4, ACTB, LEF1, ACTN1
Ad5	ASTHMA	0.0844794	0.310489	0.216543	0.937683	1.33077	2	CD40LG
Ad5	ATM_Signaling	0.061086	0.275731	0.276501	-0.721462	-1.55811	31	JUN, NFKBIA, MAP2K4, GADD45A, ATF2, TLK1
Ad5	AUTOIMMUNE_THYROID_DISEASE	0.101266	0.330101	0.204295	-0.821215	-1.40492	6	CD28, CTLA4
Ad5	AXON_GUIDANCE	0.664216	0.79365	0.0749279	-0.382072	-0.850742	48	RHOA, PPP3CC, GNAI2, FYN, GNAI3, CFL1, MAPK3, PPP3CB, GSK3B
Ad5	Actin_Cytoskeleton_Signaling	0.00203588	0.128172	0.431708	-0.681603	-1.70553	111	TMSB10, ITGA4, ACTB, ARHGEF1, PIK3R1, MSN, ACTN1, GSN, ARPC2, RHOA, ARPC1B, DIAPH2, PPP1CC, RRAS2, MYH9, SSH2, PIP4K2A, WASF2, MYL6, CFL1, MYL12B, ARPC5, ARPC1A, ARPC4
Ad5	Activated (LPS) dendritic cell surface signature	0.10148	0.330101	0.204295	-0.800436	-1.45495	8	IFI27, LY75
Ad5	Activated DCs	0.100379	0.330101	0.193813	0.840855	1.49386	9	RSAD2, DHX58
Ad5	Activated NK	0.366355	0.603783	0.0925529	0.582755	1.11819	24	CCND2, LTB, CST7, PTPRCAP, CTSW, PRF1
Ad5	Activated mast cells	0.663386	0.79365	0.0640704	0.534612	0.852874	4	ATP8B4, TEC
Ad5	Activation_of_IRF_by_Cytosolic_Pattern_Recognition_Receptors	0.0105879	0.165546	0.38073	0.857062	1.71849	42	IRF7, ISG15, ZBP1, STAT1, IRF9, DHX58, IFIH1, ADAR, STAT2, IFIT2, NFKBIB
Ad5	Acute_Myeloid_Leukemia_Signaling	0.382353	0.613116	0.106323	-0.46748	-1.06362	53	TCF7, LEF1, PIK3R1, MAP2K4, RRAS2
Ad5	Acute_Phase_Response_Signaling	0.0782828	0.296867	0.257206	-0.589188	-1.41023	78	JUN, FOS, NFKBIA, PIK3R1, HNRNPK, MAP2K4, RRAS2
Ad5	Agrin_Interactions_at_Neuromuscular_Junction	0.0282629	0.198419	0.352488	-0.774296	-1.67222	31	JUN, ITGA4, ACTB, MAP2K4, RRAS2
Ad5	Alanine_and_Aspartate_Metabolism	0.628571	0.772576	0.0650878	0.43984	0.824998	19	NARS, AARS, DARS, DLAT
Ad5	Aldosterone_Signaling_in_Epithelial_Cells	0.805851	0.878889	0.0692836	-0.324009	-0.79201	91	DUSP1, PRKCH, PIK3R1, PDIA3, DNAJB9, SGK1, PIP4K2A, DNAJC7, HSPA5
Ad5	Allograft_Rejection_Signaling	0.435754	0.643121	0.0826646	0.546717	1.00905	12	B2M, CD3G, CD40LG
Ad5	Altered_T_Cell_and_B_Cell_Signaling_in_Rheumatoid_Arthritis	0.525054	0.707926	0.0810802	-0.437283	-0.93531	25	CD28, CD3E
Ad5	Aminoacyl-tRNA_Biosynthesis	0.3	0.545473	0.101714	0.599091	1.17047	31	CARS, NARS, AARS, SARS, FARSB, IARS, YARS
Ad5	Aminophosphonate_Metabolism	0.532588	0.712102	0.0721798	0.495904	0.915271	12	PIGF, PRMT5, FTSJ1
Ad5	Aminosugars_Metabolism	0.179907	0.435159	0.158514	-0.608057	-1.32474	34	HEXB, PDE7A, GM2A, PDE4D, CMAS, CYB5R3, NANS, TDP2, GNPNAT1, PDE4B
Ad5	Amyloid_Processing	0.693364	0.810322	0.0692836	-0.381825	-0.822757	32	CSNK1A1, CAPNS1, PRKAR1A, MAPK3, PRKACA, GSK3B, CAPN2, PRKAG1, AKT3, MAPK11, MAPK1, PSEN2
Ad5	Amyotrophic_Lateral_Sclerosis_Signaling	0.322353	0.562255	0.114751	-0.497743	-1.1191	44	PIK3R1, BCL2, BIRC3, RNF19A, CAPNS1, PIK3C2A, CAPN2, ALS2, RAC1, BIRC2, RAB5A, AKT3
Ad5	Androgen_Signaling	0.00377508	0.136991	0.431708	-0.665805	-1.66309	107	H3F3B, JUN, GNAS, H3F3A, PRKCH, GNG10, CALM2, TAF7, GTF2B, CAMK4, GNB1, CALM3, GNAI2
Ad5	Androgen_and_Estrogen_Metabolism	0.29771	0.544715	0.106323	0.647145	1.18852	14	EBP, HSD11B1, PRMT5
Ad5	Angiopoietin_Signaling	0.52	0.7075	0.0857844	-0.41999	-0.944286	44	NFKBIA, PIK3R1, RRAS2, FOXO1, TNIP1
Ad5	Antigen_Presentation_Pathway	0.114878	0.342823	0.179782	0.812986	1.49843	13	B2M, TAP1, CD74, PSMB9, NLRC5, PSMB8
Ad5	Antiproliferative_Role_of_Somatostatin_Receptor_2	0.432494	0.640301	0.0946646	-0.46179	-0.995066	32	PIK3R1, GNG10, CDKN1B, GNB1, RRAS2, RAP1B, MAPK3, PIK3C2A
Ad5	Antiproliferative_Role_of_TOB_in_T_Cell_Signaling	0.0709812	0.286396	0.245042	-0.766992	-1.54991	17	PABPC1, CDKN1B, TOB1, TGFBR2, CDC34, SMAD4
Ad5	Apoptosis_Signaling	0.332494	0.573754	0.11725	-0.475237	-1.11412	69	NFKBIA, BCL2L11, BCL2, BIRC3, MCL1, MAP2K4, RRAS2
Ad5	April_Mediated_Signaling	0.0601852	0.275731	0.282013	-0.720035	-1.55472	33	JUN, FOS, NFKBIA, MAP2K4
Ad5	Arachidonic_Acid_Metabolism	0.230444	0.488507	0.130777	-0.638516	-1.26382	15	PRDX6
Ad5	Arginine_and_Proline_Metabolism	0.256293	0.512586	0.128789	-0.560742	-1.20133	30	GLUD1, P4HB, GOT2, ODC1, CARNS1, CKB, FAAH, SAT1, OAT, PYCR2
Ad5	Aryl_Hydrocarbon_Receptor_Signaling	0.103275	0.330245	0.222056	-0.588336	-1.37208	67	NRIP1, JUN, FOS, GSTP1, CDKN1B
Ad5	Ascorbate_and_Aldarate_Metabolism	0.803383	0.877899	0.0583453	-0.392906	-0.714187	8	AKR1A1
Ad5	Assembly_of_RNA_Polymerase_III_Complex	0.803419	0.877899	0.0588438	-0.361603	-0.688492	11	GTF3C3, BRF2, GTF3C2
Ad5	Assembly_of_RNA_Polymerase_II_Complex	0.625	0.771079	0.0602484	0.42294	0.852604	46	POLR2K, POLR2G, POLR2F, TAF6, TAF12, TAF6L, POLR2L, POLR2E, GTF2E1, TBP, ERCC2, GTF2H4, TAF13, GTF2H5
Ad5	Assembly_of_RNA_Polymerase_I_Complex	0.289773	0.541279	0.107554	0.672523	1.1948	9	POLR1D, POLR1C, TAF1C, TBP, POLR1B, TAF1A, POLR1A
Ad5	Atherosclerosis_Signaling	0.147679	0.398981	0.166934	-0.679626	-1.37859	18	ITGA4, PRDX6
Ad5	Autoimmune_Thyroid_Disease_Signaling	0.154989	0.410773	0.16318	-0.730126	-1.38651	10	CD28, CD3E
Ad5	Axonal_Guidance_Signaling	0.0564968	0.26985	0.321776	-0.519919	-1.36105	151	ITGA4, GNAS, PRKCH, PIK3R1, GNG10, ARPC2, RHOA, ARPC1B, TUBA1A, PPP3CC, TUBA1C, GNB1, RRAS2, GNAI2, FYN, GNAI3, MYL6, CFL1, MYL12B, ARPC5, ARPC1A, ARPC4, RTN4, RAP1B, PRKAR1A, TUBA1B, MAPK3, PRKCB, PRKACA, GNA13, PIK3C2A, ARHGEF6, PPP3CB, GSK3B, ACTR3, NTRK3, ITGB7, PRKCQ, RAC1, CRK, TUBB2A, PRKAG1, PTK2, SOS2, ARHGEF7
Ad5	B cell development	0.688017	0.808846	0.0646485	-0.575883	-0.882268	3	CCR7
Ad5	B cell development.M58.htm	0.0681818	0.285163	0.248911	-0.902373	-1.38246	3	DUSP6, BCL2
Ad5	B cell development/activation	0.0681818	0.285163	0.248911	-0.902373	-1.38246	3	DUSP6, BCL2
Ad5	B cell memory	0.64381	0.778624	0.0639272	0.436295	0.818349	19	LTB, CD27, PTPRCAP
Ad5	B cell surface signature	0.404301	0.626586	0.0949752	-0.54595	-1.04204	12	CD200, BTLA
Ad5	B cell surface signature (S2)	0.404301	0.626586	0.0949752	-0.54595	-1.04204	12	CD200, BTLA
Ad5	B cells N	0.649621	0.783143	0.0632191	0.43328	0.813483	18	LTB, SELL, PTPRCAP
Ad5	BASAL_CELL_CARCINOMA	0.055914	0.268198	0.282013	-0.816609	-1.55865	12	TCF7, LEF1
Ad5	BASAL_TRANSCRIPTION_FACTORS	0.742081	0.841599	0.0653834	-0.351226	-0.75284	29	TAF7, GTF2B, GTF2I, GTF2IRD1, GTF2A2
Ad5	BASE_EXCISION_REPAIR	0.381375	0.613116	0.100279	-0.489778	-1.04513	27	HMGB1, POLE2, FEN1, TDG, XRCC1, MPG, NEIL1, PARP2
Ad5	BCR SIGNALING	0.17126	0.431588	0.148262	0.837293	1.33575	4	PTPN6, VAV1, RAC2
Ad5	BCR signaling (M54)	0.174242	0.432421	0.143759	0.803027	1.3568	6	PTPN6, VAV1, RAC2, PIK3CD
Ad5	BETA_ALANINE_METABOLISM	0.782051	0.867263	0.0601186	-0.371253	-0.706865	11	ECHS1, HADHA
Ad5	BILE_ACID_METABOLISM	0.938534	0.962351	0.0562941	-0.266955	-0.598008	41	SCP2, LCK, SLC29A1, PEX13, ABCD3, HSD17B4
Ad5	BIOCARTA_AKT_PATHWAY	0.106472	0.332028	0.197822	-0.723127	-1.46127	17	NFKBIA, PIK3R1, FOXO1
Ad5	BIOCARTA_CCR5_PATHWAY	0.0481755	0.258925	0.321776	-0.863857	-1.64883	12	JUN, FOS, CALM2, CALM3
Ad5	BIOCARTA_CTLA4_PATHWAY	0.0543933	0.267784	0.282013	-0.809078	-1.58603	14	CD28, PIK3R1, CTLA4, CD3E, ITK, LCK
Ad5	BIOCARTA_EPONFKB_PATHWAY	0.0973085	0.3298	0.206588	-0.817993	-1.43755	7	NFKBIA, HIF1A
Ad5	BIOCARTA_ERK5_PATHWAY	0.260215	0.513252	0.123257	-0.646944	-1.23481	12	PIK3R1
Ad5	BIOCARTA_ERK_PATHWAY	0.316456	0.55712	0.10882	-0.568123	-1.15241	18	GNAS, MKNK2, MAPK3
Ad5	BIOCARTA_HDAC_PATHWAY	0.239915	0.499021	0.128143	-0.592988	-1.23806	22	PIK3R1, CALM2, PPP3CC, CALM3
Ad5	BIOCARTA_HIF_PATHWAY	0.0456466	0.249623	0.321776	-0.854906	-1.62347	10	JUN, P4HB, HIF1A
Ad5	BIOCARTA_IFNA_PATHWAY	0.194605	0.453278	0.13649	0.771276	1.3127	7	STAT1, IRF9, STAT2
Ad5	BIOCARTA_IFNG_PATHWAY	0.445946	0.648857	0.0833634	0.637188	1.05387	5	STAT1
Ad5	BIOCARTA_IGF1_PATHWAY	0.0190956	0.173967	0.352488	-0.869876	-1.7645	18	JUN, FOS, PIK3R1
Ad5	BIOCARTA_IL10_PATHWAY	0.297348	0.544715	0.10592	0.66853	1.1877	9	STAT1
Ad5	BIOCARTA_IL12_PATHWAY	0.129032	0.370722	0.181383	-0.753101	-1.43743	12	JUN, CD3E, STAT4
Ad5	BIOCARTA_IL17_PATHWAY	0.639241	0.776417	0.0692836	-0.513687	-0.878806	6	CD3E
Ad5	BIOCARTA_IL1R_PATHWAY	0.0200225	0.17428	0.352488	-0.805051	-1.66129	21	JUN, NFKBIA
Ad5	BIOCARTA_IL22BP_PATHWAY	0.287879	0.539898	0.107972	0.673495	1.19653	9	STAT1
Ad5	BIOCARTA_IL2RB_PATHWAY	0.0572082	0.2721	0.287857	-0.719128	-1.54065	30	FOS, JAK1, PPIA, PIK3R1, BCL2, IKZF3
Ad5	BIOCARTA_IL2_PATHWAY	0.0143744	0.167421	0.38073	-0.836795	-1.69097	17	JUN, FOS, JAK1
Ad5	BIOCARTA_IL3_PATHWAY	0.225806	0.484115	0.133555	-0.671727	-1.28211	12	FOS
Ad5	BIOCARTA_IL4_PATHWAY	0.15735	0.413272	0.159647	-0.756494	-1.32947	7	JAK1
Ad5	BIOCARTA_IL5_PATHWAY	0.618762	0.766345	0.0681513	0.698371	0.926074	1	CD4
Ad5	BIOCARTA_IL6_PATHWAY	0.0159393	0.167421	0.352488	-0.877027	-1.77901	18	JUN, FOS, JAK1
Ad5	BIOCARTA_IL7_PATHWAY	0.0226151	0.184175	0.352488	-0.863395	-1.70893	15	IL7R, JAK1, PIK3R1, BCL2
Ad5	BIOCARTA_NFAT_PATHWAY	0.200903	0.460369	0.146416	-0.595909	-1.27295	28	PIK3R1, CALM2, CSNK1A1, CAMK4, PPP3CC, CALM3, PRKAR1A, MAPK3, PPP3CB, GSK3B
Ad5	BIOCARTA_NFKB_PATHWAY	0.176101	0.432421	0.151149	-0.652436	-1.33404	19	NFKBIA, TNFAIP3
Ad5	BIOCARTA_NKCELLS_PATHWAY	0.292365	0.544282	0.10592	0.647471	1.19501	12	B2M, PTPN6
Ad5	BIOCARTA_NKT_PATHWAY	0.101266	0.330101	0.204295	-0.791884	-1.47193	9	CD28, IFNGR1, CCR7
Ad5	BIOCARTA_NO2IL12_PATHWAY	0.588608	0.748786	0.0734381	-0.474147	-0.881329	9	CD3E, STAT4
Ad5	BIOCARTA_PLATELETAPP_PATHWAY	0.382872	0.613116	0.107972	-0.453853	-1.06399	69	OAZ1, UBC, ACTB, GNAS, PTMA, FTH1, PRDX6, PKM, CTSA, PECAM1, BEX3, PPM1A, PIP4K2A, TLN1, FYN, MYL6, CFL1, NAP1L1, ODC1
Ad5	BIOCARTA_TOLL_PATHWAY	0.028672	0.198419	0.352488	-0.785524	-1.621	21	JUN, FOS, NFKBIA, MAP2K4
Ad5	BIOCARTA_VIP_PATHWAY	0.240506	0.499021	0.127505	-0.616529	-1.2506	18	NFKBIA, CALM2, PPP3CC, CALM3
Ad5	BIOSYNTHESIS_OF_UNSATURATED_FATTY_ACIDS	0.329114	0.571406	0.106323	-0.627148	-1.16572	9	ACOT2, TECR, HADHA, ELOVL6
Ad5	BLADDER_CANCER	0.807619	0.879908	0.0532386	0.353374	0.662816	19	NRAS, MAP2K1, CDK4, ARAF, HRAS
Ad5	BLALOCK_ALZHEIMERS_DISEASE_INCIPIENT_UP	0.0172508	0.172745	0.352488	-0.527075	-1.42902	215	H3F3B, KLF2, JUND, PRDX6, LEF1, ZFP36L2, AKAP13, RBBP6, ARPC1B, HNRNPUL1, RAB2A, ANP32B, HMGB3, SGK1, CD44, CSDE1, MALT1, GTF2I, FYN, CPM, GNAI3, CDK2AP1, NAP1L1, CCDC59, TACC1, CAST, SYF2, FLII, CUL4A
Ad5	BMP_signaling_pathway	0.115385	0.342823	0.204295	-0.630864	-1.40113	40	JUN, MAP2K4, CAMK4, RRAS2, ATF2, SMAD4, PRKAR1A, SMAD5, MAPK3, PRKACA, TAB1
Ad5	BURTON_ADIPOGENESIS_10	0.45182	0.655718	0.0883594	-0.490588	-1.01237	21	FAM107B, CCNG2, ANXA6
Ad5	BUTYRATE_RESPONSE_FACTOR_1_BRF1_BINDS_AND_DESTABILIZES_MRNA	0.940803	0.96292	0.0510114	-0.27643	-0.555266	16	ZFP36L1
Ad5	B_CELL_RECEPTOR_SIGNALING_PATHWAY	0.1325	0.374975	0.193813	-0.597126	-1.36169	54	JUN, FOS, NFKBIA, PIK3R1, PPP3CC, MALT1
Ad5	B_Cell_Activating_Factor_Signaling	0.0601852	0.275731	0.282013	-0.720035	-1.55472	33	JUN, FOS, NFKBIA, MAP2K4
Ad5	B_Cell_Development	0.152893	0.406771	0.161979	-0.79419	-1.33616	5	IL7R, PTPRC
Ad5	B_Cell_Receptor_Signaling	0.0472763	0.256061	0.321776	-0.582378	-1.43513	102	JUN, ETS1, NFKBIA, PIK3R1, PTPRC, CALM2, CAMK2D, MAP2K4, EGR1, CAMK4, PPP3CC, RRAS2, CALM3, MALT1, ATF2, PTEN
Ad5	Basal_Cell_Carcinoma_Signaling	0.055914	0.268198	0.282013	-0.824536	-1.57378	12	TCF7, LEF1
Ad5	Bile_Acid_Biosynthesis	0.562368	0.728376	0.0758887	-0.44613	-0.896145	16	AKR1A1, LIPA, HADHA, RDH14
Ad5	Biosynthesis_of_Steroids	0.414313	0.632078	0.0860347	0.566055	1.04331	13	EBP, MVD, VKORC1, DHCR7
Ad5	Bladder_Cancer_Signaling	0.970639	0.981782	0.0403295	0.264261	0.525989	36	NRAS, SUV39H1, MAP2K1, CDK4, HDAC1, HDAC10, HRAS, SIN3A, E2F6, HDAC2, E2F4, PA2G4, E2F2
Ad5	Breast_Cancer_Regulation_by_Stathmin1	0.017333	0.172745	0.352488	-0.607923	-1.53308	114	GNAS, ARHGEF1, PRKCH, PIK3R1, GNG10, CALM2, CAMK1D, RHOA, CAMK2D, CDKN1B, STMN1, PPP1CC, RB1CC1, TUBA1A, CAMK4, TUBA1C, PPP1R14B, GNB1, RRAS2, CALM3, GNAI2, GNAI3, ARHGEF10, PPP1R12A, PPM1J, PRKAR1A, PPP2R5A, TUBA1B, MAPK3, PRKCB, PRKACA, GNA13, PPP2R1A, PIK3C2A, ARHGEF6
Ad5	Butanoate_Metabolism	0.242991	0.500193	0.134273	-0.561341	-1.22296	34	PRDX6, SDHB, ECHS1
Ad5	C-MYC transcriptional network	0.191983	0.449948	0.144631	-0.750897	-1.28462	6	CKS2, CENPA, TOP2A, HMGA1
Ad5	C21-Steroid_Hormone_Metabolism	0.0609037	0.275731	0.257206	0.955673	1.3563	2	EBP, HSD11B1
Ad5	CALCIUM_SIGNALING_PATHWAY	0.0801887	0.298597	0.245042	-0.655935	-1.46758	45	GNAS, CALM2, CAMK2D, CAMK4, PPP3CC, ADRB2, CALM3, ADORA2A, SLC25A5, ATP2A3, VDAC2, PRKCB, PRKACA, ITPKB, PPP3CB
Ad5	CANONICAL_NFKB_PATHWAY	0.131078	0.374088	0.17822	-0.769502	-1.39873	8	NFKBIA
Ad5	CARDIAC_MUSCLE_CONTRACTION	0.726244	0.830413	0.0664364	-0.364246	-0.786648	31	ATP1B3, ATP1B1, UQCRFS1, TPM3
Ad5	CCR1	0.0780591	0.296867	0.234393	-0.849687	-1.45363	6	DUSP6, CCR7, TRIB1
Ad5	CCR1_7 and cell signaling	0.0780591	0.296867	0.234393	-0.849687	-1.45363	6	DUSP6, CCR7, TRIB1
Ad5	CCR3_Signaling_in_Eosinophils	0.0736041	0.291292	0.266351	-0.612696	-1.42324	66	GNAS, PRKCH, PIK3R1, GNG10, CALM2, RHOA, PPP1CC, CAMK4, GNB1, RRAS2, CALM3, GNAI2, GNAI3, CFL1
Ad5	CCR5_Signaling_in_Macrophages	0.004852	0.136991	0.407018	-0.764162	-1.72158	49	JUN, FOS, GNAS, PRKCH, GNG10, CALM2, CD3E, MAP2K4, CAMK4, GNB1, CALM3, GNAI2, GNAI3
Ad5	CD1 and other DC receptors	0.518962	0.707237	0.0770737	-0.714542	-0.978119	1	CD9
Ad5	CD27_Signaling_in_Lymphocytes	0.114754	0.342823	0.202072	-0.629902	-1.41359	43	JUN, FOS, NFKBIA, MAP2K4
Ad5	CD28 costimulation	0.0786749	0.296867	0.231127	-0.850521	-1.49472	7	CD28, LIME1, LCK, GRAP2
Ad5	CD28_Signaling_in_T_Helper_Cells	0.00499301	0.136991	0.407018	-0.688966	-1.68234	89	JUN, CD28, FOS, NFKBIA, LAT, PIK3R1, PTPRC, CTLA4, CALM2, ARPC2, CD3E, ARPC1B, MAP2K4, CAMK4, PPP3CC, CALM3, MALT1, FYN, ARPC5, ARPC1A, ITK, LCK, ARPC4
Ad5	CD4 N	0.156109	0.410965	0.168238	-0.636528	-1.36438	29	IL7R, TCF7, LEF1, LAT
Ad5	CD4 T cell surface signature Th1-stimulated	0.340909	0.583148	0.102822	-0.739037	-1.13222	3	GPR19, TSPAN5, NDFIP2
Ad5	CD4 T cell surface signature Th2-stimulated	0.0824524	0.304027	0.227987	-0.827797	-1.50469	8	CD28, ITM2A
Ad5	CD4 memory	0.0634146	0.281511	0.282013	-0.675992	-1.50842	47	IL7R, TCF7, CD28, ETS1, CD69, LEF1, ZFP36L2, CTLA4, CD3E, RASA3
Ad5	CD4 memory activated	0.312102	0.552323	0.110122	-0.55154	-1.15153	22	CD28, CTLA4
Ad5	CD4 memory resting	0.0646922	0.284631	0.287805	-0.709376	-1.5755	40	IL7R, TCF7, CD28, ETS1, CD69, LEF1, ZFP36L2, CTLA4, CD3E, RASA3
Ad5	CD40_Signaling	0.0499903	0.265758	0.321776	-0.674346	-1.53779	54	JUN, FOS, NFKBIA, TNFAIP3, PIK3R1, MAP2K4
Ad5	CD8 EX	0.247357	0.50091	0.12564	-0.6194	-1.24419	16	NFKBIA, ID2, SERTAD1
Ad5	CD8 Ex.vs.N	0.0893372	0.317505	0.17822	0.605324	1.35896	166	IRF7, IFIT3, LY6A, IFIT1, ISG20, RSAD2, OAS1A, IFIH1, MX1, TREML2
Ad5	CD8.lm22	0.0864406	0.312623	0.287805	-0.692502	-1.53803	40	PIK3IP1, IL7R, TCF7, CD69, LEF1, CD3E, DUSP2, RASA3
Ad5	CDK5_Signaling	0.101415	0.330101	0.216543	-0.643783	-1.44039	45	GNAS, FOSB, PPP1CC, EGR1, PPP1R14B, RRAS2, PPP1R12A, PPM1J, PRKAR1A, PPP2R5A, MAPK3, PRKACA, PPP2R1A
Ad5	CELL ADHESION	0.160256	0.415126	0.160801	-0.636962	-1.33465	23	CYTIP, LEF1, PTPRC, BCL2, CD96, CCR7
Ad5	CELL_ADHESION_MOLECULES_CAMS	0.24612	0.500193	0.129443	-0.560643	-1.19635	27	CD28, ITGA4, PTPRC, CTLA4, PECAM1
Ad5	CELL_CYCLE	0.62599	0.771079	0.05653	0.398543	0.851172	87	CCND2, RBX1, ANAPC11, YWHAE, YWHAH, PRKDC, ANAPC13, ANAPC10, CDC25A, CDK2, CREBBP, CDK4, HDAC1, TGFB1, BUB3
Ad5	CHEMOKINE CLUSTER	0.00800436	0.158964	0.38073	-0.922434	-1.76063	12	DUSP1, NFKBIA, TNFAIP3
Ad5	CHEMOKINE_SIGNALING_PATHWAY	0.58871	0.748786	0.0602484	0.41584	0.882795	89	STAT1, STAT2, GRK2, NFKBIB, GNG5
Ad5	CHOLESTEROL_HOMEOSTASIS	0.0668258	0.285163	0.271289	-0.6914	-1.52579	37	PNRC1
Ad5	CHROMA_REGULATORS	0.842444	0.897972	0.0435378	0.335334	0.710065	85	KMT2A, NPM1, BAZ1B, BAZ1A, NASP, RUVBL1, TAF6L, ITGB3BP, BRD3, METTL3, MEN1, CBX5, HMGN2, KAT6A, SUV39H1, SETD1B, HDAC1, KAT2A, MTF2
Ad5	CHRONIC_MYELOID_LEUKEMIA	0.263158	0.513252	0.133555	-0.514209	-1.17189	56	NFKBIA, PIK3R1, CBLB, CDKN1B, CTBP1, TGFBR2
Ad5	CIRCADIAN_RHYTHM_MAMMAL	0.0271028	0.197938	0.352488	-0.902142	-1.58544	7	PER1
Ad5	CITRATE_CYCLE_TCA_CYCLE	0.717345	0.8244	0.0643583	-0.362253	-0.764834	24	SDHB, MDH1
Ad5	CLOTTING CASCADE	0.811395	0.881477	0.0544556	0.524859	0.744885	2	C1QBP, PRCP
Ad5	CNTF_Signaling	0.533929	0.712339	0.0699459	0.481099	0.939948	31	STAT1
Ad5	COLLAGEN&ADHESION PROTEINS	0.0738523	0.291292	0.234393	-0.947892	-1.29754	1	CTSB
Ad5	COLORECTAL_CANCER	0.00255174	0.128172	0.431708	-0.792947	-1.76562	48	JUN, TCF7, FOS, LEF1, PIK3R1, BCL2, RHOA
Ad5	COMPLEMENT	0.0979133	0.330101	0.179782	0.648018	1.37972	90	IRF7, IRF2, PSMB9, CTSS, VCPIP1, RHOG, CALM1, CD40LG
Ad5	COMPLEMENT CASCADE	0.155673	0.410773	0.183024	-0.518873	-1.26899	90	PPIA, TNFAIP3, PIK3R1, SRGN, DUSP6, GNG10, CBLB, CTSC, PECAM1, CALM3, CTSB, CPM, PSAP, CFL1, PLAUR, LCK, IRF1, ECM1, CD55, LIPA, PRKCB, DGKE, CD81, CTSD
Ad5	COMPLEMENT_AND_COAGULATION_CASCADES	0.229339	0.488507	0.129443	-0.783369	-1.20014	3	PLAUR, CD55, CD46
Ad5	CORO1A-DEF6 network (I)	0.858974	0.910841	0.0557104	-0.311876	-0.653487	23	DEF6, TECR, DGKZ
Ad5	CORO1A-DEF6 network (II)	0.813163	0.881598	0.0579755	-0.360385	-0.694859	13	DEF6, DGKZ
Ad5	CORTICO-TROPIN-RELEASING_HORMONE	0.0130446	0.167421	0.38073	-0.752581	-1.67574	48	FOS, GNAS, JUND, NFKBIA, FOSB, BCL2, RHOA, JUNB, GRK6, GNB1, GNAI2
Ad5	CREB_Signaling_in_Neurons	0.158602	0.414637	0.183024	-0.514381	-1.26191	94	GNAS, PRKCH, PIK3R1, PDIA3, GNG10, CALM2, CAMK2D, GTF2B, CAMK4, GNB1, RRAS2, CALM3, GNAI2, ATF2, GNAI3
Ad5	CSF receptors network (monocyte)	0.125761	0.365028	0.17822	-0.892248	-1.28413	2	FOS
Ad5	CTLA4_PATHWAY	0.0119278	0.166694	0.38073	-0.746558	-1.70385	51	CD28, PTPN22, LAT, PIK3R1, CTLA4, CD3E, FYN, AP2S1, AP2M1, ITK, LCK
Ad5	CTLA4_Signaling_in_Cytotoxic_T_Lymphocytes	0.0285058	0.198419	0.352488	-0.670735	-1.5517	61	CD28, PTPN22, LAT, PIK3R1, CTLA4, CD3E, FYN, AP2S1, AP2M1, LCK, PPM1J, GRAP2
Ad5	CXCR4_Signaling	0.00645964	0.156601	0.407018	-0.700401	-1.67785	82	JUN, FOS, GNAS, PRKCH, PIK3R1, RHOH, GNG10, RHOA, MAP2K4, EGR1, RHOB, GNB1, RRAS2, GNAI2, GNAI3, MYL6, MYL12B
Ad5	CYSTEINE_AND_METHIONINE_METABOLISM	0.729367	0.833141	0.0583453	0.395895	0.74269	20	DNMT3A, SRM, LDHA, ENOPH1, MAT2A, APIP, DNMT1
Ad5	CYTOKINES - RECEPTERS CLUSTER	0.0527426	0.267784	0.287857	-0.837571	-1.55685	9	IL7R, IL31RA
Ad5	CYTOKINE_CYTOKINE_RECEPTOR_INTERACTION	0.42891	0.637885	0.0972151	-0.454927	-1.01388	42	IL7R, IFNGR1
Ad5	CYTOPLASMIC_RIBOSOMAL_PROTEINS	0.0109718	0.165546	0.38073	0.974234	1.49366	3	FAU
Ad5	CYTOSOLIC_DNA_SENSING_PATHWAY	0.0157552	0.167421	0.352488	0.878771	1.71854	30	IRF7, ZBP1, ADAR, NFKBIB, STING1, PYCARD, POLR1D, POLR1C
Ad5	Calcium-induced_T_Lymphocyte_Apoptosis	0.319809	0.559542	0.116234	-0.503569	-1.11449	39	PRKCH, CALM2, CD3E, CAMK4, PPP3CC, CALM3, LCK, ATP2A3, PRKCB, PPP3CB, CAPN2
Ad5	Calcium_Signaling	0.203562	0.464582	0.155242	-0.544232	-1.26788	62	CALM2, CAMK1D, CAMK2D, CAMK4, PPP3CC, MYH9, CALM3, TPM3, ATF2, MYL6, RCAN3, ATP2A3, RAP1B, PRKAR1A, MAPK3, PRKACA
Ad5	Cardiac_Hypertrophy_Signaling	0.020486	0.174362	0.352488	-0.609	-1.53842	117	JUN, GNAS, PIK3R1, RHOH, PDIA3, GNG10, CALM2, RHOA, MAP2K4, CAMK4, PPP3CC, RHOB, GNB1, ADRB2, RRAS2, CALM3, GNAI2, TGFBR2, ATF2, GNAI3, MYL6, MYL12B
Ad5	Cardiac_beta-adrenergic_Signaling	0.0557551	0.268198	0.321776	-0.642086	-1.49431	63	GNAS, AKAP13, PDE7A, GNG10, PPP1CC, PPP1R14B, GNB1, GNAI2, AKAP12, GNAI3, PDE4D, PPP1R12A, ATP2A3, PPM1J, PRKAR1A, PPP2R5A, PRKACA, GNA13, PPP2R1A
Ad5	Cardiomyocyte_Differentiation_via_BMP_Receptors	0.107438	0.332983	0.195789	-0.828517	-1.39391	5	ATF2, SMAD4, SMAD5, MAP3K7
Ad5	Caveolar-mediated_Endocytosis_Signaling	0.463415	0.664874	0.0758887	0.50217	0.993826	34	B2M, CD48
Ad5	Cdc42_Signaling	0.213568	0.469435	0.15017	-0.517645	-1.22885	73	JUN, FOS, ITGA4, ARPC2, CD3E, ARPC1B, MAP2K4, ATF2, MYL6, CFL1, MYL12B, ARPC5, ARPC1A, ITK, ARPC4
Ad5	Cell_Cycle:_G1_S_Checkpoint_Regulation	0.499142	0.694139	0.0713053	0.48136	0.960218	39	CCND2, MAX, SUV39H1, CDC25A, CDK2, CDK4, HDAC1, TGFB1, HDAC10, SIN3A, E2F6, ATM, CDK6, HDAC2, E2F4, PA2G4, E2F2
Ad5	Cell_Cycle:_G2_M_DNA_Damage_Checkpoint_Regulation	0.522222	0.707926	0.0824344	-0.44977	-0.957053	26	YWHAZ, GADD45A, CDC34, TOP2B, CKS2
Ad5	Cell_Cycle_Control_of_Chromosomal_Replication	0.951036	0.969012	0.0452247	0.271586	0.514906	22	RPA3, CDK2, CDK4, ORC5, CDK6
Ad5	Cell_Cycle_Regulation_by_BTG_Family_Proteins	0.109208	0.333216	0.197822	-0.702474	-1.44962	21	BTG1
Ad5	Cellular_Effects_of_Sildenafil_(Viagra)	0.0161396	0.167615	0.352488	-0.740347	-1.64999	42	ACTB, GNAS, PDIA3, CALM2, PPP1CC, CAMK4, MYH9, CALM3, MYL6, MYL12B, PDE4D, PPP1R12A, PRKAR1A, PRKACA
Ad5	Ceramide_Signaling	0.057914	0.274304	0.321776	-0.65616	-1.49672	57	JUN, FOS, PIK3R1, BCL2, MAP2K4, RRAS2, PPM1J, CERK, PPP2R5A, MAPK3, PPP2R1A, CTSD, PIK3C2A
Ad5	Chemokine_Signaling	0.00722317	0.158964	0.407018	-0.784892	-1.75824	41	JUN, FOS, CALM2, CAMK1D, RHOA, CAMK2D, PPP1CC, CAMK4, RRAS2, CALM3, GNAI2, GNAI3, CFL1
Ad5	Cholecystokinin_Gastrin-mediated_Signaling	0.021935	0.181244	0.352488	-0.706296	-1.60966	56	JUN, FOS, PRKCH, RHOH, RHOA, MAP2K4, RHOB, RRAS2, ATF2
Ad5	Chondroitin_Sulfate_Biosynthesis	0.674858	0.799937	0.0613026	0.424919	0.790009	15	B3GAT3, HS6ST1
Ad5	Chronic_Myeloid_Leukemia_Signaling	0.934319	0.959754	0.0397596	0.29777	0.622253	75	CCND2, NFKB2, SOS1, PIK3C3, NRAS, SUV39H1, PIK3CD, RELB, MAP2K1, CDK4, HDAC1, TGFB1, HDAC10, HRAS, PIK3R4, SIN3A, E2F6, PIK3R2, ATM, CDK6, BAD, HDAC2, CRKL, E2F4, PA2G4, E2F2
Ad5	Circadian_Rhythm_Signaling	0.107527	0.332983	0.199915	-0.770611	-1.47085	12	PER1, ATF2
Ad5	Citrate_Cycle	0.707006	0.819172	0.0646485	-0.364619	-0.761267	22	SDHB, MDH1
Ad5	Clathrin-mediated_Endocytosis_Signaling	0.0801034	0.298597	0.257206	-0.575331	-1.37824	82	UBB, UBC, ACTB, PIK3R1, ARF6, ARPC2, ARPC1B, PPP3CC, RAB11B, SH3GLB2, AP2S1, AP2M1, ARPC5, ARPC1A, ARPC4
Ad5	Cleavage_and_Polyadenylation_of_Pre-mRNA	0.853763	0.907474	0.0562941	-0.345727	-0.659883	12	PABPN1
Ad5	Coagulation_System	0.105788	0.332028	0.193813	-0.932199	-1.27606	1	PLAUR
Ad5	Colorectal_Cancer_Metastasis_Signaling	0.0538492	0.267784	0.321776	-0.57367	-1.43295	107	JUN, TCF7, FOS, JAK1, GNAS, LEF1, PIK3R1, RHOH, IFNGR1, GNG10, RHOA, MAP2K4, RHOB, GNB1, RRAS2, GNAI2, TGFBR2
Ad5	Communication_between_Innate_and_Adaptive_Immune_Cells	0.469466	0.67184	0.0799859	0.54069	0.993005	14	B2M, CD3G, CD40LG
Ad5	Complement_System	0.300203	0.545473	0.109684	-0.783275	-1.12729	2	CD55, CD46
Ad5	Corticotropin_Releasing_Hormone_Signaling	0.00422275	0.136991	0.407018	-0.763425	-1.73695	53	JUN, FOS, GNAS, JUND, PRKCH, CALM2, CAMK4, CALM3, GNAI2, ATF2, GNAI3, ARPC5, RAP1B, PRKAR1A, MAPK3, PRKCB, PRKACA
Ad5	Cortisol signaling	0.0404266	0.234557	0.321776	-0.762094	-1.62164	26	FKBP5
Ad5	Crosstalk_between_Dendritic_Cells_and_Natural_Killer_Cells	0.257778	0.513252	0.126254	-0.561321	-1.19442	26	CD28, ACTB, CD69, CAMK2D, TLN1, CCR7
Ad5	Cyanoamino_Acid_Metabolism	0.487476	0.686347	0.0785029	0.585947	0.997271	7	SHMT2, GBA2, GBA, GGT5
Ad5	Cyclins_and_Cell_Cycle_Regulation	0.675768	0.800177	0.0564118	0.403334	0.813673	49	CCND2, SUV39H1, CDC25A, CDK2, CDK4, HDAC1, TGFB1, HDAC10, SIN3A, E2F6, ATM, CDK6, PPP2R5D, HDAC2, E2F4, PA2G4, E2F2, PPP2R1B
Ad5	Cysteine_Metabolism	0.484733	0.683397	0.0782955	0.531772	0.976627	14	CARS, LDHA, HS6ST1
Ad5	Cytotoxic_T_Lymphocyte-mediated_Apoptosis_of_Target_Cells	0.261036	0.513252	0.11524	0.669579	1.25611	20	B2M, CD3G
Ad5	DC surface signature	0.538784	0.713963	0.0776799	-0.458623	-0.93775	19	ATP1B1, RAMP1, SPINT2, DENND1B
Ad5	DDX58_IFIH1_MEDIATED_INDUCTION_OF_INTERFERON_ALPHA_BETA	0.0690236	0.285163	0.222056	0.726362	1.48019	53	IRF7, ISG15, DHX58, IFIH1, UBA7, NFKBIB, NLRC5
Ad5	DER_IFN_ALPHA_RESPONSE_UP	0.0293049	0.198642	0.352488	0.820815	1.66843	52	IFIT3, ISG15, IFIT1, BST2, OAS2, STAT1, B2M, IRF9, IFI35, PML, PSME1, ADAR, MX1, MX2, PSMB10, IRF2, TAP1, PSMB9, NMI, PSMB8, TRIM21, SEM1
Ad5	DEX_H_BOX_HELICASES_ACTIVATE_TYPE_I_IFN_AND_INFLAMMATORY_CYTOKINES_PRODUCTION	0.0203224	0.17428	0.352488	0.951616	1.61963	7	IRF7
Ad5	DIFFERENTIATION_OF_WHITE_AND_BROWN_ADIPOCYTE	0.532819	0.712102	0.0739901	0.586001	0.969212	5	CEBPG
Ad5	DILATED_CARDIOMYOPATHY	0.0231061	0.185115	0.352488	-0.800902	-1.70422	26	ITGA4, ACTB, GNAS, TPM3
Ad5	DN.SEVERE.COV.vs.HEALTHY	0.45777	0.660964	0.0749279	0.497117	1.0079	47	LGALS3BP, SH2D3C, YWHAE, MBD1
Ad5	DNA repair	0.534884	0.712339	0.0785029	-0.461045	-0.926104	16	RPA1, POLE2, FEN1, FANCI
Ad5	DNA_Double-Strand_Break_Repair_by_Homologous_Recombination	0.526539	0.708436	0.0795565	-0.486926	-0.924673	10	RPA1
Ad5	DNA_Double-Strand_Break_Repair_by_Non-Homologous_End_Joining	0.896422	0.935253	0.0479259	0.309563	0.570561	13	XRCC6, PRKDC, ATM, MRE11A
Ad5	DNA_Methylation_and_Transcriptional_Repression_Signaling	0.443038	0.647957	0.0886261	-0.503304	-1.02093	18	MBD2, RBBP4, SAP18, SUDS3
Ad5	DNA_REPAIR	0.508423	0.701016	0.0647943	0.437181	0.951259	119	CMPK2, RBX1, POLR2K, NCBP2, POLR2G, RPA3, POLR2F, SF3A3, TAF6, TAF12, POLR1C, EDF1, POLD4, GMPR2, POLB, RFC5, POLR2E, EIF1B, SNAPC5
Ad5	DNA_REPLICATION	0.880702	0.923961	0.0454968	0.331266	0.649671	33	RPA3, POLD4, RNASEH2C, RFC1, RFC5, RNASEH2A, POLE4, PRIM1, SSBP1
Ad5	DORSO_VENTRAL_AXIS_FORMATION	0.316129	0.55712	0.110122	-0.604932	-1.15462	12	ETS1, ETS2
Ad5	DRUG_METABOLISM_CYTOCHROME_P450	0.415612	0.632356	0.0922597	-0.566724	-1.05341	9	GSTP1, MGST2
Ad5	DRUG_METABOLISM_OTHER_ENZYMES	0.938547	0.962351	0.0453152	0.286751	0.529246	12	IMPDH2, UCK2, UMPS, GUSB, UCK1
Ad5	Death_Receptor_Signaling	0.722222	0.828324	0.0526973	0.381211	0.772442	48	DAXX, NFKBIB, CFLAR, TRAF2, NFKB2, TRADD
Ad5	Dendritic_Cell_Maturation	0.190476	0.449948	0.126254	0.615383	1.26887	62	STAT1, B2M, LTB, STAT2, NFKBIB, CD3G
Ad5	Differential_Regulation_of_Cytokine_Production_in_Intestinal_Epithelial_Cells_by_IL-17A_and_IL-17F	0.772455	0.860649	0.0574877	0.614279	0.814564	1	TNF
Ad5	Differential_Regulation_of_Cytokine_Production_in_Macrophages_and_T_Helper_Cells_by_IL-17A_and_IL-17F	0.772455	0.860649	0.0574877	0.614279	0.814564	1	TNF
Ad5	DnTregs	0.108997	0.333216	0.176694	0.700994	1.40764	45	ISG20, IFI35, EPSTI1, CD74, GBP5, LGALS9, SHMT2
Ad5	Docosahexaenoic_Acid_(DHA)_Signaling	0.24605	0.500193	0.130777	-0.567194	-1.21161	28	PIK3R1, BCL2, PNPLA2, FOXO1, PIK3C2A, GSK3B, GSK3A
Ad5	Dopamine_Receptor_Signaling	0.375	0.609914	0.103958	-0.489623	-1.05721	33	PPP1CC, PPP1R14B, PPP1R12A, PPM1J, PRKAR1A, PPP2R5A, PRKACA, PPP2R1A
Ad5	Down in Tregs	0.00168954	0.128172	0.45506	-0.675253	-1.70288	114	IL7R, SATB1, TCF7, BTLA, USP3, ZFP36L2, TNFAIP3, PDE7A, ACTN1, DENND2D, CBLB, ZBTB20, CSNK1G2, ARRDC2, RBMS1, TGFBR2, STAT4, CD96, GIMAP5, PDE4D, IGFBP4, RASSF2, ID2, MTSS1, ELF2, FHIT, RASGRP2, MATK, RBL2, ARRB2, ITPKB
Ad5	Down in Tregs2	0.502655	0.69731	0.0725352	0.492209	0.96257	30	CLEC2D, LTB, CD27, CD3G
Ad5	E2F transcription factor network	0.611111	0.76271	0.0741759	-0.409477	-0.871314	26	STMN1, POLE2, DCK, RANBP1
Ad5	E2F1 targets (Q3)	0.261603	0.513252	0.121543	-0.602457	-1.22206	18	STMN1, POLE2, DCK, RANBP1
Ad5	E2F1 targets (Q4)	0.343949	0.58461	0.103958	-0.59537	-1.13061	10	STMN1, POLE2, RANBP1
Ad5	E2F_TARGETS	0.1	0.330101	0.245042	-0.49542	-1.27873	133	UBE2S, HMGB2, HNRNPD, JPT1, SMC6, CDKN1B, STMN1, RPA1, ANP32E, HMGB3, PLK4, PSIP1
Ad5	ECM_RECEPTOR_INTERACTION	0.0658174	0.284631	0.257206	-0.812901	-1.5437	10	ITGA4, CD44
Ad5	EFFECT_OF_PROGERIN_ON_GENES_INVOLVED_IN_HUTCHINSONGILFORD_PROGERIA_SYNDROME	0.179872	0.435159	0.151149	-0.633905	-1.30812	21	LEF1, MBD2, RBBP4
Ad5	EGF_Signaling	0.28401	0.535831	0.124434	-0.522064	-1.15543	39	JUN, FOS, JAK1, PIK3R1, MAP2K4
Ad5	EIF2_Signaling	0.481108	0.68162	0.0940503	-0.408661	-0.953056	67	PPP1R15A, PABPC1, PIK3R1, EIF3F, PPP1CC, RRAS2, EIF1, EIF2AK4
Ad5	ENDOCYTOSIS	0.575843	0.741586	0.0899861	-0.369734	-0.918613	103	ARAP2, SMURF2, ARF6, ASAP1, CBLB, GRK6, ACAP2, ADRB2, RAB11B, SH3GLB2, AP2S1, AP2M1, RAB11FIP2
Ad5	ENDOMETRIAL_CANCER	0.0874704	0.314338	0.234393	-0.665155	-1.47876	38	TCF7, LEF1, PIK3R1
Ad5	ENDOTHELIUM	0.301136	0.546292	0.105125	0.643757	1.20865	18	SPN, SELL, JAML, TNFRSF1A, SELPLG, S1PR4
Ad5	ENRICHED IN B CELLS	0.20983	0.46663	0.129443	0.719455	1.33761	15	LTB, CD52, PTPN6
Ad5	ENRICHED IN MONOCYTES	0.106383	0.332028	0.2114	-0.642944	-1.44026	41	FOS, DUSP6, FOSB, ACTN1, PADI2, SGK1, KLF4, PLAUR
Ad5	EPITHELIAL_CELL_SIGNALING_IN_HELICOBACTER_PYLORI_INFECTION	0.0529589	0.267784	0.321776	-0.712694	-1.56358	36	JUN, NFKBIA, MAP2K4
Ad5	EPITHELIAL_MESENCHYMAL_TRANSITION	0.0985577	0.330101	0.222056	-0.655398	-1.45562	40	JUN, TNFAIP3, PDLIM4, RHOB, CD44, PPIB, GADD45A, PLAUR, IGFBP4, ID2, ECM1, COPA, SNTB1
Ad5	ERBB_SIGNALING_PATHWAY	0.0800971	0.298597	0.248911	-0.642926	-1.46266	52	JUN, PIK3R1, CBLB, CAMK2D, MAP2K4, CDKN1B
Ad5	ERK5_Signaling	0.119159	0.35127	0.197822	-0.65102	-1.41834	34	FOS, YWHAZ, SGK1, RRAS2, ATF2, IL6ST
Ad5	ERKS_ARE_INACTIVATED	0.25	0.505357	0.12564	-0.653147	-1.24359	11	DUSP6, MAPK3, PPP2R1A
Ad5	ERK_MAPK_Signaling	0.00925879	0.165546	0.38073	-0.621155	-1.55976	113	H3F3B, DUSP1, FOS, ETS1, ITGA4, H3F3A, PIK3R1, YWHAZ, DUSP6, DUSP2, ETS2, PPP1CC, PPP1R14B, RRAS2, ATF2, TLN1, FYN
Ad5	ERK_MAPK_TARGETS	0.276151	0.52795	0.11725	-0.611906	-1.19951	14	DUSP6, MAPK3, PPP2R1A
Ad5	ERK_PATHWAY_IN_HUNTINGTONS_DISEASE	0.909263	0.942569	0.0474483	0.328362	0.575215	8	HRAS, CASP7, MAP2K7
Ad5	ESTROGEN_RESPONSE_EARLY	0.00252326	0.128172	0.431708	-0.733899	-1.73924	74	FKBP5, NRIP1, FOS, NAV2, BCL2, SH3BP5, TOB1, BAG1, CD44, UGCG, KLF4, IGFBP4, INPP5F, IL6ST
Ad5	ESTROGEN_RESPONSE_LATE	0.0314665	0.20448	0.321776	-0.662462	-1.55304	69	FKBP5, PDCD4, NRIP1, FOS, JAK1, BCL2, DUSP2, PLK4, SGK1, TOB1, BAG1, CD44, PKP3, ZFP36, BTG3, KLF4, IGFBP4, IL6ST, TSPAN13, HSPA4L, ID2, CKB
Ad5	ETHER_LIPID_METABOLISM	0.73499	0.837873	0.0615707	-0.430489	-0.756547	7	PAFAH1B3, PLA2G12A, AGPS, LPCAT1
Ad5	EXTRACELLULAR MATRIX	0.390496	0.618719	0.0946646	-0.720303	-1.10352	3	SMPDL3A
Ad5	EZH2	0.956772	0.970896	0.0647943	-0.275395	-0.70014	122	PTMA, CANX, PTBP1, POLE2, TLK1, VCP, NAP1L1, CCM2, COMMD4, ADD1, RASSF2, CERK, FANCI, FIBP, PACSIN2, MKRN1, SMC4, THADA, SLC4A7
Ad5	Eicosanoid_Signaling	0.0991561	0.330101	0.206588	-0.827026	-1.41486	6	PRDX6
Ad5	Endometrial_Cancer_Signaling	0.36643	0.603783	0.10673	-0.480878	-1.06908	38	LEF1, PIK3R1, RRAS2, PTEN
Ad5	Endoplasmic_Reticulum_Stress_Pathway	0.572779	0.73848	0.0692836	0.473246	0.87986	15	EIF2S1, TRAF2
Ad5	Endothelin-1_Signaling	0.00520371	0.136991	0.407018	-0.726744	-1.68402	65	JUN, FOS, GNAS, PRDX6, PRKCH, PIK3R1, PDIA3, RRAS2, GNAI2, GNAI3
Ad5	Eosinophils	0.649573	0.783143	0.0691198	-0.431148	-0.820905	11	GPR65, GPR183
Ad5	Ephrin_Receptor_Signaling	0.0715356	0.286396	0.287805	-0.564152	-1.38401	94	ITGA4, GNAS, GNG10, ARPC2, RHOA, ARPC1B, GNB1, RRAS2, GNAI2, ATF2, FYN, GNAI3, CFL1, ARPC5, ARPC1A, ARPC4, RAP1B, ABI1, MAP4K4, MAPK3, ACP1, GNA13
Ad5	Erythropoietin_Signaling	0.08	0.298597	0.252961	-0.641978	-1.46397	54	JUN, FOS, NFKBIA, PRKCH, PIK3R1
Ad5	Estrogen-Dependent_Breast_Cancer_Signaling	0.0441352	0.244907	0.321776	-0.719033	-1.59136	39	JUN, FOS, PIK3R1, RRAS2, ATF2
Ad5	Estrogen_Receptor_Signaling	0.00939143	0.165546	0.38073	-0.643891	-1.60836	107	H3F3B, NRIP1, H3F3A, HNRNPD, TAF7, GTF2B, RRAS2, CTBP1
Ad5	FACTORS_INVOLVED_IN_MEGAKARYOCYTE_DEVELOPMENT_AND_PLATELET_PRODUCTION	0.557545	0.725449	0.08654	-0.390543	-0.9089	63	ACTB, CAPZB, JMJD1C, DOCK10, KIF5B, IRF1, KIF16B, PRKAR1A, PRKACA, RBSN, CAPZA1, GATA3, AK3, MYB, RAC1
Ad5	FAK_Signaling	0.100251	0.330101	0.224966	-0.608692	-1.40288	58	ITGA4, ACTB, PIK3R1, ASAP1, RRAS2, TLN1, PTEN, FYN, CAPNS1, MAPK3, PIK3C2A, ARHGEF6, CAPN2, ITGB7, RAC1, CRK, PTK2, SOS2, ARHGEF7
Ad5	FAMILIAL_HYPERLIPIDEMIA_TYPE_2	0.641618	0.777636	0.0646485	0.570011	0.873919	3	LDLRAP1, USF1
Ad5	FAMILIAL_HYPERLIPIDEMIA_TYPE_5	0.836777	0.895754	0.0553643	-0.485696	-0.744099	3	SEL1L, LDLR
Ad5	FC_EPSILON_RI_SIGNALING_PATHWAY	0.457547	0.660964	0.0931455	-0.443068	-0.991314	45	LAT, PIK3R1, MAP2K4, FYN
Ad5	FC_GAMMA_R_MEDIATED_PHAGOCYTOSIS	0.0425795	0.239801	0.321776	-0.671771	-1.53097	56	LAT, PIK3R1, PTPRC, ARF6, GSN, ASAP1, ARPC2, ARPC1B, WASF2, CFL1, ARPC5, ARPC1A, ARPC4
Ad5	FGF_Signaling	0.991438	0.996721	0.0389556	0.227745	0.459109	46	PTPN6, SOS1, PIK3C3, ITPR1, PIK3CD, MAP2K1, MAP2K3, MAP2K6, CREB3, HRAS, PIK3R4, PRKCA, PIK3R2, ATM
Ad5	FIBRINOLYSIS	0.484778	0.683397	0.0894367	-0.432206	-0.969935	43	PIK3R1, EGR1, CAMK4, CTSB, PLAUR
Ad5	FLT3_Signaling_in_Hematopoietic_Progenitor_Cells	0.321549	0.561718	0.0940503	0.561965	1.1387	48	STAT1, STAT2, EIF4E
Ad5	FOCAL_ADHESION	0.0894737	0.317505	0.245042	-0.563329	-1.36076	85	JUN, ITGA4, ACTB, PIK3R1, BCL2, ACTN1, BIRC3, RHOA, PPP1CC, TLN1, PTEN, FYN, MYL12B
Ad5	FORMATION OF FIBRIN CLOT&CLOTTING CASCADE	0.811395	0.881477	0.0544556	0.524859	0.744885	2	C1QBP, PRCP
Ad5	FXR_RXR_Activation	0.826638	0.890347	0.057006	-0.347187	-0.687191	15	MAP2K4, FOXO1
Ad5	Factors_Promoting_Cardiogenesis_in_Vertebrates	0.0594966	0.274919	0.282013	-0.715129	-1.53208	30	TCF7, LEF1, PRKCH, TGFBR2, ATF2, SMAD4, SMAD5, PRKCB
Ad5	Fatty_Acid_Biosynthesis	0.826255	0.890347	0.052805	0.397651	0.657692	5	FASN, ACACA, BTD, ACSL3, MCAT
Ad5	Fatty_Acid_Elongation_in_Mitochondria	0.522199	0.707926	0.0797706	-0.475726	-0.941611	15	ECHS1, HADHA, HSD17B4
Ad5	Fatty_Acid_Metabolism	0.813842	0.881598	0.0635008	-0.331856	-0.734459	39	ECHS1, AKR1A1, HADHA, HSD17B4, RDH14
Ad5	Fc_Epsilon_RI_Signaling	0.338346	0.580314	0.115734	-0.480795	-1.09574	56	LAT, PRKCH, PIK3R1, MAP2K4, RRAS2, FYN, GRAP2, MAPK3, PRKCB, PIK3C2A
Ad5	FcgammaRIIB_Signaling_in_B_Lymphocytes	0.475973	0.675189	0.0891647	-0.44684	-0.962852	32	PIK3R1, MAP2K4, RRAS2
Ad5	Fcgamma_Receptor-mediated_Phagocytosis_in_Macrophages_and_Monocytes	0.0698254	0.286085	0.271289	-0.650258	-1.48652	55	ACTB, PRKCH, PIK3R1, ARF6, ARPC2, ARPC1B, RAB11B, TLN1, PTEN, FYN, ARPC5, ARPC1A, ARPC4, EZR, VAMP3, MAPK3, PRKCB, ACTR3, VAV3, PLD3, PRKCQ, RAC1, CRK
Ad5	Folate_Biosynthesis	0.852008	0.90646	0.0555947	-0.366286	-0.6658	8	DDX6, SPR, GCH1
Ad5	Fructose_and_Mannose_Metabolism	0.767619	0.860297	0.0555947	0.37038	0.694712	19	GMPPB, NUDT5, ALDOA, RDH11, FPGT
Ad5	G protein mediated calcium signaling	0.0507099	0.265758	0.287857	-0.955074	-1.37455	2	CAMK4, CALM3
Ad5	G protein receptors cluster	0.0507099	0.265758	0.287857	-0.955074	-1.37455	2	CAMK4, CALM3
Ad5	G-Protein_Coupled_Receptor_Signaling	0.0381563	0.225734	0.321776	-0.579099	-1.47225	122	DUSP1, GNAS, NFKBIA, PIK3R1, PDE7A, GPR65, DUSP6, CAMK2D, GPR183, CAMK4, ADRB2, RRAS2, GNAI2, ATF2, FYN, ADORA2A, PDE4D, CCR7
Ad5	G2M_CHECKPOINT	0.383285	0.613116	0.116739	-0.407568	-1.03616	122	UBE2S, HNRNPD, JPT1, CDKN1B, STMN1, CHMP1A, FOXN3, HMGB3, PLK4, HNRNPU, YTHDC1, HIF1A, ODC1, KIF5B
Ad5	GABA_Receptor_Signaling	0.040368	0.234557	0.321776	-0.826438	-1.66007	16	UBB, UBC, AP2S1, AP2M1
Ad5	GAP_JUNCTION	0.214797	0.470015	0.145516	-0.565712	-1.24842	37	GNAS, TUBA1A, TUBA1C, GNAI2, GNAI3, TUBA1B, MAPK3, PRKCB, PRKACA
Ad5	GCM_HDAC1	0.567376	0.732348	0.0813027	-0.403535	-0.885313	36	ARHGEF1, HNRNPD, HNRNPL, ANP32B
Ad5	GENE_AND_PROTEIN_EXPRESSION_BY_JAK_STAT_SIGNALING_AFTER_INTERLEUKIN_12_STIMULATION	0.0145636	0.167421	0.38073	-0.760076	-1.62838	30	PDCD4, HNRNPDL, PPIA, MSN, HNRNPA2B1, LCP1, STAT4, CFL1
Ad5	GLIOMA	0.360577	0.598383	0.10882	-0.485707	-1.07874	40	PIK3R1, CALM2, CAMK2D, CALM3, PTEN, MAPK3, PRKCB
Ad5	GLYCOLYSIS	0.747312	0.845112	0.0736213	-0.335915	-0.824087	94	PPIA, PKM, CITED2, DDIT4, STMN1, CD44, PGK1, MDH1, AKR1A1, GOT2, HSPA5
Ad5	GLYCOME	0.866852	0.913665	0.0353911	0.319224	0.724649	187	CLEC2D, ICAM2, LFNG, SELL, PGLYRP2, DPM3, LGALS9, B3GAT3, PIGF, ST3GAL1, OGT, B3GALNT2, LMAN2L, MPDU1, GALNT7, LGALS8, PIGV, GBA2, COG7, GALNT12, ST3GAL4, MAN1B1, B4GALT5, HS6ST1, PIGU, GBA, MGAT1, SLC35A1, COG6, DOLPP1, DAD1, ALG3, SLC35B2
Ad5	GLYCOME.Early	0.612663	0.762871	0.0652353	0.459048	0.847247	12	LGALS9, LGALS8, MGAT1, EDEM2
Ad5	GLYCOME.late	0.351607	0.59141	0.0956031	0.639205	1.11974	8	PGLYRP2, GALNS, IDS, GUSB
Ad5	GLYCOSAMINOGLYCAN_BIOSYNTHESIS_CHONDROITIN_SULFATE	0.717228	0.8244	0.0579755	0.424366	0.772063	11	B3GAT3
Ad5	GLYCOSAMINOGLYCAN_BIOSYNTHESIS_HEPARAN_SULFATE	0.612053	0.762871	0.0658312	0.455124	0.838845	13	B3GAT3, HS6ST1
Ad5	GLYCOSAMINOGLYCAN_BIOSYNTHESIS_KERATAN_SULFATE	0.404624	0.626586	0.0886261	0.630833	1.07367	7	ST3GAL1, B4GALT3
Ad5	GLYCOSPHINGOLIPID_BIOSYNTHESIS_GANGLIO_SERIES	0.0530786	0.267784	0.287857	-0.826865	-1.57022	10	B4GALNT1, HEXB
Ad5	GLYCOSPHINGOLIPID_BIOSYNTHESIS_GLOBO_SERIES	0.191983	0.449948	0.144631	-0.750579	-1.28408	6	HEXB
Ad5	GLYCOSPHINGOLIPID_BIOSYNTHESIS_LACTO_AND_NEOLACTO_SERIES	0.642722	0.778141	0.0636424	0.475112	0.832287	8	ST3GAL4, B4GALT3, ST8SIA1
Ad5	GLYCOSYLPHOSPHATIDYLINOSITOL_GPI_ANCHOR_BIOSYNTHESIS	0.668561	0.794969	0.0618406	0.416299	0.781602	18	PIGF, PIGV, PIGU
Ad5	GM-CSF_Signaling	0.605217	0.761229	0.0625237	0.433947	0.865113	43	STAT1
Ad5	GNF2_HDAC1	0.391892	0.618719	0.111011	-0.425608	-1.0468	96	SF3B1, HNRNPA3, KHDRBS1, HNRNPK, RBBP6, SRRM1, TAF7, PABPN1, RBM39, DDX46, ABT1, SMARCA5, HNRNPU, YTHDC1, CCDC59
Ad5	GNRH_SIGNALING_PATHWAY	0.0697115	0.286085	0.266351	-0.669422	-1.50814	49	JUN, GNAS, CALM2, CAMK2D, MAP2K4, CALM3
Ad5	GNRH_Signaling	0.0190789	0.173967	0.352488	-0.661198	-1.58258	78	JUN, FOS, GNAS, PRKCH, CAMK2D, MAP2K4, EGR1, RRAS2, GNAI2, ATF2, GNAI3
Ad5	GO_AGING	0.00493766	0.136991	0.407018	-0.602101	-1.58012	147	PDCD4, JUN, FOS, EEF2, UCP2, YPEL3, BCL2, GSN, MBD2, CTSC, SMC6, CANX, PEBP1, TGFBR2, SIRT1, PTEN, TERF2, RSL1D1, PDE4D
Ad5	GO_ATP_DEPENDENT_CHROMATIN_REMODELING	0.411348	0.631126	0.0995791	-0.462537	-1.03613	41	ACTB, MBD2, RBBP4, ANP32E, SMARCA5, PSME4, CENPQ, SMARCE1, SMARCAD1, CENPA, RBBP7
Ad5	GO_CELL_AGING	0.222506	0.480682	0.148262	-0.532249	-1.22667	60	PDCD4, YPEL3, BCL2, SMC6, SIRT1, PTEN, TERF2, RSL1D1
Ad5	GO_CHROMATIN	0.0107676	0.165546	0.38073	-0.528548	-1.48212	253	H3F3B, NRIP1, JUN, SATB1, TCF7, HMGB2, ACTB, H3F3A, JUND, USP3, CITED2, HNRNPK, MBD2, MCRS1, JUNB, H1F0, RBBP4, AFF4, PADI2, ANP32E, TRIM24, PSIP1, HP1BP3, SIRT1, PINK1
Ad5	GO_CHROMATIN_ASSEMBLY_OR_DISASSEMBLY	0.0659898	0.284631	0.282013	-0.622778	-1.44666	66	H3F3B, HMGB2, H3F3A, H1F0, HMGB1, RBBP4, ANP32B, HP1BP3, SMARCA5
Ad5	GO_CHROMATIN_BINDING	0.00207881	0.128172	0.431708	-0.550793	-1.53963	262	H3F3B, JUN, SATB1, FOS, ACTB, H3F3A, LEF1, PER1, CITED2, HNRNPD, MBD2, H1F0, RBBP4, TRIM24, PSIP1, HP1BP3, SMARCA5, ATF2, KDM5A, FOXO1, ATAD2B, TOP2B
Ad5	GO_CHROMATIN_DISASSEMBLY	0.913858	0.9456	0.0467883	0.311776	0.567225	11	ARID1A, SMARCB1, SMARCC2, SMARCC1
Ad5	GO_CHROMATIN_DNA_BINDING	0.00250267	0.128172	0.431708	-0.784703	-1.76786	49	H3F3B, ACTB, H3F3A, PER1, MBD2, H1F0, RBBP4
Ad5	GO_CHROMATIN_MODIFICATION	0.690141	0.809477	0.110122	-0.317816	-0.926275	358	SATB1, IKZF1, ACTB, USP3, LEF1, PER1, MBD2, MCRS1, JMJD1C, RBBP4, EPC1, PADI2, ANP32E, SCMH1, CTBP1, SMARCA5, SAP18, ATF2, SIRT1, KDM5A, TLK1, CHD1, KDM5B, TDG, PSME4, SUDS3, MORF4L1, ARID5B, CENPQ, RTF1, UBN1, BRDT, PHF20, CUL4B, MBIP, SMARCE1, TLK2, SMARCAD1, PRKCB, AEBP2, RBL2, MYSM1, IRF4, BAP1, CENPA, ASXL1, RBBP7, BRD4, CHD9, KDM6A, SAP30L, PKN1, MAP3K7, GATA3, SFPQ, PBRM1, MTA3, SUZ12, SIN…
Ad5	GO_CHROMATIN_ORGANIZATION	0.0129089	0.167421	0.38073	-0.457281	-1.34067	382	H3F3B, SATB1, IKZF1, HMGB2, ACTB, H3F3A, USP3, LEF1, PER1, MBD2, MCRS1, H1F0, HMGB1, JMJD1C, RBBP4, EPC1, ANP32B, PADI2, ANP32E, SCMH1, CTBP1, HP1BP3, SMARCA5, SAP18, ATF2, SIRT1, KDM5A, TLK1, CHD1, NAP1L1, KDM5B, TDG, PSME4, SUDS3, MORF4L1, ARID5B, CENPQ, RTF1, UBN1, BRDT, PHF20, CUL4B, MBIP, SMARCE1, TLK2, SMARCAD1, PRKCB, SET, SRPK1, CHAF1B, AEBP2, RBL2
Ad5	GO_CHROMATIN_REMODELING	0.588391	0.748786	0.0852885	-0.372525	-0.911068	90	SATB1, ACTB, MBD2, RBBP4, PADI2, ANP32E, SCMH1, SMARCA5, CHD1, PSME4, MORF4L1, CENPQ, BRDT, SMARCE1, SMARCAD1
Ad5	GO_CHROMATIN_SILENCING	0.0146391	0.167421	0.38073	-0.811645	-1.72708	26	H3F3B, H3F3A, MBD2, SMARCA5, SIRT1
Ad5	GO_CHROMATIN_SILENCING_AT_RDNA	0.0165706	0.16899	0.352488	-0.92646	-1.72207	9	H3F3B, H3F3A, MBD2, SMARCA5, SIRT1
Ad5	GO_CORTICOSTEROID_HORMONE_SECRETION	0.592292	0.749726	0.0711327	-0.656164	-0.944354	2	CRY1, PTPN11
Ad5	GO_CORTISOL_BIOSYNTHETIC_PROCESS	0.167665	0.428597	0.151149	0.915189	1.21359	1	REST
Ad5	GO_CORTISOL_BIOSYNTHETIC_REGULATION_OF_CORTISOL_SECRETION	0.346821	0.587726	0.0975449	0.748497	1.14757	3	REST
Ad5	GO_COVALENT_CHROMATIN_MODIFICATION	0.652015	0.784358	0.0982123	-0.3325	-0.921536	239	SATB1, USP3, LEF1, PER1, MBD2, MCRS1, JMJD1C, RBBP4, EPC1, PADI2, CTBP1, SAP18, ATF2, SIRT1, KDM5A, KDM5B, SUDS3, MORF4L1, ARID5B, RTF1, PHF20, CUL4B, MBIP, SMARCAD1, PRKCB, MYSM1, IRF4, BAP1, ASXL1, RBBP7, KDM6A, SAP30L, PKN1, MAP3K7, SFPQ, MTA3, SUZ12, SIN3B, TAF5L
Ad5	GO_EUCHROMATIN	0.0520065	0.267784	0.321776	-0.777757	-1.59029	19	JUN, TCF7, H1F0, TRIM24, SIRT1, KLF4
Ad5	GO_GLUCOCORTICOID_SECRETION	0.592292	0.749726	0.0711327	-0.656164	-0.944354	2	CRY1, PTPN11
Ad5	GO_HETEROCHROMATIN	0.294258	0.544282	0.122108	-0.50422	-1.13007	46	SATB1, MBD2, PSIP1, SIRT1, TOP2B
Ad5	GO_HETEROCHROMATIN_ORGANIZATION	0.664646	0.79365	0.0652353	-0.534596	-0.872741	4	HP1BP3
Ad5	GO_IMMUNOLOGICAL_MEMORY_PROCESS	0.987879	0.99491	0.0466948	-0.254524	-0.415516	4	CD46, TSC1, BCL6, TNFRSF14
Ad5	GO_METHYLATION_DEPENDENT_CHROMATIN_SILENCING	0.617769	0.765952	0.0699459	-0.538918	-0.906685	5	MBD2, SIRT1
Ad5	GO_MODULATION_OF_AGE_RELATED_BEHAVIORAL_DECLINE	0.89876	0.936829	0.052057	-0.421976	-0.646479	3	PICALM
Ad5	GO_MULTICELLULAR_ORGANISM_AGING	0.99435	0.9971	0.0431902	0.203455	0.374991	13	NDUFS6, INPP5D, ZMPSTE24, SEC63, COQ7, WRN, IDE, SERP1, ERCC1, MSH6, CISD2, PRDM2, MSH2
Ad5	GO_NEGATIVE_REGULATION_OF_CHROMATIN_MODIFICATION	0.283753	0.535831	0.121543	-0.540956	-1.16565	32	TAF7, CTBP1, SIRT1, KDM5A, ATAD2B, SET
Ad5	GO_NUCLEAR_CHROMATIN	0.00149835	0.128172	0.45506	-0.621327	-1.63351	169	H3F3B, NRIP1, JUN, SATB1, TCF7, HMGB2, ACTB, H3F3A, JUND, USP3, CITED2, HNRNPK, MBD2, MCRS1, JUNB, H1F0, RBBP4, ANP32E, TRIM24, PSIP1
Ad5	GO_NUCLEAR_EUCHROMATIN	0.0292572	0.198642	0.352488	-0.851685	-1.68575	15	JUN, TCF7, H1F0, TRIM24, SIRT1, KLF4
Ad5	GO_NUCLEAR_HETEROCHROMATIN	0.24109	0.499021	0.126876	-0.610181	-1.24764	19	SATB1, PSIP1, SIRT1
Ad5	GO_PERICENTRIC_HETEROCHROMATIN	0.400749	0.624134	0.0875697	0.570461	1.03786	11	BAZ1B, CBX5, DNMT1, NCAPD3
Ad5	GO_POSITIVE_REGULATION_OF_CELL_AGING	0.216942	0.472266	0.133555	-0.7559	-1.27174	5	YPEL3, SIRT1
Ad5	GO_POSITIVE_REGULATION_OF_CHROMATIN_MODIFICATION	0.414141	0.632078	0.0799859	0.513538	1.04649	53	DAXX, PML, PRKD2, OGT, CTR9, CHTOP, CTNNB1, UBE2N, TRIM28, TGFB1, KAT2A, MTF2, AUTS2, BRD7, SMARCB1, SIN3A, KAT2B, RUVBL2, TADA2A, ATM
Ad5	GO_PROTEIN_LOCALIZATION_TO_CHROMATIN	0.453668	0.657557	0.0824344	0.633056	1.04704	5	RUVBL2
Ad5	GO_REGULATION_OF_CHROMATIN_BINDING	0.953291	0.970436	0.0506004	-0.279527	-0.530822	10	TDG, SENP2
Ad5	GO_REGULATION_OF_CHROMATIN_ORGANIZATION	0.77619	0.863112	0.0466948	0.354895	0.761725	94	DAXX, PML, PARP10, PRKD2, OGT, CTR9, CHTOP, CTNNB1, UBE2N, ZNHIT1, PYGO2, TADA3, TRIM28, TGFB1, KAT2A, MTF2
Ad5	GO_REGULATION_OF_CHROMATIN_SILENCING	0.5074	0.700546	0.0813027	-0.481151	-0.952349	15	MIER1, SIRT1, ATAD2B
Ad5	GO_REGULATION_OF_STEROID_HORMONE_BIOSYNTHETIC_PROCESS	0.859345	0.910841	0.0509083	0.429037	0.657784	3	REST
Ad5	GO_RESPONSE_TO_OXYGEN_GLUCOSE_DEPRIVATION	0.311909	0.552323	0.102822	0.664665	1.16434	8	NAMPT, CBL
Ad5	GO_STEROID_ESTERIFICATION	0.352601	0.592203	0.096563	0.744668	1.1417	3	ABCG1, LAMTOR1, SOAT1
Ad5	GO_STEROID_HORMONE_BINDING	0.555781	0.725289	0.0743625	-0.673288	-0.968999	2	ATP1A1
Ad5	GO_STEROID_HORMONE_SECRETION	0.592292	0.749726	0.0711327	-0.656164	-0.944354	2	CRY1, PTPN11
Ad5	GO_STRESS_INDUCED_PREMATURE_SENESCENCE	0.282828	0.535831	0.113313	-0.728726	-1.18966	4	SIRT1
Ad5	GO_TRANSCRIPTIONALLY_ACTIVE_CHROMATIN	0.397849	0.622912	0.0959207	-0.551577	-1.05278	12	AFF4, PADI2, PSIP1
Ad5	GO_VERY_LOW_DENSITY_LIPOPROTEIN_PARTICLE_CLEARANCE	0.896208	0.935253	0.0506004	-0.540489	-0.739861	1	LRPAP1
Ad5	GRAFT_VERSUS_HOST_DISEASE	0.0654008	0.284631	0.257206	-0.87865	-1.50318	6	CD28
Ad5	GSE19198_1H_VS_24H_IL21_TREATED_TCELL_DN	0.308892	0.551447	0.0919686	0.518993	1.11776	99	XAF1, OAS2, IFIH1, UBA7, PSME2, CD48, FCHSD2, LY9, IL2RG, AMPD2, HSD11B1, CD274, JAML
Ad5	GSE19198_1H_VS_24H_IL21_TREATED_TCELL_UP	0.417867	0.633234	0.111011	-0.413387	-1.02633	105	TLE5, SCP2, ASAP1, RASA3, RAMP1, CD96, LCK, ATP2A3, TECR, SH3KBP1, PPDPF, SMPDL3A, COTL1, LIPA, KCNAB2, MAPK3, PRKCB, PRKACA
Ad5	GSE19198_1H_VS_6H_IL21_TREATED_TCELL_DN	0.0265183	0.196201	0.352488	0.805041	1.74851	114	IRF7, IFIT3, RSAD2, DDX60, RNF114, IRF9, LGALS3BP, IFITM3, CCND2, PARP14, PML, UBA7, HELZ2, OGFR, PSMB10, TAP1, MOV10, DDX24, PSMB9, MTHFD2, TMEM184B, PSMB8, CST7, TOR1AIP1, SELL
Ad5	GSE19198_1H_VS_6H_IL21_TREATED_TCELL_UP	0.905192	0.941063	0.0558265	-0.294882	-0.629912	28	SGK1, GADD45A, AKAP12, CARNS1
Ad5	GSE19198_6H_VS_24H_IL21_TREATED_TCELL_DN	0.00650199	0.156601	0.407018	-0.653684	-1.62667	104	PIK3IP1, FKBP5, TSC22D3, SELENOP, MACROH2A1, PELI1, TRIM14, DIAPH2, JMJD1C, FOXN2, SSH2
Ad5	GSE19198_6H_VS_24H_IL21_TREATED_TCELL_UP	0.893617	0.934912	0.0642141	-0.297272	-0.718181	86	PDIA3, ACTN1, ATP1B1, BIRC3, SOX4, BTG3, LY75, GM2A, CCR7, PLAUR, HILPDA
Ad5	GSE19198_CTRL_VS_IL21_TREATED_TCELL_1H_DN	0.015375	0.167421	0.38073	-0.606266	-1.52053	112	BTG1, DUSP1, NFKBIA, JPT1, STT3B, KLHL6, HMGB3, APBB1IP, SSH2, FAM120AOS, PLAUR, PSME4, ARL4A, ID2, ARL5A, SLC16A6, FANCI, SNTB1
Ad5	GSE19198_CTRL_VS_IL21_TREATED_TCELL_1H_UP	0.414118	0.632078	0.0988903	-0.458763	-1.03146	44	MSN, CRTC3, PADI2, SCMH1, MRNIP, ID2, ZBTB8A, RBL2, PHF7
Ad5	GSE19198_CTRL_VS_IL21_TREATED_TCELL_24H_DN	0.241071	0.499021	0.154191	-0.439224	-1.13666	137	TLE5, HEXB, YPEL3, ANP32A, GSN, ATP1B1, PPP1CC, MED7, CRLF3, RAMP1, PIP4K2A, DAP, MYL12B, CAPNS1, MKNK2, TSPAN13, MTSS1, CDC42SE2, MAPK3, PRKCB, PRKACA, SMC4, FXYD5
Ad5	GSE19198_CTRL_VS_IL21_TREATED_TCELL_24H_UP	0.0319726	0.20448	0.321776	-0.615581	-1.51373	95	FKBP5, TSC22D3, PTPN22, CD200, UBC, SESN1, ZNRF1, UBALD2, DUSP10, SDHAF1, RHOB, CYTH3, AKAP12, TNIP1, HIF1A, ODC1, CCR7, TAX1BP1, NRF1, GRAMD4
Ad5	GSE19198_CTRL_VS_IL21_TREATED_TCELL_6H_DN	0.00167518	0.128172	0.45506	-0.695772	-1.74414	110	PIK3IP1, FKBP5, DUSP1, TSC22D3, PER1, MACROH2A1, PELI1, ETS2, TAGAP, CYTH3, SSH2
Ad5	GSE19198_CTRL_VS_IL21_TREATED_TCELL_6H_UP	0.513043	0.704526	0.09855	-0.378866	-0.960276	123	PDCD4, RCSD1, ARAP2, EMB, BIRC3, TUBA1A, GNAI2, WASF2, TNIP1, GIMAP5, DAP, SLC25A5
Ad5	GSE9037_CTRL_VS_LPS_1H_STIM_IRAK4_KO_BMDM_DN	0.0958269	0.328831	0.17822	0.637537	1.38253	101	ZBP1, STAT1, IRF9, OAS3, GBP7, MRPL52, TOR1AIP1
Ad5	GSE9037_CTRL_VS_LPS_1H_STIM_IRAK4_KO_BMDM_UP	0.818444	0.885157	0.0725352	-0.316485	-0.804602	122	RCSD1, DUSP6, HBP1, PLCXD2, ANKRD37, BRF2, HSPA4L, RBM42, NBR1, BMP2K, RASA2, SH3KBP1, OSBPL9
Ad5	GSE9037_CTRL_VS_LPS_4H_STIM_IRAK4_KO_BMDM_DN	0.0944272	0.328694	0.179782	0.630578	1.36943	104	XAF1, STAT1, CCND2, PSMB10, TAP1, MTHFD2, PPP1R11, ZC3HAV1, SRSF1, NSUN5, PNPT1
Ad5	GSE9037_CTRL_VS_LPS_4H_STIM_IRAK4_KO_BMDM_UP	0.907781	0.941917	0.0673624	-0.292853	-0.73909	116	TXNIP, UBALD2, MDH1, PINK1, DAP, ANKRD37, PATZ1, CRTAM, TECR, NBR1, CNP, FIBP, COMMD3, TTYH3, CORO7, TPD52, DNAJC9, CNDP2
Ad5	GSE9037_WT_VS_IRAK4_KO_BMDM_DN	0.651163	0.784166	0.0568864	0.406354	0.846085	71	OAS3, PSMB10, CD27, TBRG1, COX8A, NPM1, OST4, RAB21, NRM, BLVRA, CR1L, TRIM65, ACOT8, DDX18, DDI2, CBX5, ESYT1
Ad5	GSE9037_WT_VS_IRAK4_KO_BMDM_UP	5.20901e-06	0.00589659	0.610527	-0.77343	-1.95196	116	CIRBP, PNRC1, NRIP1, CD28, ETS1, ZFP1, SELENOP, TNFAIP3, KLF6, GPCPD1, PIAS1, JMJD1C, NEMF, SH3BP5, ACAP2, NT5DC1, ACOT2, SMARCA5
Ad5	GSE9037_WT_VS_IRAK4_KO_LPS_1H_STIM_BMDM_DN	0.0451779	0.24947	0.321776	0.775594	1.59921	62	RTP4, SLFN5, RSAD2, PARP14, LY6E, H2AJ
Ad5	GSE9037_WT_VS_IRAK4_KO_LPS_1H_STIM_BMDM_UP	0.674352	0.799937	0.0826646	-0.34726	-0.879105	121	JUN, EGR1, TES, GADD45A
Ad5	GSE9037_WT_VS_IRAK4_KO_LPS_4H_STIM_BMDM_DN	0.112977	0.341678	0.161979	0.612313	1.33476	117	IRF7, IFITM3, HSPH1, H2AJ, MRPL30, PTPRCAP, GINS4
Ad5	GSE9037_WT_VS_IRAK4_KO_LPS_4H_STIM_BMDM_UP	0.494118	0.690705	0.101714	-0.374035	-0.971661	139	FUS, ETS1, HMGB2, JUND, PTPRC, SRRM2, IER5, MAP2K4, TAF7, ANKRD11, PPP3CC, TES, HBP1, POLR1F, FAM120AOS, ATF2, ADORA2A, RAD18
Ad5	G_Beta_Gamma_Signaling	0.205	0.46505	0.153159	-0.554702	-1.26495	54	GNAS, PRKCH, GNG10, GNB1, RRAS2, GNAI2, GNAI3, PRKAR1A, MAPK3, PRKCB, PRKACA, GNA13, ARHGEF6
Ad5	G_Protein_Signaling_Mediated_by_Tubby	0.110187	0.335301	0.193813	-0.699533	-1.45346	20	GNAS, GNG10, GNB1, GNAI2, GNAI3, LCK
Ad5	Galactose_Metabolism	0.995717	0.9971	0.0489954	-0.204324	-0.42164	21	AKR1A1, GLB1, GALK1, GANC, B4GALT1, GALT
Ad5	Galpha12_13_Signaling	0.105528	0.332028	0.21925	-0.593459	-1.38797	68	JUN, NFKBIA, ARHGEF1, PIK3R1, RHOA, MAP2K4, RRAS2, MYL6, MYL12B
Ad5	Germ_Cell-Sertoli_Cell_Junction_Signaling	0.134211	0.377324	0.197822	-0.5382	-1.30006	85	ACTB, PIK3R1, RHOH, ACTN1, GSN, RHOA, MAP2K4, TUBA1A, TUBA1C, RHOB, RRAS2, TGFBR2, MTMR2, AGGF1
Ad5	Glioblastoma_Multiforme_Signaling	0.380952	0.613116	0.107972	-0.452519	-1.0738	72	LEF1, PIK3R1, RHOH, PDIA3, RHOA, CDKN1B, RHOB, RRAS2, PTEN, FOXO1
Ad5	Glioma_Invasiveness_Signaling	0.190045	0.449948	0.151149	-0.601838	-1.29977	31	PIK3R1, RHOH, RHOA, RHOB, CD44, RRAS2, PLAUR
Ad5	Glioma_Signaling	0.527638	0.708525	0.0886261	-0.392718	-0.932281	73	PRKCH, PIK3R1, CALM2, CAMK1D, CAMK2D, CAMK4, RRAS2, CALM3, PTEN
Ad5	Glucocorticoid_Receptor_Signaling	0.000592907	0.127031	0.477271	-0.626579	-1.65675	181	H3F3B, FKBP5, NRIP1, JUN, DUSP1, FOS, JAK1, H3F3A, NFKBIA, PIK3R1, BCL2, CD3E, MAP2K4, HMGB1, TAF7, GTF2B, PPP3CC, SGK1, BAG1, ADRB2, RRAS2, TGFBR2
Ad5	Glutamate_Metabolism	0.615711	0.764238	0.0714786	-0.416511	-0.869609	22	GLUD1, GOT2
Ad5	Glutamate_Receptor_Signaling	0.199161	0.458313	0.141225	-0.634538	-1.29745	19	GNG10, CALM2, CAMK4, GNB1, CALM3
Ad5	Glutathione_Metabolism	0.203354	0.464582	0.1396	-0.63307	-1.29444	19	PRDX6, GSTP1
Ad5	Glycerolipid_Metabolism	0.324619	0.565336	0.10925	-0.535383	-1.14514	25	PNPLA2, AKR1A1, DGKZ, LIPA, DGKE, RDH14
Ad5	Glycerophospholipid_Metabolism	0.288416	0.539898	0.122679	-0.517809	-1.15119	38	PRDX6, PDIA3, CHKB, PCYT1A, DGKZ, DGKE, PLD3, GPD2, LYPLA1
Ad5	Glycine_Serine_and_Threonine_Metabolism	0.782222	0.867263	0.0619763	-0.337176	-0.717467	26	PDIA3, CHKB
Ad5	Glycolysis_Gluconeogenesis	0.191489	0.449948	0.154191	-0.586004	-1.28563	36	GAPDH, PGK1, AKR1A1, BPGM
Ad5	Glycosaminoglycan_Degradation	0.161359	0.417028	0.159647	-0.707509	-1.36415	13	HEXB, GM2A
Ad5	Glycosphingolipid_Biosynthesis_-_Ganglioseries	0.146497	0.39822	0.168238	-0.720718	-1.38962	13	B4GALNT1, HEXB, GM2A
Ad5	Glycosphingolipid_Biosynthesis_-_Globoseries	0.259494	0.513252	0.122108	-0.663647	-1.23356	9	HEXB, GM2A
Ad5	Glycosphingolipid_Biosynthesis_-_Lactoseries	0.216535	0.472266	0.130106	0.802686	1.28054	4	ST3GAL1, ST3GAL4
Ad5	Glycosphingolipid_Biosynthesis_-_Neolactoseries	0.950413	0.969012	0.0494905	-0.294354	-0.495226	5	ST8SIA4, GGTA1, ST3GAL6, B3GNT2
Ad5	Glycosylhydrolase	0.809829	0.881468	0.0584693	-0.357121	-0.679958	11	MAN1A2, MAN1A, MANEA
Ad5	Glycosyltransferase	0.634615	0.77473	0.0762797	-0.381309	-0.867317	50	B4GALNT1, STT3B, GALNT6
Ad5	Glyoxylate_and_Dicarboxylate_Metabolism	0.638734	0.776417	0.0632191	0.4484	0.827595	12	MTHFD2
Ad5	Graft-versus-Host_Disease_Signaling	0.101911	0.330245	0.204295	-0.781246	-1.48359	10	CD28, CD3E
Ad5	Granzyme_A_Signaling	0.0586793	0.274919	0.321776	-0.846246	-1.57297	9	HMGB2, ANP32A, H1F0
Ad5	Granzyme_B_Signaling	0.429389	0.637885	0.0847985	0.566436	1.04029	14	PRF1, PRKDC, CASP8, LMNB2, DFFA, CYCS
Ad5	Growth_Hormone_Signaling	0.564767	0.730647	0.0655321	0.453489	0.90263	36	STAT1, PTPN6
Ad5	HECKER_IFNB1_TARGETS	0.00784566	0.158964	0.38073	0.956073	1.89213	34	IRF7, IFIT3, RTP4, ISG15, IFIT1, XAF1, ZBP1, OAS2, STAT1, RSAD2, DDX60, SAMD9L, HERC6, PARP9, LGALS3BP, OAS3, DHX58, IFI35, MX1, CMPK2, DTX3L, MX2, EPSTI1, LY6E, EIF2AK2, IFIT2
Ad5	HEDGEHOG_SIGNALING	0.391714	0.618719	0.0891647	0.580145	1.06927	13	PML
Ad5	HEDGEHOG_SIGNALING_PATHWAY	0.10251	0.330245	0.202072	-0.763129	-1.49596	14	CSNK1A1, CSNK1G2, CSNK1G3, PRKACA, GSK3B
Ad5	HELLER_HDAC_TARGETS_DN	0.609121	0.76271	0.095288	-0.348349	-0.911893	168	CD28, CYTIP, PPP1R15A, ARHGDIB, RHOH, PDIA3, PTPRC, DUSP6, BCL2, CTSC, LAPTM5, CDKN1B, DNAJB9, SLA, EIF5A, CD44, ZBTB38, GADD45A, LIMD2, TLK1, DOCK10, HSPA5, PDE4D
Ad5	HELLER_HDAC_TARGETS_SILENCED_BY_METHYLATION_DN	0.681138	0.805693	0.0499914	0.376412	0.832819	147	OAS2, ISG20, CCND2, HSPE1, HSPH1, PSMB10, CD48, LY9, CEBPG, CFLAR, SUMO3, SPCS2, SHMT2, PMF1, OGT, SLC7A5
Ad5	HELLER_HDAC_TARGETS_SILENCED_BY_METHYLATION_UP	0.114706	0.342823	0.227987	-0.486279	-1.25513	133	UBE2S, BTG1, DUSP1, IFI27, FOS, KLF2, TXNIP, AKAP13, SCP2, GSN, ATP1B1, SQSTM1, BIRC3, DUSP2, H1F0, EGR1, TUBA1A, SOX4, RHOB
Ad5	HELLER_HDAC_TARGETS_UP	0.28855	0.539898	0.0946646	0.517811	1.12882	121	ISG15, IFIT1, STAT1
Ad5	HEMATOPOIETIC_CELL_LINEAGE	0.015773	0.167421	0.352488	-0.832293	-1.68187	17	IL7R, ITGA4, CD3E, CD44
Ad5	HEME_METABOLISM	0.275072	0.527765	0.140406	-0.451183	-1.14027	115	UCP2, MFHAS1, ACP5, KLF3, RNF19A, CTSB, HTATIP2, BPGM, CAST, ADD1, CIR1, GLRX5, MKRN1, PICALM, ARL2BP, RANBP10, CTSE, EPB41, PRDX2, GAPVD1, TRAK2, BTG2, SLC10A3, EZH1, MPP1, RIOK3, SLC25A38, KDM7A, ALDH6A1, CLCN3, HDGF
Ad5	HER-2_Signaling_in_Breast_Cancer	0.304245	0.548037	0.118815	-0.503281	-1.12603	45	PRKCH, PIK3R1, CDKN1B, RRAS2, FOXO1, PRKCB, PIK3C2A, GSK3B, GSK3A, ITGB7, PRKCQ
Ad5	HGF_Signaling	0.0116891	0.165546	0.38073	-0.689982	-1.61372	68	JUN, FOS, ETS1, PRKCH, PIK3R1, ETS2, MAP2K4, RRAS2, ATF2
Ad5	HIF1alpha_Signaling	0.229665	0.488507	0.140406	-0.530621	-1.18924	46	JUN, PIK3R1, RRAS2, HIF1A
Ad5	HMGB1_Signaling	0.0273579	0.198419	0.352488	-0.685942	-1.58088	60	JUN, FOS, PIK3R1, RHOH, IFNGR1, RHOA, MAP2K4, HMGB1, RHOB, RRAS2
Ad5	HOMOLOGOUS_RECOMBINATION	0.583174	0.745094	0.0689567	0.472989	0.879314	17	SEM1, RPA3, POLD4
Ad5	HOSTPATHOGEN_INTERACTION_OF_HUMAN_CORONAVIRUSES_INTERFERON_INDUCTION	0.225	0.484115	0.120433	0.646204	1.25781	29	OAS2, STAT1, IRF9, OAS3, IFIH1, STAT2, EIF2AK2
Ad5	HP_DECREASED_CIRCULATING_ACTH_LEVEL	0.2537	0.508298	0.123842	-0.615162	-1.23568	16	GNAS, PRKAR1A, SMARCE1, PRKACA, BAP1
Ad5	HUNTINGTONS_DISEASE	0.635115	0.77473	0.0541201	0.395719	0.862613	117	NDUFA6, NDUFA3, NDUFB1, COX8A, COX6B1, POLR2K, NDUFA5, NDUFC1, UQCR11, NDUFB3, NDUFS5, COX7C, NDUFA2, POLR2G, POLR2F, NDUFA1, NDUFB2, UQCR10, COX6C, SOD1, REST, POLR2L, COX7B, POLR2E, SP1, NDUFAB1, COX7A2, ITPR1
Ad5	HYPERTROPHIC_CARDIOMYOPATHY_HCM	0.0607166	0.275731	0.321776	-0.757857	-1.58797	23	ITGA4, ACTB, TPM3
Ad5	HYPOXIA	0.00245049	0.128172	0.431708	-0.707854	-1.71011	86	PNRC1, JUN, BTG1, DUSP1, FOS, ETS1, PPP1R15A, TNFAIP3, CITED2, KLF6, BCL2, DDIT4, TPST2, CDKN1B, TES, PGK1, ZFP36, MYH9, AKAP12, HSPA5, KLHL24, PLAUR
Ad5	Hepatic_Cholestasis	0.225564	0.484115	0.145516	-0.535279	-1.21991	56	JUN, NFKBIA, PRKCH, MAP2K4
Ad5	Hepatic_Fibrosis___Hepatic_Stellate_Cell_Activation	0.373057	0.608502	0.0870516	0.548719	1.09218	36	STAT1
Ad5	Hereditary_Breast_Cancer_Signaling	0.41519	0.632356	0.103197	-0.433457	-1.03553	79	UBB, UBC, PIK3R1, RPA1, RRAS2, GADD45A, PTEN
Ad5	Histidine_Metabolism	0.944551	0.965502	0.0462303	0.266347	0.495154	17	PRMT5, FTSJ1, DBT, ALDH4A1, ALDH3A2, HARS
Ad5	Human_Embryonic_Stem_Cell_Pluripotency	0.0674699	0.285163	0.271289	-0.657123	-1.49973	51	TCF7, GNAS, LEF1, PIK3R1, GNG10, GNB1, GNAI2, TGFBR2, GNAI3
Ad5	Huntingtons_Disease_Signaling	0.0193753	0.173967	0.352488	-0.56837	-1.4765	139	UBE2S, UBB, JUN, UBC, PRKCH, PIK3R1, GNG10, MAP2K4, SGK1, SDHB, GNB1
Ad5	Hypoxia_Signaling_in_the_Cardiovascular_System	0.0134095	0.167421	0.38073	-0.750896	-1.67199	48	UBE2S, JUN, NFKBIA, P4HB, ATF2, CDC34, UBE2D3, PTEN, HIF1A, UBE2E3, UBE2J2
Ad5	IFN II	0.0628272	0.280002	0.204295	0.748748	1.72652	305	IRF7, IFIT3, RTP4, ISG15, RNF213, IFIT1, BST2, XAF1, H2-T23, OAS2, STAT1, ISG20, USP18, RSAD2, DDX60, SAMD9L, HERC6, IRF9, LGALS3BP, OAS3, IFITM3, H2-T22, IFI35, PML, IFIH1, PSME1, SP100, UBA7, TRAFD1, MX1, DTX3L, MX2, OGFR, GBP2, STAT2, LY6E, PSMB10, IRF2, TAP1, EIF2AK2, PSME2, CD74, IFIT2, PSMB9, NMI, CTSS, NLRC5, PSMB8, NAB1, NAMPT, SELL, TRIM21, TMEM259, TOP1
Ad5	IFN III	0.0186309	0.173967	0.352488	0.958905	1.83202	23	IFIT3, ISG15, IFIT1, STAT1, USP18, IRF9, PARP9, IFITM3, PARP14, PML, IFIH1, ADAR, MX1, DTX3L, TAP1, EIF2AK2, IFIT2
Ad5	IFN Type I	0.0687898	0.285163	0.191892	0.791043	1.82541	365	IRF7, IFIT3, RTP4, ISG15, RNF213, IFIT1, BST2, XAF1, ZBP1, H2-T24, H2-T23, OAS2, STAT1, ISG20, USP18, RSAD2, DDX60, RNF114, SAMD9L, HERC6, IRF9, PARP9, LGALS3BP, OAS3, H2-K1, DHX58, DNAJA1, IFITM3, H2-T22, PARP14, IFI35, PML, IFIH1, AW011738, PSME1, SP100, UBA7, ADAR, TRAFD1, MX1, CMPK2, DTX3L, SMCHD1, HELZ2, MX2, EPSTI1, OGFR, GBP2, STAT2, LY6E, PSMB10, IRF2, TAP1, MOV10, EIF2AK2, PSME2, H2-Q7, …
Ad5	IGF-1_Signaling	0.0346558	0.215552	0.321776	-0.652568	-1.51214	65	JUN, FOS, JAK1, PIK3R1, YWHAZ
Ad5	IL-10_Signaling	0.0259956	0.195052	0.352488	-0.750122	-1.66766	38	JUN, FOS, JAK1, NFKBIA, MAP2K4
Ad5	IL-12_Signaling_and_Production_in_Macrophages	0.309824	0.551447	0.122108	-0.489137	-1.12796	59	JUN, FOS, NFKBIA, PRKCH, PIK3R1, IFNGR1, MAP2K4
Ad5	IL-15_Production	0.388258	0.61642	0.0899861	0.586476	1.10111	18	STAT1, MAP3K11, TYK2, NFKB2
Ad5	IL-15_Signaling	0.303828	0.548037	0.119888	-0.501959	-1.125	46	JAK1, PIK3R1, BCL2, RRAS2, LCK
Ad5	IL-17A_Signaling_in_Airway_Cells	0.191388	0.449948	0.155242	-0.55638	-1.24697	46	JAK1, NFKBIA, PIK3R1, MAP2K4, PTEN
Ad5	IL-17A_Signaling_in_Fibroblasts	0.0410948	0.236139	0.321776	-0.761919	-1.62127	26	JUN, FOS, NFKBIA
Ad5	IL-17A_Signaling_in_Gastric_Cells	0.00735198	0.158964	0.407018	-0.897969	-1.73137	13	JUN, FOS, MAP2K4
Ad5	IL-17_Signaling	0.0310076	0.20448	0.352488	-0.705944	-1.58425	43	JUN, JAK1, PIK3R1, MAP2K4, RRAS2, ATF2
Ad5	IL-1_Signaling	0.0318434	0.20448	0.321776	-0.681915	-1.57251	59	JUN, FOS, GNAS, NFKBIA, GNG10, MAP2K4, GNB1, GNAI2, GNAI3
Ad5	IL-22_Signaling	0.371212	0.608122	0.0925529	0.597765	1.1223	18	STAT1
Ad5	IL-2_Signaling	0.0366962	0.223334	0.321776	-0.702438	-1.5655	42	JUN, FOS, JAK1, PIK3R1
Ad5	IL-3_Signaling	0.2775	0.52795	0.129443	-0.500775	-1.14197	54	JUN, FOS, JAK1, PRKCH, PIK3R1, PPP3CC, RRAS2, FOXO1
Ad5	IL-4_Signaling	0.463007	0.664874	0.0931455	-0.446791	-0.988832	39	JAK1, PIK3R1, RRAS2
Ad5	IL-6_Signaling	0.168367	0.429261	0.172324	-0.575014	-1.31163	57	JUN, FOS, NFKBIA, MAP2K4, RRAS2
Ad5	IL-8_Signaling	0.212366	0.468612	0.156312	-0.491595	-1.20601	94	GNAS, NFKBIA, PRKCH, PIK3R1, RHOH, BCL2, GNG10, RHOA, MAP2K4, RHOB, GNB1, RRAS2, GNAI2, GNAI3, MYL12B
Ad5	IL-9_Signaling	0.428312	0.637885	0.0822055	0.528565	1.03372	27	STAT1, IL2RG
Ad5	IL1.NKKB.Innate.InflammatoryResponse	0.663317	0.79365	0.0762797	-0.360774	-0.843773	68	MFHAS1, ANP32A, BIRC3, ANP32B, ANP32E, MALT1
Ad5	IL10 PATHWAY	0.438034	0.643967	0.0899861	-0.486585	-1.01956	23	JAK1, PIK3R1
Ad5	IL10.MODULATED.GENES IN CD4	0.540915	0.714329	0.0571259	0.406852	0.923566	187	RNF213, ZBP1, PARP9, CCND2, HSPA8, HSPE1, SNRPF, CD27, NOTCH1, MTHFD2, NAB2, PRRC2C, ATP8B4, GPATCH4, CD40LG, MIDN, PMF1, NOL8, PSMG4, SLC7A5, MLEC, MSRB2, ATP6V0C, ABCG1, LAX1, CD53
Ad5	IL10_ANTIINFLAMMATORY_SIGNALING_PATHWAY	0.272212	0.524054	0.111463	0.695967	1.21917	8	STAT1, STAT2
Ad5	IL12_PATHWAY	0.184713	0.441745	0.148262	-0.691863	-1.33398	13	JUN, HNRNPA2B1
Ad5	IL15 SIGNALING	0.723044	0.828427	0.0633597	-0.415831	-0.755857	8	BCL2
Ad5	IL15_Signaling	0.644518	0.77865	0.0573667	0.417432	0.853287	54	STAT1, IL2RG, TRAF2, MAP3K11, TYK2, NFKB2, PIK3C3, NRAS, PIK3CD, RELB, MAP2K1
Ad5	IL17_SIGNALING_PATHWAY	0.301927	0.546851	0.112843	-0.558592	-1.1527	21	JAK1
Ad5	IL18_SIGNALING_PATHWAY	0.150442	0.403557	0.197822	-0.472703	-1.22267	136	JUN, FOS, EEF2, KLF2, NFKBIA, TNFAIP3, PIK3R1, BCL2, ANP32A, ARF6, BIRC3, STMN1, RASA3, LARS2, FOXN3
Ad5	IL1_AND_MEGAKARYOCYTES_IN_OBESITY	0.699422	0.812047	0.0605093	0.456553	0.777045	7	ICAM1, MYD88, NFKB1, TLR1
Ad5	IL1_SIGNALING_PATHWAY	0.0593278	0.274919	0.321776	-0.693925	-1.54513	48	JUN, NFKBIA, PIK3R1, PELI1, SQSTM1, MAP2K4, ATF2
Ad5	IL2	0.380342	0.613116	0.0982123	-0.568481	-1.08239	11	IL7R, BCL2, CCR7, ITK, LCK
Ad5	IL21 SIGNALING	0.446581	0.648947	0.0888945	-0.530292	-1.00968	11	IL7R, TCF7
Ad5	IL2_IL7	0.380342	0.613116	0.0982123	-0.568481	-1.08239	11	IL7R, BCL2, CCR7, ITK, LCK
Ad5	IL2_SIGNALING_PATHWAY	0.421053	0.634312	0.0962406	-0.474185	-1.02177	32	JUN, FOS, JAK1, PIK3R1, BCL2
Ad5	IL2_STAT5_SIGNALING	0.598404	0.75602	0.0847985	-0.369092	-0.902212	91	PRKCH, RHOH, GPR65, KLF6, BCL2, IFNGR1, CTLA4, SLC1A5, RHOB, CD44, ODC1, ENPP1, PHLDA1, ARL4A, ECM1, RABGAP1L, SOCS1, CDC42SE2, SMPDL3A
Ad5	IL3_SIGNALING_PATHWAY	0.0146563	0.167421	0.38073	-0.775621	-1.71165	37	JUN, FOS, JAK1, CD69, PIK3R1, BCL2
Ad5	IL4_SIGNALING_PATHWAY	0.495261	0.690705	0.0888945	-0.432098	-0.963002	42	FOS, JAK1, NFKBIA, PIK3R1
Ad5	IL5_SIGNALING_PATHWAY	0.215078	0.470015	0.1396	-0.586884	-1.25234	27	JUN, FOS, JAK1, PIK3R1, BCL2
Ad5	IL6_JAK_STAT3_SIGNALING	0.368601	0.605596	0.0870516	0.549247	1.09707	40	STAT1, IRF9, LTB, STAT2, IL2RG, HAX1
Ad5	IL6_SIGNALING	0.0759804	0.295566	0.257206	-0.661285	-1.47245	48	UBE2S, JUN, FOS, JAK1, ZFP36L2, SOX4, ACAP2, ZFP36
Ad5	IL6_SIGNALING_PATHWAY	0.628319	0.772576	0.0615707	0.437854	0.856425	32	STAT1
Ad5	IL7_SIGNALING_PATHWAY	0.333333	0.574328	0.10592	-0.535381	-1.11779	22	IL7R, JAK1, PIK3R1, CDKN1B
Ad5	IL9_SIGNALING_PATHWAY	0.406427	0.62735	0.0873098	0.578756	1.07602	15	STAT1, IL2RG
Ad5	ILK_Signaling	0.00208252	0.128172	0.431708	-0.702301	-1.72293	94	JUN, FOS, TMSB10, ACTB, LEF1, PIK3R1, RHOH, ACTN1, RHOA, MAP2K4, RHOB, PPP1R14B, MYH9, ATF2, PTEN, MYL6, CFL1, CHD1, HIF1A, PPP1R12A, PPM1J, PPP2R5A, MAPK3, PPP2R1A, IRS2, PIK3C2A, ARHGEF6, RSU1, GSK3B, FLNA, GSK3A
Ad5	IL_6_TYPE_CYTOKINE_RECEPTOR_LIGAND_INTERACTIONS	0.0848861	0.310974	0.222056	-0.846832	-1.48823	7	JAK1, IL31RA
Ad5	INFLAMMASOME_RECEPTORS_AND_SIGNALING	0.0638978	0.282548	0.224966	0.683503	1.45414	88	IRF7, RTP4, BST2, LY6E, EIF2AK2, CD48, NMI, EMP3, NAMPT, SELL, PYCARD
Ad5	INFLAMMATORY_RESPONSE	0.0356543	0.219351	0.321776	0.746881	1.55418	72	IRF7, RTP4, BST2, LY6E, EIF2AK2, CD48, NMI, EMP3, NAMPT, SELL
Ad5	INSULIN_SIGNALING_PATHWAY	0.455026	0.658683	0.100279	-0.414947	-0.996978	84	PIK3R1, CALM2, CBLB, PPP1CC, CALM3, FOXO1, PTPN1, FLOT2, MKNK2, SOCS1, PRKAR1A, MAPK3, PRKACA, IRS2, GSK3B
Ad5	INTEGRIN CELL SURFACE INTERACTIONS	0.0551181	0.267784	0.271289	0.935522	1.49245	4	CCND2
Ad5	INTEGRIN CELL SURFACE INTERACTIONS (I)	0.0551181	0.267784	0.271289	0.935522	1.49245	4	CCND2
Ad5	INTERFERON_ALPHA_BETA_SIGNALING	0.00479848	0.136991	0.407018	0.922083	1.83826	43	IRF7, IFIT3, ISG15, IFIT1, BST2, XAF1, OAS2, STAT1, ISG20, USP18, RSAD2, IRF9, OAS3, IFITM3, IFI35, ADAR, MX1, MX2, GBP2, STAT2, IRF2, IFIT2, PTPN6
Ad5	INTERFERON_ALPHA_RESPONSE	0.0268214	0.197155	0.352488	0.942761	1.95031	63	IRF7, IFIT3, RTP4, ISG15, BST2, B2M, ISG20, USP18, RSAD2, DDX60, HERC6, IRF9, PARP9, LGALS3BP, DHX58, PARP14, IFI35, IFIH1, PSME1, UBA7, ADAR, TRAFD1, CMPK2, HELZ2, EPSTI1, OGFR, STAT2, LY6E, IRF2, TAP1, MOV10, EIF2AK2, PSME2, CD74, IFIT2, PSMB9, NMI, PSMB8, RNF31, SELL, TRIM21
Ad5	INTERFERON_GAMMA_RESPONSE	0.0190721	0.173967	0.352488	0.885046	1.92939	121	IRF7, IFIT3, RTP4, ISG15, BST2, XAF1, ZBP1, OAS2, STAT1, B2M, ISG20, USP18, RSAD2, DDX60, HERC6, IRF9, LGALS3BP, OAS3, DHX58, PARP14, IFI35, PML, IFIH1, PSME1, ADAR, TRAFD1, CMPK2, HELZ2, MX2, EPSTI1, OGFR, STAT2, LY6E, IRF2, TAP1, EIF2AK2, PSME2, CD74, IFIT2, PSMB9, PTPN6, MTHFD2, NMI, NLRC5, PSMB8, RNF31, NAMPT, TRIM21
Ad5	INTERFERON_GAMMA_SIGNALING	0.0200598	0.17428	0.352488	0.854801	1.71649	45	IRF7, OAS2, STAT1, B2M, IRF9, OAS3, GBP6, GBP7, PML, SP100, GBP2, IRF2, GBP4, PTPN6, GBP5, TRIM21, GBP3
Ad5	INTERFERON_TYPE_I_SIGNALING_PATHWAYS	0.417073	0.632878	0.100633	-0.4546	-1.0144	47	PDCD4, JAK1, PIK3R1, PTPRC, RACK1, PIAS1
Ad5	INTERLEUKIN1_IL1_STRUCTURAL_PATHWAY	0.123478	0.362118	0.165657	0.698857	1.39323	43	IRF7, NFKBIB, EIF4E, SAFB
Ad5	INTERLEUKIN1_INDUCED_ACTIVATION_OF_NFKB	0.385093	0.613116	0.0956031	-0.623343	-1.09547	7	SQSTM1
Ad5	INTERLEUKIN_12_FAMILY_SIGNALING	0.171838	0.431588	0.164406	-0.58831	-1.30204	39	PDCD4, JAK1, HNRNPDL, PPIA, MSN, HNRNPA2B1, CANX, P4HB, LCP1, STAT4, CFL1
Ad5	INTERLEUKIN_1_FAMILY_SIGNALING	0.436447	0.643305	0.0723571	0.464127	1.01162	109	USP18, PSME1, PTPN18, PSMB10, RBX1, PSME2, PSMB9, PTPN6, NFKBIB, NLRC5, PSMB8, SEM1, PTPN7, TRAF2, N4BP1, PTPN2, PSMD10, NFKB2, PSMC3
Ad5	INTERLEUKIN_20_FAMILY_SIGNALING	0.26177	0.513252	0.113787	0.675959	1.24587	13	STAT1, STAT2
Ad5	INTERLEUKIN_6_FAMILY_SIGNALING	0.396648	0.622754	0.0878313	0.562823	1.03878	12	STAT1
Ad5	INTERLEUKIN_6_SIGNALING	0.331439	0.572808	0.0992333	0.644827	1.14559	9	STAT1
Ad5	INTESTINAL_IMMUNE_NETWORK_FOR_IGA_PRODUCTION	0.0534188	0.267784	0.287857	-0.828874	-1.57818	11	CD28, ITGA4
Ad5	IRAK1_RECRUITS_IKK_COMPLEX	0.00269706	0.128172	0.431708	-0.935266	-1.78075	11	UBB, UBC, PELI1
Ad5	IRAK2_MEDIATED_ACTIVATION_OF_TAK1_COMPLEX	0.0116994	0.165546	0.38073	-0.938259	-1.74401	9	UBB, UBC
Ad5	IRAK4 SIGNALING	0.0135218	0.167421	0.38073	0.838166	1.74413	72	IRF7, XAF1, STAT1, OAS3, IFITM3, PSMB10, TAP1
Ad5	IRAK4_DEFICIENCY_TLR2_4	0.183838	0.440901	0.144631	-0.792374	-1.29357	4	HMGB1
Ad5	IRF3_MEDIATED_INDUCTION_OF_TYPE_I_IFN	0.173913	0.432421	0.143759	0.778181	1.36319	8	STING1, DDX41, XRCC6, PRKDC
Ad5	ISHIKAWA_STING_SIGNALING	0.00489752	0.136991	0.407018	0.977118	1.6161	5	IRF7, IRF9, ADAR, IRF2
Ad5	IYENGAR_RESPONSE_TO_ADIPOCYTE_FACTORS	0.258189	0.513252	0.116234	0.807675	1.2383	3	ISG20
Ad5	Induction_of_Apoptosis_by_HIV1	0.163462	0.4215	0.169571	-0.577205	-1.3129	50	BBC3, NFKBIA, BCL2, BIRC3, MAP2K4
Ad5	Inhibition_of_Angiogenesis_by_TSP1	0.0429108	0.24047	0.321776	-0.820122	-1.64739	16	JUN, MAP2K4, TGFBR2, FYN
Ad5	Inositol_Phosphate_Metabolism	0.103723	0.330746	0.227987	-0.543007	-1.32733	91	INPP4B, PRKCH, PIK3R1, PDIA3, CSNK1A1, MAP2K4, GRK6, SGK1, PIP4K2A, PTEN, INPP5F, MTMR1
Ad5	Insulin_Receptor_Signaling	0.283544	0.535831	0.128789	-0.487313	-1.16419	79	JAK1, PIK3R1, PPP1CC, PPP1R14B, SGK1, RRAS2, PTEN, FYN, FOXO1, PTPN1, PPP1R12A, PRKAR1A, MAPK3, PRKACA, IRS2, PIK3C2A, GSK3B, GSK3A
Ad5	Integrin_Signaling	0.0158897	0.167421	0.352488	-0.611243	-1.54478	115	ITGA4, ACTB, PIK3R1, RHOH, ARF6, ACTN1, ASAP1, ARPC2, RHOA, ARPC1B, ARF5, MAP2K4, PPP1CC, RHOB, RRAS2, TLN1, PTEN, FYN, MYL12B, ARPC5, ARPC1A, ARPC4, CAPNS1, PPP1R12A, RAP1B
Ad5	Interferon_Signaling	0.0384865	0.225734	0.321776	0.856326	1.64881	25	IFIT3, IFIT1, STAT1, IRF9, IFI35, MX1, STAT2, TAP1
Ad5	JAK1 SIGNALING	0.253472	0.508298	0.110565	0.607487	1.20949	35	STAT1, IRF9, STAT2, PTPN6
Ad5	JAK_STAT_SIGNALING_AFTER_INTERLEUKIN_12_STIMULATION	0.0145636	0.167421	0.38073	-0.760076	-1.62838	30	PDCD4, HNRNPDL, PPIA, MSN, HNRNPA2B1, LCP1, STAT4, CFL1
Ad5	JAK_STAT_SIGNALING_PATHWAY	0.507463	0.700546	0.0687943	0.464961	0.953185	58	STAT1, IRF9, CCND2, STAT2, PTPN6, IL2RG
Ad5	JAK_STAT_SIGNALING_PATHWAY.BTM	0.507463	0.700546	0.0687943	0.464961	0.953185	58	STAT1, IRF9, CCND2, STAT2, PTPN6, IL2RG
Ad5	JAK_STAT_SIGNALING_PATHWAY.IPA	0.559934	0.726055	0.0635008	0.4349	0.908816	75	STAT1, IRF9, CCND2, STAT2, PTPN6, IL2RG
Ad5	JAK_STAT_SIGNALING_PATHWAY_IPA	0.239286	0.499021	0.116234	0.63229	1.23534	31	STAT1, IRF9, STAT2, PTPN6
Ad5	JAK_Stat_Signaling	0.518771	0.707237	0.0691198	0.472453	0.953112	49	STAT1, STAT2, PTPN6
Ad5	JNK_C_JUN_KINASES_PHOSPHORYLATION_AND_ACTIVATION_MEDIATED_BY_ACTIVATED_HUMAN_TAK1	0.00881692	0.161892	0.38073	-0.869157	-1.77717	19	UBB, UBC, MAP2K4
Ad5	KASLER_HDAC7_TARGETS_1_DN	0.160256	0.415126	0.160801	-0.733427	-1.39644	11	TXNIP
Ad5	KASLER_HDAC7_TARGETS_1_UP	0.123894	0.362397	0.21925	-0.475428	-1.236	140	CD28, CYTIP, IKZF1, LEF1, GPR65, BCL2, GSN, DUSP10, DUSP2, RNF187, ASB8, PKP3, UGCG, GM2A, AKAP12, CD96, BPGM, ITK, SHKBP1, PIGT, MTSS1, PCYT1A, RFTN1, DGKZ, LSP1
Ad5	KASLER_HDAC7_TARGETS_2_DN	0.0136866	0.167421	0.38073	-0.910441	-1.73774	12	BBC3, KLF2, NFKBIA, H1F0
Ad5	KLF12 targets network	0.945032	0.965502	0.0508054	-0.270559	-0.535521	15	GNAI2, DGKZ, PPP2R1A
Ad5	KRAS_SIGNALING_DN	0.418692	0.633635	0.0850427	0.552663	1.06045	24	RSAD2, LFNG, CD40LG
Ad5	KRAS_SIGNALING_UP	0.0261908	0.195052	0.352488	-0.669265	-1.56899	69	IL7R, SATB1, ETS1, IKZF1, PPP1R15A, TNFAIP3, DUSP6, MTMR10, LAPTM5, PECAM1, LCP1, AKAP12, AVL9, KLF4, TRIB2, BPGM, PLAUR, TSPAN13, ID2, RABGAP1L
Ad5	Keratan_Sulfate_Biosynthesis	0.429112	0.637885	0.0843144	0.562	1.04487	15	ST3GAL1, ST3GAL4, B4GALT5, HS6ST1, B4GALT3
Ad5	LDL_INFLUENCE_ON_CD14_AND_TLR4	0.666667	0.794969	0.0614364	0.446258	0.811893	11	NFKB2, RELB, CREB3
Ad5	LEISHMANIA_INFECTION	0.20595	0.46627	0.145516	-0.582678	-1.25556	32	JUN, FOS, JAK1, ITGA4, NFKBIA, IFNGR1
Ad5	LEPTININSULIN_SIGNALING_OVERLAP	0.33121	0.572808	0.106323	-0.599199	-1.13788	10	SOCS1, DGKZ, IRS2
Ad5	LEPTIN_AND_ADIPONECTIN	0.986513	0.994419	0.0445962	0.253363	0.431219	7	CPT1A, PRKAA1
Ad5	LEPTIN_SIGNALING_PATHWAY	0.713101	0.821297	0.0525899	0.384709	0.78908	56	STAT1
Ad5	LEUKOCYTE_TRANSENDOTHELIAL_MIGRATION	0.0277405	0.198419	0.352488	-0.68463	-1.57786	60	ITGA4, ACTB, PIK3R1, RHOH, MSN, ACTN1, RHOA, PECAM1, GNAI2, GNAI3, MYL12B, ITK, RAP1B, EZR
Ad5	LIMONENE_AND_PINENE_DEGRADATION	0.421941	0.634312	0.0913924	-0.623507	-1.06668	6	ECHS1, HADHA
Ad5	LINOLEIC_ACID_METABOLISM	0.444219	0.648846	0.0862866	-0.720498	-1.03694	2	PLA2G12A, AKR1B10
Ad5	LONG_TERM_DEPRESSION	0.253394	0.508298	0.128789	-0.564684	-1.21038	29	GNAS, GNAI2, GNAI3, MAPK3, PRKCB, GNA13, PPP2R1A
Ad5	LONG_TERM_POTENTIATION	0.214797	0.470015	0.145516	-0.559877	-1.23911	39	CALM2, CAMK2D, PPP1CC, CAMK4, PPP3CC, CALM3, PPP1R12A, RAP1B, MAPK3, PRKCB, PRKACA, PPP3CB
Ad5	LPS-stimulated_MAPK_Signaling	0.0350583	0.216863	0.321776	-0.67183	-1.54839	58	JUN, FOS, NFKBIA, PRKCH, PIK3R1, MAP2K4, RRAS2, ATF2
Ad5	LPS_IL-1_Mediated_Inhibition_of_RXR_Function	0.241814	0.499513	0.140406	-0.521882	-1.20347	59	JUN, GSTP1, MAP2K4
Ad5	LU_AGING_BRAIN_DN	0.284615	0.536081	0.129443	-0.483378	-1.15501	81	UBE2S, YWHAZ, ETS2, MAP2K4, RBBP4, CAMK4, CALM3, PDE4D, TOP2B
Ad5	LXR_RXR_Activation	0.609346	0.76271	0.0656814	0.442655	0.849362	24	ABCA1, NFKB2, ABCG1, TNFRSF1A, RELB, TNFRSF1B, NCOR2, FASN, NR1H2, NFKB1, IRF3
Ad5	LYSINE_DEGRADATION	0.994643	0.9971	0.0407404	0.229194	0.447787	31	SETDB2, KMT5A, SUV39H1, SETD1B
Ad5	LYSOSOME	0.263298	0.513252	0.138022	-0.474739	-1.16046	91	HEXB, ACP5, CTSA, CTSC, LAPTM5, CTSB, GM2A, PSAP, AP3B1, LAMP1, ASAH1, AP4B1
Ad5	Leptin_Signaling_in_Obesity	0.241135	0.499021	0.135741	-0.545831	-1.21349	38	PIK3R1, PDIA3, FOXO1, PRKAR1A, MAPK3, PRKACA, PIK3C2A
Ad5	Leukocyte_Extravasation_Signaling	0.0680628	0.285163	0.282013	-0.574602	-1.40308	89	ITGA4, ACTB, PRKCH, PIK3R1, RHOH, MSN, ACTN1, RHOA, MAP2K4, CD44, PECAM1, GNAI2, GNAI3, MYL6, ITK, RAP1B, EZR
Ad5	Lipid_Antigen_Presentation_by_CD1	0.372881	0.608502	0.0919686	0.595181	1.09699	13	B2M, CD3G
Ad5	Lymphotoxin_beta_Receptor_Signaling	0.83737	0.895754	0.0471642	0.333405	0.669498	45	LTB, TRAF2, NFKB2, PIK3C3, TRAF3, PIK3CD, RELB, CREBBP, LTA
Ad5	Lysine_Biosynthesis	0.177686	0.43256	0.149208	-0.81909	-1.25487	3	AASDHPPT, AASDH
Ad5	M0	0.0192609	0.173967	0.352488	-0.985386	-1.34887	1	ACP5
Ad5	M1	0.0500963	0.265758	0.282013	0.912638	1.5533	7	RSAD2, DHX58
Ad5	M1 macrophages	0.0971429	0.3298	0.197822	0.799712	1.5	19	IRF7, XAF1, OAS2
Ad5	M2	0.559921	0.726055	0.0723571	0.698455	0.991253	2	GGT5, CD4
Ad5	M2 macrophages	0.169456	0.431066	0.154191	-0.691723	-1.35598	14	HEXB, TPST2, CTSC, ADK, TGFBR2, CERK, LIPA, SLC4A7
Ad5	M3.9_CHROMATIN__CHECKPOINT__REPLICATION__TRANSACTIVATION	0.381232	0.613116	0.118288	-0.402238	-1.03973	134	NDFIP1, PTPRC, SCP2, RPA1, IBTK, ZKSCAN1, LY75, FYN, TLK1, TOP2B, MTMR2, TDG, CUL4A, OSBPL9, CUL4B, ARHGEF6, WWP1, PPP3CB, WSB1, POLR3C, CCT6A, COMMD8, SCFD1, HTATSF1, ATF1, LACTB2, SMARCA2, CLCN3, ARL6IP5, USP33, SNX4, CLNS1A, TSNAX
Ad5	MAPK	0.787879	0.867682	0.0541201	0.39078	0.694256	9	MAP3K11, RAC2, TGFB1
Ad5	MAPK SIGNALING	0.787879	0.867682	0.0541201	0.39078	0.694256	9	MAP3K11, RAC2, TGFB1
Ad5	MAPK1_ERK2_ACTIVATION	0.10766	0.332983	0.195789	-0.810832	-1.42497	7	JAK1
Ad5	MAPK3_ERK1_ACTIVATION	0.144928	0.396275	0.166934	-0.76358	-1.34193	7	JAK1, IL6ST, MAPK3
Ad5	MAPK_AND_NFKB_SIGNALING_PATHWAYS_INHIBITED_BY_YERSINIA_YOPJ	0.151709	0.405035	0.165657	-0.741715	-1.41222	11	NFKBIA
Ad5	MAPK_FAMILY_SIGNALING_CASCADES	0.0326194	0.207445	0.321776	-0.51559	-1.36639	175	UBB, JUN, DUSP1, JAK1, UBC, ACTB, LAT, PIK3R1, DUSP6, DUSP10, DUSP2, CAMK2D, RASA3, PPP1CC, PEBP1, APBB1IP, TLN1, FYN, FOXO1, CDC14B, PSMB2, PSME4
Ad5	MAPK_SIGNALING_PATHWAY	0.131195	0.374088	0.2114	-0.478428	-1.24108	135	JUN, DUSP1, FOS, JUND, DUSP6, DUSP10, DUSP2, MAP2K4, STMN1, PPP3CC, RRAS2, GADD45A, TGFBR2, PPM1A, ATF2
Ad5	MARKS_HDAC_TARGETS_DN	0.432712	0.640301	0.0888945	-0.591698	-1.03986	7	BCL2, HIF1A
Ad5	MARKS_HDAC_TARGETS_UP	0.0878661	0.314761	0.21925	-0.776457	-1.52208	14	TXNIP, BCL2L11, GSN
Ad5	MARTIN_INTERACT_WITH_HDAC	0.147196	0.398627	0.176694	-0.629092	-1.37056	34	NRIP1, NFKBIA, ACTN1, CAMK2D, CTBP1, HIF1A, PPP1R12A
Ad5	MELANOGENESIS	0.0550914	0.267784	0.321776	-0.71093	-1.55971	36	TCF7, GNAS, LEF1, CALM2, CAMK2D, CALM3, GNAI2, GNAI3
Ad5	MELANOMA	0.59276	0.749726	0.0766747	-0.413271	-0.885832	29	PIK3R1, PTEN
Ad5	METABOLISM_OF_XENOBIOTICS_BY_CYTOCHROME_P450	0.360934	0.598383	0.100991	-0.586279	-1.11335	10	GSTP1, MGST2, EPHX1, GSTO1
Ad5	MFAP5_EFFECT_ON_PERMEABILITY_AND_MOTILITY_OF_ENDOTHELIAL_CELLS_VIA_CYTOSKELETON_REARRANGEMENT	0.0287462	0.198419	0.352488	-0.822725	-1.5863	13	JUN, ACTN1
Ad5	MIF-mediated_Glucocorticoid_Regulation	0.759542	0.856376	0.0561767	0.392723	0.721256	14	CD74, NFKBIB, NFKB2, RELB, NFKBIE
Ad5	MIF_Regulation_of_Innate_Immunity	0.0970464	0.3298	0.208955	-0.732153	-1.48514	18	JUN, FOS, NFKBIA, MAP2K4
Ad5	MISMATCH_REPAIR	0.68972	0.809477	0.0597318	0.402104	0.762313	21	RPA3, POLD4, RFC1, RFC5
Ad5	MITOTIC_SPINDLE	0.271955	0.524054	0.140406	-0.436514	-1.12272	127	RAPGEF6, AKAP13, BCL2L11, ARF6, GSN, CAPZB, MYH9, SSH2, WASF2, TLK1, RAB3GAP1, KIF5B, EZR, ABI1, RASA2, ARHGDIA
Ad5	MORF_HDAC1	0.208955	0.46663	0.188204	-0.4019	-1.1213	246	FUS, HMGB2, UCP2, HNRNPD, YWHAZ, HNRNPA3, KHDRBS1, ANP32A, ARPC2, SRRM1, HNRNPUL1, PPP1CC, ATP5A1, HNRNPA2B1, CCNI, G3BP2, RBBP4, CANX, ANP32B, ATP5G3, SDHB, UQCRFS1, PTBP1, GNB1, PGK1, CALM3, CTBP1, MDH1, GDI2, HNRNPU, TMED9, TLK1, ERH, PSMB2, HMGN1, COX4I1, VDAC2, ATXN10, SRP9, PDIA6, EID1, DDOST, DGKZ, HADHA, SET, ACP1, MTDH, DRG1, PARK7, ANAPC5, PPP2R1A
Ad5	MORF_HDAC2	0.861423	0.911243	0.0835991	-0.298216	-0.83437	250	FUS, HNRNPD, KHDRBS1, ANP32A, SRRM1, PPP1CC, HNRNPA2B1, G3BP2, RPA1, CNBP, PABPN1, ATP5G3, ACAP2, SDHB, GNB1, DDX46, MDH1, HNRNPU
Ad5	MSP-RON_Signaling_Pathway	0.0939457	0.32823	0.2114	-0.738106	-1.49154	17	ACTB, PIK3R1
Ad5	MTORC1_SIGNALING	0.52994	0.710773	0.09855	-0.361945	-0.947382	145	PPP1R15A, PPIA, DDIT4, SQSTM1, CTSC, SLC1A5, RPA1, CANX, TES, SLA, PGK1, RIT1, UBE2D3, HSPA5
Ad5	MTOR_SIGNALING_PATHWAY	0.410798	0.631126	0.0992333	-0.464659	-1.02044	35	PIK3R1, DDIT4, HIF1A
Ad5	MYC_TARGETS_V1	0.862464	0.911243	0.0371479	0.317694	0.714163	172	SNRPG, HSPE1, EIF2S2, NPM1, NCBP2, EIF2S1, SNRPD2, SNRPB2, AIMP2, TXNL4A, PCBP1, TARDBP, SRSF1, IARS, LSM7, EIF4A1, VBP1, LSM2, EIF4H, YWHAE, TUFM, XRCC6, SRM, PWP1, DDX18, NDUFAB1, PSMC6
Ad5	MYC_TARGETS_V2	0.39661	0.622754	0.0826646	0.523355	1.0638	52	HSPE1, NPM1, TCOF1, AIMP2, RABEPK, GRWD1, UTP20, SRM, NDUFAF4, IPO4, DDX18, PPRC1
Ad5	MYD88_DISTINCT_INPUTOUTPUT_PATHWAY	0.0384608	0.225734	0.321776	-0.902083	-1.63972	8	JUN
Ad5	MYD88_INDEPENDENT_TLR4_CASCADE	0.343137	0.584107	0.0886261	0.519308	1.08643	80	IRF7, USP18, NFKBIB, NLRC5
Ad5	MYOGENESIS	0.348341	0.58942	0.110122	-0.485087	-1.0811	42	NAV2, GSN, BAG1, MYH9, TPM3, RIT1, FLII, CKB, LSP1, PTP4A3
Ad5	Macropinocytosis_Signaling	0.207637	0.46636	0.148262	-0.572015	-1.26233	37	PRKCH, PIK3R1, ARF6, RHOA, RRAS2, ABI1, PRKCB, PIK3C2A, ITGB7, PRKCQ, RAC1, RAB5A
Ad5	Maturity_Onset_Diabetes_of_Young_(MODY)_Signaling	0.00143014	0.128172	0.45506	-0.979185	-1.6474	5	GAPDH
Ad5	Mechanisms_of_Viral_Exit_from_Host_Cells	0.171111	0.431588	0.158514	-0.625716	-1.33144	26	ACTB, PRKCH, SH3GLB2, VPS28, PRKCB
Ad5	Melanocyte_Development_and_Pigmentation_Signaling	0.318396	0.559158	0.115734	-0.497618	-1.11336	45	GNAS, PIK3R1, BCL2, RRAS2, ATF2, PRKAR1A, MAPK3, PRKACA, PIK3C2A
Ad5	Melanoma_Signaling	0.434783	0.642525	0.0943564	-0.468124	-1.0029	30	PIK3R1, RRAS2, PTEN, CHD1, MAPK3, PIK3C2A
Ad5	Melatonin_Signaling	0.071599	0.286396	0.261664	-0.67449	-1.49277	39	PRKCH, PDIA3, CALM2, CAMK2D, MAP2K4, CAMK4, CALM3, GNAI2, GNAI3, PRKAR1A, MAPK3, PRKCB, PRKACA
Ad5	Membrane	0.356998	0.595743	0.0988903	-0.761464	-1.0959	2	PTK2
Ad5	Memory B cell surface signature	0.0260876	0.195052	0.352488	0.954129	1.46284	3	CD52
Ad5	Methane_Metabolism	0.244306	0.500193	0.125033	-0.703216	-1.23584	7	PRDX6
Ad5	Methionine_Metabolism	0.5	0.694479	0.0766747	0.517278	0.950007	14	DNMT3A, SRM, MAT2A
Ad5	Mismatch_Repair_in_Eukaryotes	0.803383	0.877899	0.0583453	-0.352445	-0.697598	15	RPA1, FEN1
Ad5	Mitochondrial_Dysfunction	0.37558	0.60998	0.0806388	0.488307	1.05892	101	COX17, NDUFA6, NDUFA3, NDUFB1, COX8A, COX6B1, NDUFA5, NDUFB3, NDUFS5, COX7C, NDUFA2, NDUFA13, NDUFB2, NDUFA12, COX6C
Ad5	Mitotic_Roles_of_Polo-Like_Kinase	0.981087	0.989832	0.0542316	-0.239248	-0.531893	38	PLK4, PPM1J, HSP90AB1, PPP2R5A, ANAPC5, PPP2R1A
Ad5	Molecular_Mechanisms_of_Cancer	0.00885916	0.161892	0.38073	-0.538685	-1.46804	218	BBC3, JUN, FOS, JAK1, GNAS, LEF1, NFKBIA, ARHGEF1, PRKCH, PIK3R1, RHOH, BCL2L11, BCL2, GNG10, BIRC3, RHOA, CAMK2D, MAP2K4, CDKN1B, RHOB, GNB1, RRAS2, GNAI2, TGFBR2, FYN, FOXO1, GNAI3
Ad5	Monocyte surface signature	0.805907	0.878889	0.0580984	-0.337977	-0.685571	18	FOSB, PECAM1
Ad5	Monocyte surface signature (S4)	0.634799	0.77473	0.0647943	0.440724	0.819331	17	PYCARD, ABCA1, GLIPR1, TNFRSF1B, PTPRE, SPNS1
Ad5	Monocytes	0.18552	0.442124	0.153159	-0.609941	-1.30739	29	ITGA4, ETS2, RBMS1, PIP4K2A, GM2A, DDX6, TRPS1, THOC1
Ad5	Myc_Mediated_Apoptosis_Signaling	0.298824	0.544715	0.119888	-0.506347	-1.13845	44	PIK3R1, YWHAZ, BCL2, MAP2K4, RRAS2
Ad5	N-Glycan_Biosynthesis	0.833628	0.894471	0.0484088	0.342215	0.669241	30	MOGS, MAN1B1, B4GALT5, MGAT1, DOLPP1, ALG3, ALG1, B4GALT3, MAN1C1, ALG14, MGAT5, ALG12, MAN2A1
Ad5	N-Glycan_Degradation	0.194503	0.453278	0.143759	-0.663186	-1.33215	16	HEXB, GM2A, MAN1A2
Ad5	NATURAL_KILLER_CELL_MEDIATED_CYTOTOXICITY	0.862944	0.911243	0.0636424	-0.305052	-0.708613	66	LAT, PIK3R1, IFNGR1, PPP3CC, FYN, LCK
Ad5	NEUROACTIVE_LIGAND_RECEPTOR_INTERACTION	0.883576	0.925262	0.0531298	-0.297225	-0.617561	20	ADRB2, ADORA2A, GABRR2, GPR83, CNR2
Ad5	NEUROTROPHIN_SIGNALING_PATHWAY	0.025261	0.195052	0.352488	-0.630161	-1.53874	89	JUN, NFKBIA, ARHGDIB, PIK3R1, YWHAZ, BCL2, CALM2, RHOA, CAMK2D, CAMK4, BEX3, CALM3
Ad5	NF-kappaB_Activation_by_Viruses	0.357143	0.595743	0.113313	-0.476429	-1.08675	57	ITGA4, NFKBIA, PRKCH, PIK3R1
Ad5	NF-kappaB_Signaling	0.784946	0.867682	0.0711327	-0.324579	-0.798147	95	NFKBIA, TNFAIP3, PIK3R1, CD3E, RRAS2, TGFBR2, MALT1, TNIP1, LCK, MAP4K4, PRKCB, PRKACA, TAB1, PIK3C2A, GSK3B, NTRK3, TDP2, MAP3K7
Ad5	NICOTINATE_AND_NICOTINAMIDE_METABOLISM	0.540643	0.714329	0.0721798	0.534934	0.937082	8	NAMPT
Ad5	NITROGEN_METABOLISM	0.053719	0.267784	0.282013	-0.920285	-1.4099	3	GLUD1
Ad5	NK cell surface signature	0.693642	0.810322	0.0609039	0.461479	0.785429	7	ATP8B4, SLC7A5
Ad5	NK cell surface signature (S1)	0.693642	0.810322	0.0609039	0.461479	0.785429	7	ATP8B4, SLC7A5
Ad5	NOD_LIKE_RECEPTOR_SIGNALING_PATHWAY	0.403756	0.626586	0.100279	-0.470397	-1.03304	35	NFKBIA, TNFAIP3, BIRC3
Ad5	NON_HOMOLOGOUS_END_JOINING	0.840764	0.897873	0.0564118	-0.344647	-0.654485	10	FEN1, XRCC4
Ad5	NON_SMALL_CELL_LUNG_CANCER	0.851064	0.906307	0.0609039	-0.31331	-0.696547	38	PIK3R1, FHIT, MAPK3, PRKCB
Ad5	NOTCH_SIGNALING	0.237094	0.498866	0.121543	0.70183	1.30474	17	RBX1, NOTCH1, LFNG, DTX2, PSENEN
Ad5	NOTCH_SIGNALING_PATHWAY	0.368421	0.605596	0.0886261	0.554401	1.08728	33	DTX3L, NOTCH1, LFNG, DTX2, DVL1, PSENEN, CREBBP, HDAC1, KAT2A, RBPJ, DTX1, DVL2, KAT2B, NOTCH2, MAML2, NCOR2, HDAC2
Ad5	NRAGE_SIGNALS_DEATH_THROUGH_JNK	0.210643	0.46663	0.141225	-0.590131	-1.25927	27	AKAP13, ARHGEF1, BCL2L11, ARHGEF10, GNA13, ARHGEF6, VAV3, RAC1, SOS2, ARHGEF7, ARHGEF18, MAPK8
Ad5	NRF2-mediated_Oxidative_Stress_Response	0.0029577	0.128774	0.431708	-0.649318	-1.67806	129	FKBP5, UBB, JUN, FOS, ACTB, JUND, FTH1, PRKCH, PIK3R1, GSTP1, SQSTM1, JUNB, MAP2K4, DNAJB9, PPIB, RRAS2, CDC34, DNAJC7, AKR1A1, VCP
Ad5	NUCLEOTIDE_EXCISION_REPAIR	0.803448	0.877899	0.0488971	0.353265	0.708328	42	RBX1, RPA3, POLD4, RFC1, RFC5, ERCC2, GTF2H4, POLE4, CETN2, GTF2H5
Ad5	N_GLYCAN_BIOSYNTHESIS	0.955083	0.970896	0.0554793	-0.25738	-0.572204	38	STT3B, ALG5, MAN1A2, DDOST, MGAT2, RFT1
Ad5	Naive B cell surface signature	0.053082	0.267784	0.321776	-0.884668	-1.60806	8	CD200, BTLA
Ad5	Natural_Killer_Cell_Signaling	0.548628	0.717656	0.0860347	-0.4057	-0.927451	55	LAT, PRKCH, PIK3R1, RRAS2, FYN, LCK
Ad5	Neuregulin_Signaling	0.135204	0.377904	0.193813	-0.588818	-1.34311	57	ITGA4, PRKCH, PIK3R1, CDKN1B, RRAS2, PTEN, HSP90AB1, MAPK3, PRKCB, MATK
Ad5	Neuropathic_Pain_Signaling_In_Dorsal_Horn_Neurons	0.0221576	0.181756	0.352488	-0.72728	-1.62087	42	FOS, PRKCH, PIK3R1, PDIA3, CAMK1D, CAMK2D, CAMK4
Ad5	Neuroprotective_Role_of_THOP1_in_Alzheimers_Disease	0.895717	0.935253	0.0474483	0.318158	0.587212	12	YWHAE, NFYA, APP, PRKAR2A
Ad5	Neurotrophin_TRK_Signaling	0.0541247	0.267784	0.321776	-0.708054	-1.59196	44	JUN, FOS, PIK3R1, MAP2K4, RRAS2, ATF2
Ad5	Neutrophils	0.0963391	0.329474	0.199915	0.908512	1.3929	3	TREML2
Ad5	Nitric_Oxide_Signaling_in_the_Cardiovascular_System	0.298329	0.544715	0.120985	-0.5147	-1.13913	39	PIK3R1, CALM2, CAMK4, CALM3, ATP2A3, HSP90AB1, PRKAR1A, PRKACA, PIK3C2A
Ad5	Non-Small_Cell_Lung_Cancer_Signaling	0.731588	0.834836	0.0508054	0.37774	0.781441	63	CCND2, SOS1, PIK3C3, NRAS, ITPR1, SUV39H1, PIK3CD, MAP2K1, CDK4, HDAC1, HDAC10, HRAS, PIK3R4, SIN3A, PRKCA, E2F6, PIK3R2, ATM, PDPK1, CDK6, BAD, HDAC2, E2F4, PA2G4, E2F2
Ad5	Nucleotide_Excision_Repair_Pathway	0.55614	0.725289	0.0670513	0.465567	0.913059	33	POLR2K, POLR2G, RPA3, POLR2F, POLR2L, POLR2E
Ad5	Nucleotide_Sugars_Metabolism	0.990366	0.996528	0.0444181	0.244666	0.416417	7	RDH11, TGDS, UGP2, GLCE, UXS1, GALT, UGDH
Ad5	Nur77_Signaling_in_T_Lymphocytes	0.0755149	0.295566	0.248911	-0.696239	-1.50026	32	CD28, BCL2, CALM2, CD3E, CAMK4, PPP3CC, CALM3
Ad5	O-Glycan_Biosynthesis	0.822097	0.887991	0.0516356	0.362745	0.659953	11	ST3GAL1, GALNT7, GALNT12, ST3GAL4
Ad5	OLFACTORY_TRANSDUCTION	0.167728	0.428597	0.156312	-0.725417	-1.37757	10	CALM2, CAMK2D, CALM3, PRKACA, ARRB2
Ad5	ONE_CARBON_POOL_BY_FOLATE	0.219697	0.477345	0.126254	0.731767	1.30005	9	MTHFD2, SHMT2
Ad5	OOCYTE_MEIOSIS	0.667513	0.794969	0.0764767	-0.364569	-0.846865	66	YWHAZ, CALM2, CAMK2D, PPP1CC, PPP3CC, CALM3, PPP2R5A, MAPK3, PRKACA, ANAPC5, PPP2R1A, PPP3CB
Ad5	ORC1_REMOVAL_FROM_CHROMATIN	0.277049	0.52795	0.101351	0.571641	1.17316	57	PSME1, PSMB10, PSME2, PSMB9, PSMB8, PSMD10, PSMC3, PSMB7, PSMC6
Ad5	OTHER_GLYCAN_DEGRADATION	0.104701	0.331993	0.202072	-0.780275	-1.48564	11	HEXB
Ad5	OVERVIEW_OF_INTERFERONSMEDIATED_SIGNALING_PATHWAY	0.278626	0.529202	0.110565	0.663574	1.21869	14	STAT1, IRF9, STAT2
Ad5	OX40_Signaling_Pathway	0.54902	0.717656	0.0787114	-0.430658	-0.92114	25	JUN, NFKBIA, BCL2, CD3E, MAP2K4
Ad5	OXIDATIVE_PHOSPHORYLATION	0.396396	0.622754	0.0762797	0.469999	1.03152	137	NDUFA6, NDUFA3, NDUFB1, NDUFA5, NDUFC1, NDUFB3, NDUFA2, TIMM13, MRPL35, POLR2F, NDUFA1, PHYH, ECI1, TIMM9, MRPL15, NDUFB2, TIMM8B, ATP6V0B, ATP6V0C, MRPS11, SLC25A11, TIMM10
Ad5	O_GLYCAN_BIOSYNTHESIS	0.837989	0.895754	0.0504983	0.346309	0.63917	12	ST3GAL1, GALNT7, GALNT12, B4GALT5
Ad5	Oncostatin_M_Signaling	0.40678	0.62735	0.0870516	0.573618	1.08754	22	STAT1
Ad5	Ovarian_Cancer_Signaling	0.103275	0.330245	0.222056	-0.593807	-1.38484	67	TCF7, LEF1, PIK3R1, BCL2, CD44, RRAS2, PTEN, PRKAR1A, MAPK3, PRKACA, RBL2, PIK3C2A, GSK3B
Ad5	P2Y_Purigenic_Receptor_Signaling_Pathway	0.0158036	0.167421	0.352488	-0.679111	-1.58829	68	JUN, FOS, PRKCH, PIK3R1, PDIA3, GNG10, GNB1, RRAS2, GNAI2, ATF2, GNAI3
Ad5	P53_PATHWAY	0.0914286	0.322421	0.252961	-0.522974	-1.31885	114	JUN, BTG1, FOS, PPP1R15A, SESN1, TXNIP, DDIT4, IER5, RACK1, DEF6, TOB1, GADD45A, ZFP36L1, GM2A, DNTTIP2, KLF4
Ad5	P53_SIGNALING_PATHWAY	0.306075	0.548223	0.117766	-0.520638	-1.13428	34	BBC3, SESN1
Ad5	PAK_Signaling	0.244898	0.500193	0.140406	-0.522606	-1.19208	57	ITGA4, PIK3R1, MAP2K4, RRAS2, MYL6, CFL1, MYL12B, MAPK3, PIK3C2A, ARHGEF6, ITGB7, RAC1, PTK2, SOS2, ARHGEF7
Ad5	PANCREAS_BETA_CELLS	0.774262	0.861813	0.0599892	-0.387152	-0.719625	9	FOXO1, SRP9, DPP4, AKT3, SRP14, ELP4
Ad5	PANCREATIC_CANCER	0.534602	0.712339	0.0683111	0.475578	0.95499	45	STAT1
Ad5	PANTOTHENATE_AND_COA_BIOSYNTHESIS	0.268499	0.51867	0.119888	-0.67059	-1.21893	8	ENPP1, BCAT2, PPCS, COASY, PANK2
Ad5	PARKINSONS_DISEASE	0.374587	0.609914	0.0843144	0.506029	1.05782	78	UBA7, NDUFA6, NDUFA3, NDUFB1, COX8A, COX6B1, NDUFA5, NDUFC1, UQCR11, NDUFB3, NDUFS5, COX7C, NDUFA2, NDUFA1, NDUFB2, UQCR10, COX6C
Ad5	PATHOGENIC_ESCHERICHIA_COLI_INFECTION	0.0418021	0.237706	0.321776	-0.719216	-1.56691	34	ACTB, YWHAZ, ARPC2, RHOA, ARPC1B, TUBA1A, TUBA1C, FYN, ARPC5, ARPC1A, ARPC4, EZR, TUBA1B
Ad5	PATHWAYS_IN_CANCER	0.0786164	0.296867	0.287857	-0.49732	-1.30352	155	JUN, TCF7, FOS, JAK1, ETS1, LEF1, NFKBIA, PIK3R1, BCL2, GSTP1, BIRC3, RHOA, CBLB, PIAS1, CDKN1B, CTBP1, TGFBR2, TPM3, PTEN, FOXO1
Ad5	PDGF_Signaling	0.383495	0.613116	0.105521	-0.466561	-1.06143	52	JUN, FOS, JAK1, PIK3R1, MAP2K4
Ad5	PEART_HDAC_PROLIFERATION_CLUSTER_DN	0.0864407	0.312623	0.197822	0.712404	1.44807	52	BST2, EIF2AK2, EMP3, IL2RG
Ad5	PEART_HDAC_PROLIFERATION_CLUSTER_UP	0.0232211	0.185115	0.352488	-0.724473	-1.61461	42	BTG1, DUSP1, SESN1, PPP1CC, TOB1, CDC34, CCNG2, ID2
Ad5	PELLICCIOTTA_HDAC_IN_ANTIGEN_PRESENTATION_DN	0.29636	0.544715	0.100633	0.582619	1.16619	44	PSME1, PSMB10, TAP1, PSME2, PSMB9, PSMB8
Ad5	PELLICCIOTTA_HDAC_IN_ANTIGEN_PRESENTATION_UP	0.608624	0.76271	0.0599892	0.426546	0.874432	58	B2M
Ad5	PENTOSE_AND_GLUCURONATE_INTERCONVERSIONS	0.723938	0.828613	0.0589694	0.454222	0.751256	5	RPE, GUSB, CRYL1
Ad5	PENTOSE_PHOSPHATE_PATHWAY	0.744802	0.843115	0.0566484	0.382295	0.710764	15	RBKS, PGD, RPE, ALDOA
Ad5	PERK_REGULATES_GENE_EXPRESSION	0.353591	0.592985	0.0937465	0.585148	1.12667	25	EIF2S2, CEBPG, EIF2S1, EXOSC8
Ad5	PEROXISOME	0.547315	0.717656	0.0875697	-0.391269	-0.91059	63	PABPC1, SCP2, CNBP, CTBP1
Ad5	PHENYLALANINE_METABOLISM	0.0727273	0.288868	0.237794	-0.890102	-1.45311	4	PRDX6, GOT2, MIF
Ad5	PHOSPHATIDYLINOSITOL_SIGNALING_SYSTEM	0.137019	0.381095	0.186433	-0.596144	-1.35598	50	INPP4B, PIK3R1, CALM2, CALM3, PIP4K2A, PTEN, DGKZ, PRKCB, DGKE, ITPKB, SYNJ2, PIK3C2A
Ad5	PHOTODYNAMIC_THERAPYINDUCED_NFKB_SURVIVAL_SIGNALING	0.68431	0.807989	0.0606404	0.415814	0.772344	16	CFLAR, CD40LG, NFKB2, TNFRSF1A, RELB
Ad5	PI3K_AKT_MTOR_SIGNALING	0.912829	0.9454	0.0409056	0.308855	0.64708	76	STAT2, GRK2, NFKBIB, IL2RG, CSNK2B, TRAF2, NCK1
Ad5	PI3K_AKT_Signaling	0.0771277	0.296867	0.266351	-0.557192	-1.36201	91	JAK1, ITGA4, NFKBIA, PIK3R1, YWHAZ, BCL2, MCL1, CDKN1B, RRAS2, PTEN, FOXO1
Ad5	PI3K_Signaling_in_B_Lymphocytes	0.0249347	0.195052	0.352488	-0.649817	-1.55667	82	JUN, FOS, NFKBIA, PIK3R1, PDIA3, PTPRC, CALM2, CAMK2D, CAMK4, PPP3CC, RRAS2, CALM3, MALT1, ATF2, PTEN, FYN
Ad5	PID_HDAC_CLASSIII_PATHWAY	0.837209	0.895754	0.0564118	-0.332514	-0.667923	16	SIRT1, FOXO1, TUBA1B, ACSS2, TUBB2A, BAX
Ad5	PID_HDAC_CLASSII_PATHWAY	0.973333	0.982884	0.0517405	-0.247875	-0.527445	26	CAMK4, GNB1, TUBA1B, XPO1, TUBB2A, RANBP2
Ad5	PID_HDAC_CLASSI_PATHWAY	0.690773	0.809477	0.0738053	-0.361159	-0.825629	55	NFKBIA, MBD2, RBBP4, SAP18, SIRT1
Ad5	PID_IFNG_PATHWAY	0.411458	0.631126	0.0819779	0.527829	1.0509	35	STAT1, IRF9
Ad5	PID_IL12_2PATHWAY	0.238676	0.499021	0.114751	0.624813	1.23654	34	STAT1, B2M, IL2RG, CD3G
Ad5	PID_IL12_STAT4_PATHWAY	0.0312873	0.20448	0.321776	-0.790704	-1.65086	22	JUN, CD28, FOS, CD3E
Ad5	PID_IL1_PATHWAY	0.0255865	0.195052	0.352488	-0.805872	-1.72369	25	JUN, PIK3R1, SQSTM1
Ad5	PID_IL23_PATHWAY	0.372401	0.608502	0.0922597	0.602894	1.11983	16	STAT1
Ad5	PID_IL27_PATHWAY	0.305085	0.548184	0.103958	0.643447	1.18595	13	STAT1, STAT2
Ad5	PID_IL2_1PATHWAY	0.198565	0.458313	0.152145	-0.551104	-1.23515	46	JUN, FOS, JAK1, PIK3R1, BCL2, IKZF3, RHOA
Ad5	PID_IL2_PI3K_PATHWAY	0.0955556	0.328831	0.216543	-0.69913	-1.48766	26	JAK1, PIK3R1, BCL2, SGMS1, UGCG, LCK
Ad5	PID_IL2_STAT5_PATHWAY	0.44586	0.648857	0.0886261	-0.484021	-1.01056	22	JAK1, PIK3R1, BCL2
Ad5	PID_IL3_PATHWAY	0.128692	0.370685	0.179782	-0.698341	-1.41655	18	PIK3R1, YWHAZ, SRP9, PRKACA, PIM1, CEBPB
Ad5	PID_IL4_2PATHWAY	0.34507	0.585637	0.110122	-0.502755	-1.1041	35	JAK1, ETS1, PIK3R1
Ad5	PID_IL5_PATHWAY	0.0675105	0.285163	0.252961	-0.824988	-1.53346	9	PIK3R1
Ad5	PID_IL6_7_PATHWAY	0.208333	0.46663	0.145516	-0.580717	-1.2539	33	JUN, FOS, JAK1, PIK3R1, MCL1, JUNB, PIAS1, MAP2K4
Ad5	PID_IL8_CXCR1_PATHWAY	0.865784	0.913391	0.0496901	0.314717	0.585123	15	GRK2, CBL, GNG2, PRKCE, PRKCA, PDPK1
Ad5	PID_IL8_CXCR2_PATHWAY	0.654886	0.786141	0.0673624	-0.388522	-0.807254	20	GNB1, GNAI2, PRKCB, ARRB2, PPP2R1A, ELMO1, RAB5A
Ad5	PID_NFKAPPAB_ATYPICAL_PATHWAY	0.221757	0.47998	0.132846	-0.660993	-1.29574	14	NFKBIA, PIK3R1, LCK
Ad5	PID_NFKAPPAB_CANONICAL_PATHWAY	0.102784	0.330245	0.204295	-0.710917	-1.46704	21	NFKBIA, TNFAIP3, MALT1, UBE2D3
Ad5	PID_TCR_JNK_PATHWAY	0.0214406	0.179783	0.352488	-0.841053	-1.62163	13	JUN, LAT, MAP2K4
Ad5	PID_TOLL_ENDOGENOUS_PATHWAY	0.160256	0.415126	0.160801	-0.733369	-1.39633	11	RHOA, HMGB1
Ad5	PID_TRAIL_PATHWAY	0.63482	0.77473	0.0699459	-0.399244	-0.833558	22	PIK3R1, MAP2K4
Ad5	PILOCYTIC_ASTROCYTOMA	0.579545	0.742973	0.0687943	0.537764	0.908612	6	SOS1
Ad5	PKCtheta_Signaling_in_T_Lymphocytes	0.0181193	0.173967	0.352488	-0.643125	-1.55351	85	JUN, CD28, FOS, NFKBIA, LAT, PIK3R1, CD3E, CAMK2D, MAP2K4, PPP3CC, RRAS2, MALT1, FYN
Ad5	PLASMA CELL SURFACE SIGNATURE	0.100379	0.330101	0.193813	0.846428	1.50376	9	CD52, ICAM2
Ad5	PLATELET ACTIVATION	0.829752	0.892003	0.0454968	0.343228	0.704135	59	LGALS3BP, MAX
Ad5	PLATELET_ACTIVATION_SIGNALING_AND_AGGREGATION	0.0775862	0.296867	0.276501	-0.519072	-1.32628	125	PPIA, SELENOP, GNAS, LAT, PRKCH, PIK3R1, YWHAZ, SRGN, GNG10, ACTN1, RHOA, RHOB, APBB1IP, PECAM1, GNB1, GNAI2, TLN1, FYN, GNAI3, PSAP, CFL1, HSPA5, PTPN1, LCK, FAM3C, RAP1B, ECM1, DGKZ, MAPK3, PRKCB, RASGRP2, DGKE, GNA13, ARRB2
Ad5	PLATELET_CALCIUM_HOMEOSTASIS	0.484171	0.683397	0.0770737	0.521285	0.962116	12	CALM1, ORAI2, STIM1, ITPR1
Ad5	PLATELET_HOMEOSTASIS	0.492958	0.690629	0.0886261	-0.421567	-0.925804	35	GNAS, GNG10, PECAM1, GNB1, ATP2A3, PPP2R5A, PPP2R1A, SRI
Ad5	PLK1 signaling events	0.712598	0.821297	0.0606404	0.494583	0.789016	4	TUBG1
Ad5	PORPHYRIN_AND_CHLOROPHYLL_METABOLISM	0.421941	0.634312	0.0913924	-0.511595	-1.03775	18	FTH1
Ad5	PPAR_SIGNALING_PATHWAY	0.0315699	0.20448	0.321776	-0.795961	-1.65381	20	UBC, SCP2
Ad5	PPAR_Signaling	0.0181892	0.173967	0.352488	-0.713856	-1.62689	56	NRIP1, JUN, FOS, NFKBIA, CITED2
Ad5	PPARalpha_RXRalpha_Activation	0.078002	0.296867	0.287805	-0.558234	-1.37271	95	JUN, GNAS, NFKBIA, PDIA3, MAP2K4, RRAS2, TGFBR2, GOT2, HSP90AB1, SMAD4, PRKAR1A, MAP4K4, MAPK3, PRKCB, PRKACA
Ad5	PRADERWILLI_AND_ANGELMAN_SYNDROME	0.471591	0.67184	0.0793435	0.532755	1.00025	18	CCND2
Ad5	PRIMARY_BILE_ACID_BIOSYNTHESIS	0.141988	0.392025	0.166934	-0.881559	-1.26874	2	SCP2
Ad5	PRIMARY_IMMUNODEFICIENCY	0.11349	0.341678	0.193813	-0.696705	-1.43771	21	IL7R, PTPRC, CD3E
Ad5	PRION_DISEASES	0.608779	0.76271	0.0667426	0.461588	0.84773	14	STIP1, NOTCH1, SOD1
Ad5	PROGESTERONE_MEDIATED_OOCYTE_MATURATION	0.742718	0.841599	0.0687943	-0.344686	-0.784165	52	PIK3R1, GNAI2, GNAI3, HSP90AB1, MAPK3, PRKACA, ANAPC5
Ad5	PROLONGED_ERK_ACTIVATION_EVENTS	0.64086	0.77755	0.0701132	-0.43348	-0.827376	12	MAPK3, CRK, RAP1A, KIDINS220, MAPK1
Ad5	PROPANOATE_METABOLISM	0.957173	0.970896	0.0508054	-0.260034	-0.549016	24	ECHS1, HADHA, ACSS2, ALDH6A1, ACADM
Ad5	PROSTATE_CANCER	0.0275593	0.198419	0.352488	-0.695616	-1.58532	56	TCF7, LEF1, NFKBIA, PIK3R1, BCL2, GSTP1, CDKN1B, PTEN, FOXO1
Ad5	PROTEASOME	0.172712	0.431588	0.137251	0.661444	1.31688	41	PSME1, PSMB10, PSME2, PSMB9, PSMB8, SEM1, PSMC3, PSMB7, PSMC6
Ad5	PROTEIN_EXPORT	0.357009	0.595743	0.0940503	0.602929	1.14304	21	SEC61G, SEC62, SPCS2, SEC11A, SEC61B, SRP19, IMMP1L
Ad5	PROTEIN_SECRETION	0.258794	0.513252	0.135002	-0.49847	-1.18131	74	GNAS, CTSC, RAB2A, ANP32E, SGMS1, TMED2, TMED10, AP3B1, ARFIP1, AP2S1, AP2M1, SEC31A, ARF1, VAMP3, GOSR2, ATP1A1, TPD52
Ad5	PROXIMAL_TUBULE_BICARBONATE_RECLAMATION	0.0295807	0.199318	0.352488	-0.896218	-1.57503	7	ATP1B3, ATP1B1, GLUD1, MDH1
Ad5	PTEN_Signaling	0.228643	0.488507	0.144631	-0.509212	-1.20676	74	ITGA4, PIK3R1, BCL2L11, BCL2, CDKN1B, RRAS2, TGFBR2, PTEN, FOXO1
Ad5	PTK6_REGULATES_RHO_GTPASES_RAS_GTPASE_AND_MAP_KINASES	0.504274	0.6987	0.0822055	-0.496595	-0.945517	11	RHOA, RAC1, CRK, ELMO1
Ad5	PURINE_METABOLISM	0.934084	0.959754	0.0387962	0.294285	0.6283	92	POLR2K, AMPD2, POLR2G, POLR2F, POLR1D, POLR1C, PNPT1, POLR3K, POLD4, GMPR2, PPAT, POLR2L, POLR2E, NME2, NUDT5, ADPRM, PDE6D, IMPDH2, POLE4, ATIC, PRIM1, POLR3B
Ad5	PXR_RXR_Activation	0.546039	0.717656	0.0780892	-0.452492	-0.933758	21	FOXO1, PRKAR1A, PRKACA, PRKAG1, NCOA1, AKT3
Ad5	PYRIMIDINE_METABOLISM	0.318937	0.559158	0.0937465	0.536245	1.11654	71	CMPK2, POLR2K, POLR2G, POLR2F, POLR1D, POLR1C, PNPT1, POLR3K, POLD4, POLR2L, POLR2E, NME2
Ad5	PYRUVATE_METABOLISM	0.167024	0.428597	0.157403	-0.622915	-1.31518	24	PKM, HAGHL, MDH1
Ad5	Pancreatic_Adenocarcinoma_Signaling	0.751656	0.848329	0.0500923	0.373849	0.780438	74	STAT1, NOTCH1
Ad5	Parkinsons_Signaling	0.513458	0.704526	0.0795565	-0.55809	-0.980795	7	PARK7, MAPK8, MAPK11, MAPK1
Ad5	Phenylalanine_Tyrosine_and_Tryptophan_Biosynthesis	0.556818	0.725337	0.0707899	0.516001	0.916723	9	FARSB, YARS, PCBD2
Ad5	Phospholipase_C_Signaling	0.0173965	0.172745	0.352488	-0.590455	-1.51865	127	ITGA4, GNAS, LAT, ARHGEF1, PRKCH, RHOH, GNG10, CALM2, CD3E, RHOA, PPP1CC, CAMK4, PPP3CC, RHOB, PEBP1, GNB1, RRAS2, CALM3, ATF2, FYN, MYL6, MYL12B, ITK, LCK, ARHGEF10, PPP1R12A, RAP1B, GRAP2
Ad5	Phospholipid_Degradation	0.112735	0.341678	0.191892	-0.719456	-1.45385	17	PRDX6, PDIA3, DGKZ, DGKE, PLD3, LYPLA1
Ad5	Phototransduction_Pathway	0.764957	0.859776	0.0611693	-0.379504	-0.722574	11	GNB1, PRKAR1A, PRKACA, SAG, PRKAG1
Ad5	Plasma cell surface signature (S3)	0.172348	0.431588	0.144631	0.809168	1.36718	6	ICAM2, KRTCAP2
Ad5	Polyamine_Regulation_in_Colon_Cancer	0.521886	0.707926	0.0681513	0.464158	0.945865	53	PSME1, PSMB10, PSME2, PSMB9, PSMB8, MAX, PSMD10, PSMC3, PSMB7, PSMC6, CTNNB1
Ad5	Primary_Immunodeficiency_Signaling	0.118896	0.35127	0.188204	-0.689684	-1.43995	22	IL7R, PTPRC, CD3E
Ad5	Production_of_Nitric_Oxide_and_Reactive_Oxygen_Species_in_Macrophages	0.175487	0.432421	0.176694	-0.501236	-1.23568	100	JUN, FOS, JAK1, NFKBIA, PRKCH, PIK3R1, RHOH, IFNGR1, RHOA, MAP2K4, PPP1CC, RHOB, PPP1R14B
Ad5	Prolactin_Signaling	0.263158	0.513252	0.133555	-0.516181	-1.17638	56	JUN, TCF7, FOS, PRKCH, PIK3R1
Ad5	Prostate_Cancer_Signaling	0.263427	0.513252	0.135002	-0.496174	-1.17929	77	LEF1, NFKBIA, PIK3R1, BCL2, GSTP1, CDKN1B, RRAS2, ATF2, PTEN, FOXO1
Ad5	Protein_Kinase_A_Signaling	0.000146215	0.0827579	0.518848	-0.686157	-1.80207	156	H3F3B, TCF7, GNAS, H3F3A, LEF1, NFKBIA, AKAP13, PRKCH, PDIA3, PDE7A, YWHAZ, GNG10, CALM2, RHOA, CAMK2D, H1F0, PPP1CC, CAMK4, PPP3CC, PPP1R14B, GNB1, CALM3, GNAI2, TGFBR2, ATF2, AKAP12, GNAI3, MYL6, MYL12B, PDE4D
Ad5	Protein_Ubiquitination_Pathway	0.357341	0.595743	0.0774768	0.459941	1.04455	189	B2M, USP18, DNAJA1, HSPA8, PSME1, HSPE1, HSPH1, PSMB10, TAP1, RBX1, PSME2, PSMB9, SUGT1, PSMB8, ANAPC11
Ad5	QUERCETIN_AND_NFKB_AP1_INDUCED_APOPTOSIS	0.0153436	0.167421	0.38073	-0.933959	-1.69766	8	JUN, FOS, NFKBIA
Ad5	RA	0.125761	0.365028	0.17822	-0.892248	-1.28413	2	FOS
Ad5	RADAEVA_RESPONSE_TO_IFNA1_UP	0.0125817	0.167421	0.38073	0.910542	1.78067	30	IRF7, ISG15, BST2, STAT1, RSAD2, LGALS3BP, IFITM3, IFI35, PSME1, ADAR, MX1, MX2
Ad5	RANK_Signaling_in_Osteoclasts	0.0378728	0.225642	0.321776	-0.653491	-1.53201	69	JUN, FOS, NFKBIA, PIK3R1, GSN, CALM2, BIRC3, MAP2K4, CAMK4, PPP3CC, CALM3
Ad5	RAN_Signaling	0.996219	0.9971	0.0432769	0.211831	0.393837	15	RANGAP1, CSE1L, KPNA6, RAN, KPNB1
Ad5	RAR_Activation	0.00243884	0.128172	0.431708	-0.699397	-1.7242	100	PNRC1, NRIP1, JUN, DUSP1, FOS, PRKCH, CITED2, PIK3R1, MAP2K4
Ad5	REACTIVE_OXYGEN_SPECIES_PATHWAY	0.813842	0.881598	0.0635008	-0.331749	-0.73211	37	PRDX6, JUNB, IPCEF1, LSP1, EGLN2, PRDX2, GPX4, NDUFS2, GLRX
Ad5	REGULATION_OF_ACTIN_CYTOSKELETON	0.00271743	0.128172	0.431708	-0.674925	-1.67953	104	ITGA4, ACTB, ARHGEF1, PIK3R1, MSN, ACTN1, GSN, ARPC2, RHOA, ARPC1B, DIAPH2, PPP1CC, RRAS2, MYH9, SSH2, PIP4K2A, WASF2, CFL1, MYL12B, ARPC5, ARPC1A, ARPC4, PPP1R12A, EZR
Ad5	REGULATION_OF_AUTOPHAGY	0.625709	0.771079	0.0649408	0.4403	0.817827	16	GABARAP, PIK3C3, GABARAPL2, PIK3R4, PRKAA1
Ad5	REGULATION_OF_IFNA_IFNB_SIGNALING	0.139665	0.386708	0.160801	0.781917	1.44315	12	STAT1, USP18, STAT2, PTPN6
Ad5	REGULATION_OF_IFNG_SIGNALING	0.414313	0.632078	0.0860347	0.565523	1.04233	13	STAT1, PTPN6
Ad5	REGULATION_OF_TLR_BY_ENDOGENOUS_LIGAND	0.262397	0.513252	0.119888	-0.773735	-1.18538	3	HMGB1
Ad5	RENAL_CELL_CARCINOMA	0.159314	0.415126	0.173748	-0.595834	-1.32672	48	JUN, ETS1, PIK3R1
Ad5	RENIN_ANGIOTENSIN_SYSTEM	0.0702479	0.286085	0.245042	-0.898466	-1.37648	3	CTSA, LNPEP
Ad5	RESPONSE_TO_ELEVATED_PLATELET_CYTOSOLIC_CA2PLUS	0.416667	0.632878	0.100991	-0.45389	-1.0327	53	PPIA, SELENOP, SRGN, ACTN1, PECAM1, TLN1, PSAP, CFL1, HSPA5, FAM3C, ECM1
Ad5	RETINOL_METABOLISM	0.496063	0.690705	0.0787114	0.637948	1.01773	4	RDH11, ADH5
Ad5	RIBOFLAVIN_METABOLISM	0.127389	0.368808	0.181383	-0.760259	-1.44374	10	ACP5, MTMR2, ENPP1, MTMR1, ACP1
Ad5	RIBOSOME	0.0201735	0.17428	0.352488	0.970514	1.54828	4	FAU
Ad5	RIG-1 like receptor signaling	0.0229167	0.185115	0.352488	0.948827	1.61489	7	IRF7, ISG15, DHX58, IFIH1
Ad5	RIG_I_LIKE_RECEPTOR_SIGNALING_PATHWAY	0.00763616	0.158964	0.407018	0.879684	1.76385	42	IRF7, ISG15, DHX58, IFIH1, NFKBIB, STING1
Ad5	RIP_MEDIATED_NFKB_ACTIVATION_VIA_ZBP1	0.198488	0.458313	0.133555	0.734766	1.36608	15	ZBP1, NFKBIB
Ad5	RNA_DEGRADATION	0.445392	0.648857	0.0768737	0.502166	1.01305	49	CNOT6L, EDC3, LSM7, ZCCHC7, PNPT1, LSM2, PAPOLA, EXOSC8, LSM8, MTREX, CNOT3, MPHOSPH6, LSM1
Ad5	RNA_POLYMERASE	0.206897	0.46636	0.127505	0.65837	1.28758	27	POLR2K, POLR2G, POLR2F, POLR1D, POLR1C, POLR3K, POLR2L, POLR2E
Ad5	ROPERO_HDAC2_TARGETS	0.841608	0.897926	0.0614364	-0.316339	-0.703281	38	TXNIP, ASAP1
Ad5	Rac_Signaling	0.0212384	0.179417	0.352488	-0.67083	-1.5925	73	JUN, ITGA4, PIK3R1, ARPC2, RHOA, ARPC1B, MAP2K4, CD44, RRAS2, PIP4K2A, CFL1, ARPC5, ARPC1A, ARPC4
Ad5	Ran mediated mitosis	0.0185877	0.173967	0.352488	-0.954723	-1.55861	4	UBE2S
Ad5	Reelin_Signaling_in_Neurons	0.150943	0.403943	0.175204	-0.597485	-1.33681	45	ITGA4, ARHGEF1, PIK3R1, MAP2K4, FYN, LCK, ARHGEF10, PIK3C2A, ARHGEF6, GSK3B, MAP3K10
Ad5	Regulation_of_Actin-based_Motility_by_Rho	0.0315635	0.20448	0.321776	-0.713404	-1.5919	47	ACTB, RHOH, GSN, ARPC2, RHOA, ARPC1B, PPP1CC, RHOB, PIP4K2A, MYL6, CFL1, MYL12B, ARPC5, ARPC1A, ARPC4, PPP1R12A
Ad5	Regulation_of_IL-2_Expression_in_Activated_and_Anergic_T_Lymphocytes	0.0129413	0.167421	0.38073	-0.704529	-1.63656	66	JUN, CD28, FOS, NFKBIA, LAT, CALM2, CD3E, MAP2K4, CAMK4, PPP3CC, TOB1, RRAS2, CALM3, TGFBR2, MALT1, FYN
Ad5	Regulation_of_eIF4_and_p70S6K_Signaling	0.602067	0.758953	0.0828962	-0.375866	-0.900407	82	ITGA4, PABPC1, PIK3R1, EIF3F
Ad5	Relaxin_Signaling	0.0290482	0.198642	0.352488	-0.665237	-1.54529	66	JUN, FOS, GNAS, NFKBIA, PIK3R1, PDE7A, GNG10, GNB1, GNAI2, GNAI3, PDE4D
Ad5	Renal_Cell_Carcinoma_Signaling	0.0045617	0.136991	0.407018	-0.784767	-1.75114	47	UBB, JUN, FOS, ETS1, UBC, PIK3R1
Ad5	Renin-Angiotensin_Signaling	0.440806	0.646363	0.0992333	-0.428437	-1.0044	69	JUN, FOS, PRKCH, PIK3R1, MAP2K4, RRAS2, ATF2
Ad5	Resting DCs	0.0750507	0.294991	0.234393	-0.928007	-1.33559	2	ACP5
Ad5	Resting NK	0.49522	0.690705	0.0772747	0.523072	0.972422	17	CST7, PTPRCAP, CTSW, PRF1, TTC38
Ad5	Resting dendritic cell surface signature	0.150313	0.403557	0.164406	-0.681684	-1.37752	17	IFNGR1, ATP1B1, SPINT2, TTYH3, PLD3, DENND1B, SLC26A11, CD151, PSEN2
Ad5	Resting mast cells	0.697723	0.811929	0.0640704	-0.464943	-0.817097	7	ADRB2, BMP2K, IL18R1, MYB
Ad5	Retinoic_acid_Mediated_Apoptosis_Signaling	0.0550877	0.267784	0.321776	0.812407	1.58875	30	PARP9, PARP14, PARP11, PARP10, CFLAR, ZC3HAV1, RARA
Ad5	Rho GTPase cycle	0.526946	0.708436	0.0762797	0.747365	0.991042	1	E2F2
Ad5	RhoA_Signaling	0.0103023	0.165546	0.38073	-0.731157	-1.67146	55	ACTB, RAPGEF6, ARHGEF1, MSN, ARPC2, RHOA, ARPC1B, PIP4K2A, MYL6, CFL1, MYL12B, ARPC5, ARPC1A, ARPC4, PPP1R12A, EZR
Ad5	Role_of_BRCA1_in_DNA_Damage_Response	0.164666	0.423639	0.140406	0.66964	1.34357	37	STAT1
Ad5	Role_of_CHK_Proteins_in_Cell_Cycle_Checkpoint_Control	0.825843	0.890347	0.0514265	0.342218	0.653821	23	RAD9A, RFC1, RFC5, CDC25A, CDK2, SLC19A1, E2F6, ATM, MRE11A, E2F4, E2F2, RFC2
Ad5	Role_of_Cytokines_in_Mediating_Communication_between_Immune_Cells	0.304519	0.548037	0.10673	0.82624	1.17261	2	TGFB1
Ad5	Role_of_Hypercytokinemia_hyperchemokinemia_in_the_Pathogenesis_of_Influenza	0.772455	0.860649	0.0574877	0.614279	0.814564	1	TNF
Ad5	Role_of_IL-17A_in_Arthritis	0.425926	0.637885	0.0962406	-0.467786	-1.01006	33	NFKBIA, PIK3R1, MAP2K4, ATF2
Ad5	Role_of_IL-17A_in_Psoriasis	0.337325	0.579442	0.101351	0.841998	1.11653	1	IL17RA
Ad5	Role_of_IL-17F_in_Allergic_Inflammatory_Airway_Diseases	0.933712	0.959754	0.0463228	0.273016	0.512587	18	NFKB2, RELB, MAP2K1, IL17RA, CREB3
Ad5	Role_of_JAK1_JAK2_and_TYK2_in_Interferon_Signaling	0.342857	0.584107	0.0975449	0.614151	1.15195	19	STAT1, STAT2, PTPN6, PTPN2, TYK2, NFKB2
Ad5	Role_of_JAK1_and_JAK3_in_gammac_Cytokine_Signaling	0.349882	0.591144	0.109684	-0.500201	-1.09739	36	IL7R, JAK1, PIK3R1
Ad5	Role_of_JAK2_in_Hormone-like_Cytokine_Signaling	0.341463	0.583148	0.0925529	0.56516	1.11849	34	STAT1, PTPN6, TYK2, SH2B3, FAM50A, TMEM109
Ad5	Role_of_JAK_family_kinases_in_IL-6-type_Cytokine_Signaling	0.384762	0.613116	0.0908241	0.582633	1.09283	19	STAT1
Ad5	Role_of_JAK_family_kinases_in_IL-6_Signaling	0.384762	0.613116	0.0908241	0.582633	1.09283	19	STAT1
Ad5	Role_of_MAPK_Signaling_in_the_Pathogenesis_of_Influenza	0.180778	0.436334	0.156312	-0.616047	-1.31981	30	PRDX6, BCL2, MAP2K4, RRAS2, ATF2
Ad5	Role_of_Macrophages_Fibroblasts_and_Endothelial_Cells_in_Rheumatoid_Arthritis	0.0135241	0.167421	0.38073	-0.589969	-1.522	131	JUN, TCF7, FOS, LEF1, NFKBIA, PRKCH, PIK3R1, PDIA3, CALM2, RHOA, CSNK1A1, CAMK2D, MAP2K4, CAMK4, CSNK1G2, PPP3CC, RRAS2, CALM3, ATF2, CSNK1G3
Ad5	Role_of_NANOG_in_Mammalian_Embryonic_Stem_Cell_Pluripotency	0.276596	0.52795	0.12564	-0.517291	-1.15879	41	JAK1, PIK3R1, RRAS2, SMAD4, SMAD5, MAPK3, PIK3C2A, GSK3B
Ad5	Role_of_NFAT_in_Cardiac_Hypertrophy	0.0317808	0.20448	0.321776	-0.589771	-1.46583	106	GNAS, PRKCH, PIK3R1, PDIA3, GNG10, CALM2, CAMK1D, CSNK1A1, CAMK2D, MAP2K4, CAMK4, PPP3CC, GNB1, RRAS2, CALM3, GNAI2, TGFBR2, GNAI3, RCAN3, IL6ST, PRKAR1A, MAPK3, PRKCB, PRKACA, PIK3C2A, PPP3CB, GSK3B
Ad5	Role_of_NFAT_in_Regulation_of_the_Immune_Response	0.00284492	0.128774	0.431708	-0.680167	-1.70502	110	JUN, CD28, FOS, GNAS, NFKBIA, LAT, PIK3R1, GNG10, CALM2, CD3E, CSNK1A1, CAMK4, CSNK1G2, PPP3CC, GNB1, RRAS2, CALM3, GNAI2, ATF2, FYN, CSNK1G3, GNAI3, RCAN3, ITK, LCK
Ad5	Role_of_Oct4_in_Mammalian_Embryonic_Stem_Cell_Pluripotency	0.548571	0.717656	0.0718276	0.478392	0.897309	19	AQR, RARA, REST
Ad5	Role_of_Osteoblasts_Osteoclasts_and_Chondrocytes_in_Rheumatoid_Arthritis	0.00237734	0.128172	0.431708	-0.700263	-1.7193	93	JUN, TCF7, FOS, LEF1, NFKBIA, PIK3R1, ACP5, BCL2, GSN, CALM2, BIRC3, CSNK1A1, MAP2K4, CAMK4, CSNK1G2, PPP3CC, CALM3, FOXO1, CSNK1G3
Ad5	Role_of_PI3K_AKT_Signaling_in_the_Pathogenesis_of_Influenza	0.471831	0.67184	0.0911073	-0.435881	-0.957238	35	NFKBIA, PIK3R1, GNAI2, GNAI3
Ad5	Role_of_PKR_in_Interferon_Induction_and_Antiviral_Response	0.207547	0.46636	0.123257	0.635239	1.27455	37	STAT1, EIF2AK2, NFKBIB, EIF2S1, TRAF2
Ad5	Role_of_Pattern_Recognition_Receptors_in_Recognition_of_Bacteria_and_Viruses	0.0104392	0.165546	0.38073	0.886887	1.7552	34	IRF7, OAS2, OAS3, IFIH1, EIF2AK2
Ad5	Role_of_RIG1-like_Receptors_in_Antiviral_Innate_Immunity	0.0406123	0.234557	0.321776	0.852338	1.66387	28	IRF7, DHX58, IFIH1, NFKBIB
Ad5	Role_of_Tissue_Factor_in_Cancer	0.26	0.513252	0.134273	-0.514898	-1.17418	54	PIK3R1, EGR1, P4HB, RRAS2, PTEN, FYN, CFL1, PLAUR, LCK, MAPK3, GNA13, ARRB2, PIK3C2A
Ad5	Role_of_Wnt_GSK-3beta__Signaling_in_the_Pathogenesis_of_Influenza	0.0280313	0.198419	0.352488	-0.786953	-1.62395	21	TCF7, LEF1, CSNK1A1, CSNK1G2, CSNK1G3
Ad5	SANA_RESPONSE_TO_IFNG_UP	0.0196711	0.173967	0.352488	0.935855	1.8269	28	BST2, OAS2, STAT1, DDX60, SAMD9L, PARP9, LGALS3BP, PARP14, IFI35, IFIH1, MX1, DTX3L, CD74, NLRC5, GBP3, CD274, LGALS9
Ad5	SAPK_JNK_Signaling	0.319095	0.559158	0.119888	-0.473242	-1.12344	73	JUN, PIK3R1, GNG10, DUSP10, HNRNPK, CD3E, MAP2K4, GNB1, RRAS2, GADD45A, ATF2
Ad5	SELENOAMINO_ACID_METABOLISM	0.720227	0.826873	0.0582216	0.395061	0.733798	16	MARS1, MAT2A, GGT5, LCMT1, BUD23
Ad5	SENESE_HDAC1_AND_HDAC2_TARGETS_DN	0.131148	0.374088	0.188204	-0.609808	-1.3685	43	DUSP1, RNF187, TUBA1A, MALAT1, TRIB2, ARID5B, SET, THUMPD1, SYTL1
Ad5	SENESE_HDAC1_AND_HDAC2_TARGETS_UP	0.253561	0.508298	0.146416	-0.460159	-1.15113	108	IL7R, TNFAIP3, SRGN, PDLIM4, BIRC3, MCL1, LAPTM5, PTBP1, ZBTB38, TGFBR2, AFF3, PIP4K2A, DHX9, PDE4D, PHLDA1, PLAUR, HECTD1, PSME4, IL6ST, TMEM65, COPA, CDC42SE2, CD55, ESYT2
Ad5	SENESE_HDAC1_TARGETS_DN	0.00976983	0.165546	0.38073	-0.695864	-1.65212	71	CIRBP, FOS, GSN, RNF187, TUBA1A, MALAT1
Ad5	SENESE_HDAC1_TARGETS_UP	0.00458888	0.136991	0.407018	-0.531777	-1.48896	263	IL7R, FUS, ETS1, NFKBIA, TNFAIP3, SF3B1, YWHAZ, SRGN, GPR65, SERINC3, KLF3, GPCPD1, PDLIM4, SQSTM1, BIRC3, MCL1, BCLAF1, DNAJB9, G3BP2, ANP32E, PLK4, TOB1, CD44, PTBP1, CYTH3, ZBTB38, TMED2, TGFBR2, LCP1, PIP4K2A, GTF2I, DHX9, GM2A, DOCK10, MTMR2, PHLDA1, HECTD1, PSME4, MTMR1, IL6ST, EZR, HSP90AB1, COPA, SGPP1, CDC42SE2, ARHGDIA, CD55, DDX3X, ESYT2, DUSP5, TPR, GNA13, SEC61A1, ANAPC5, TRIB1, PIK3…
Ad5	SENESE_HDAC2_TARGETS_DN	0.631692	0.77473	0.0706196	-0.404788	-0.835317	21	ZBTB20, MALAT1, LSP1, THUMPD1
Ad5	SENESE_HDAC2_TARGETS_UP	0.175	0.432421	0.166934	-0.537577	-1.27632	71	IL7R, TNFAIP3, PDLIM4, MCL1, BCLAF1, PLK4, PTBP1, TGFBR2, DHX9, PSME4, IL6ST, DDX6, COPA, CDC42SE2, TPR, FBXO32, GNA13
Ad5	SENESE_HDAC3_TARGETS_DN	0.603283	0.75964	0.0514265	0.390479	0.886352	234	RNF213, MOV10, NAB2, LFNG, CEBPG, PDLIM2, EBP, CEP41, SEC62, AARS, BET1, CLIC4, BCL9L, SARS, MNS1, ORAI2, YARS, SLC7A5, NACC2, RGP1, VPS35, MFSD10, GOLGA3, UFM1, DCAF7, CTR9, ITGB3BP, MICALL1, FBXO9, BRI3BP
Ad5	SENESE_HDAC3_TARGETS_UP	0.240157	0.499021	0.179782	-0.394822	-1.1074	268	PIK3IP1, IL7R, FUS, BTG1, JAK1, NFKBIA, TNFAIP3, SF3B1, YWHAZ, SERINC3, KLF6, KLF3, PDLIM4, SQSTM1, BIRC3, MCL1, CAMK2D, RNF19A, ETS2, JMJD1C, G3BP2, TUBA1A, RHOB, AFF4, TOB1, CD44, ZBTB38, CALM3, MALAT1, TMED2, TGFBR2, HNRNPU, CTSB, GTF2I, DHX9, GM2A
Ad5	SIGNALING_BY_RECEPTOR_TYROSINE_KINASES	0.312268	0.552323	0.151149	-0.380972	-1.06731	255	UBB, FOS, UBC, ACTB, JUND, PIK3R1, DUSP6, FOSB, ARF6, RHOA, JUNB, STMN1, EGR1, SGK1, PTBP1, ATF2, RIT1, WASF2, FYN, ADORA2A, AP2S1, AP2M1, HIF1A, PTPN1, LCK, ATP6V1F, ID2, RAP1B, GRAP2, ABI1, SH3KBP1, SOCS1, SPINT2, HNRNPH1, MAPK3, PRKCB, PRKACA, MATK, CUL5, TRIB1, PPP2R1A, IRS2
Ad5	SIGNALLING_TO_ERKS	0.96788	0.98	0.0502948	-0.255	-0.538387	24	RIT1, MAPK3, CRK, RAP1A, KIDINS220, MAPK11, MAPK1
Ad5	SIGNAL_TRANSDUCTION_THROUGH_IL1R	0.0375868	0.225642	0.321776	-0.794062	-1.66383	23	JUN, NFKBIA
Ad5	SIG_IL4RECEPTOR_IN_B_LYPHOCYTES	0.0958606	0.328831	0.213928	-0.701124	-1.49964	25	JAK1, PIK3R1, BCL2
Ad5	SMALL_CELL_LUNG_CANCER	0.188725	0.447877	0.158514	-0.569095	-1.26718	48	NFKBIA, PIK3R1, BCL2, BIRC3, PIAS1, CDKN1B, PTEN
Ad5	SNARE_INTERACTIONS_IN_VESICULAR_TRANSPORT	0.764065	0.859763	0.0535669	0.369309	0.722263	27	BET1, USE1, STX1A, VAMP5, VAMP4, STX16, STX12, VAMP1
Ad5	SPERMATOGENESIS	0.427208	0.637885	0.0978773	-0.463149	-1.02504	39	CAMK4, PEBP1, SIRT1, ARL4A, HSPA4L, MLLT10, PHF7, SPATA6, PIAS2, CHFR, PARP2, PHKG2, TSN
Ad5	SPHINGOLIPID_METABOLISM	0.266112	0.514939	0.119348	-0.591895	-1.22981	20	SGMS1, UGCG, ASAH1, CERK, SGPP1
Ad5	SPLICEOSOME	0.535988	0.712971	0.062249	0.427289	0.929702	118	HSPA8, SNRPG, SNRPF, NCBP2, AQR, SNRPD2, SNRPB2, SF3A3, SNRPE, TXNL4A, PCBP1, SRSF1, LSM7, LSM2, ZMAT2
Ad5	STARCH_AND_SUCROSE_METABOLISM	0.518047	0.707237	0.08042	-0.47583	-0.917447	13	ENPP1, UGDH, GANC, GBE1, HK1
Ad5	STAT3_01	0.483627	0.683397	0.0937465	-0.412707	-0.967527	69	ARAP2, FOSB, NAV2, EGR1, EIF5A, SGMS1, TRIB2, IRF1, UBR1, SOCS1, SET, BTBD1, CAPZA1, ASXL1
Ad5	STEROID_BIOSYNTHESIS	0.765595	0.859776	0.0553643	0.411311	0.720522	8	EBP
Ad5	STEROID_HORMONE_BIOSYNTHESIS	0.233591	0.492411	0.123257	0.76542	1.26596	5	HSD11B1
Ad5	SUDDEN_INFANT_DEATH_SYNDROME_SIDS_SUSCEPTIBILITY_PATHWAYS	0.0611382	0.275731	0.321776	-0.637516	-1.47485	61	JUN, YBX1, GAPDH, YWHAZ, EGR1
Ad5	SULFUR_METABOLISM	0.624016	0.771079	0.0670513	0.556052	0.887079	4	SUOX, BPNT1
Ad5	SU_PLACENTA	0.63843	0.776417	0.0683111	-0.593731	-0.909612	3	HMGB3
Ad5	SYSTEMIC_LUPUS_ERYTHEMATOSUS	0.293139	0.544282	0.112843	-0.565485	-1.17494	20	CD28, MACROH2A1, ACTN1, H2AZ2
Ad5	Satish_Mars2015	0.0196711	0.173967	0.352488	0.941373	1.83767	28	IRF7, ISG15, BST2, RSAD2, SLFN8, LGALS3BP, IFITM3, MX2, MOV10, EIF2AK2, CD74
Ad5	Semaphorin_Signaling_in_Neurons	0.1939	0.453278	0.146416	-0.606664	-1.2976	25	RHOH, RHOA, RHOB, FYN, CFL1, MAPK3, ARHGAP1, RAC1, PTK2
Ad5	Serotonin_Receptor_Signaling	0.698347	0.811929	0.0639272	-0.49257	-0.828707	5	SPR, GCH1, PTS, SMOX, QDPR
Ad5	Small_Cell_Lung_Cancer_Signaling	0.905316	0.941063	0.0417397	0.313046	0.651804	71	CCND2, NFKBIB, MAX, TRAF2, NFKB2, PIK3C3, TRAF3, SUV39H1, PIK3CD, RELB, NFKBIE, CDK2, CDK4, HDAC1
Ad5	Sonic_Hedgehog_Signaling	0.311966	0.552323	0.110565	-0.609919	-1.16128	11	PRKAR1A, PRKACA, ARRB2, GSK3B, PRKAG1
Ad5	Sphingosine-1-phosphate_Signaling	0.183824	0.440901	0.160801	-0.573025	-1.27593	48	PIK3R1, RHOH, PDIA3, RHOA, RHOB, GNAI2, GNAI3, ASAH1, MAPK3, GNA13, PIK3C2A
Ad5	Stilbene_Coumarine_and_Lignin_Biosynthesis	0.179704	0.435159	0.15017	-0.719333	-1.30753	8	PRDX6
Ad5	Synaptic_Long_Term_Depression	0.0702576	0.286085	0.261664	-0.667326	-1.49758	43	GNAS, PRDX6, PRKCH, RRAS2, GNAI2, GNAI3, PPM1J, PPP2R5A, MAPK3, PRKCB, GNA13, PPP2R1A
Ad5	Synaptic_Long_Term_Potentiation	0.204489	0.464951	0.153159	-0.552984	-1.26415	55	PRKCH, CALM2, CAMK2D, PPP1CC, CAMK4, PPP3CC, PPP1R14B, RRAS2, CALM3, ATF2, PPP1R12A, RAP1B, PRKAR1A, MAPK3, PRKCB, PRKACA
Ad5	Synthesis_and_Degradation_of_Ketone_Bodies	0.52381	0.707926	0.0785029	-0.554477	-0.974444	7	HADHA, OXCT1, BDH1, HMGCS1
Ad5	Systemic_Lupus_Erythematosus_Signaling	0.0319042	0.20448	0.321776	-0.706321	-1.61201	51	JUN, CD28, FOS, LAT, PIK3R1, PTPRC, CD3E, CAMK4, RRAS2
Ad5	T & B cell development	0.381857	0.613116	0.0972151	-0.589212	-1.09521	9	CD3E, CAMK2D
Ad5	T CELL EXHAUSTION	0.210332	0.46663	0.186433	-0.408567	-1.12625	234	YBX1, CD200, BTLA, ATP1B3, GNAS, RAPGEF6, KLHDC2, ARHGEF1, PRKCH, HNRNPD, ITM2A, SRGN, SERINC3, CTLA4, RGCC, SQSTM1, BIRC3, CBLB, RNF19A, PPP1CC, MED7, ASB8, P4HB, TAGAP, SLA, UQCRFS1, PTBP1, OSER1, SUB1, ZFP36L1, IPCEF1, FYN, PSAP, ZC3H7A, AP2S1, VAPA, ITK, INPP5F, FAM3C, TMEM160, IL6ST, CRTAM, TMEM222, EZR, TOX, EID1, COTL1, PPP1R2, DDX3X, CKS2, HADHA, PJA2, SET, SSU72, THADA, PARK7, SMC5, IRF4…
Ad5	T CELLS GAMMA.DELTA	0.209302	0.46663	0.138022	-0.65965	-1.30565	15	TCF7, LAT
Ad5	T cell activation (I)	0.012078	0.166735	0.38073	-0.793705	-1.7628	40	IL7R, TCF7, CD28, PTPN22, IKZF1, LEF1, PRKCH, RHOH, CD3E, CAMK4, THEMIS
Ad5	T cell activation (II)	0.78826	0.867682	0.0588438	-0.343393	-0.702139	19	CD3E, STAT4, ITK, LCK, CRTAM
Ad5	T cell activation (III)	0.00978172	0.165546	0.38073	-0.895503	-1.70504	11	ETS1, LEF1, CAMK4, THEMIS, CD96, LCK
Ad5	T cell activation (IV)	0.536998	0.713476	0.0782955	-0.515405	-0.936854	8	PTPRC, CD3E, LCK, CD5
Ad5	T cell activation and signaling	0.531646	0.712102	0.0787114	-0.457154	-0.927316	18	GIMAP6, PTPRC, CD3E, CCR7, ITK, LCK
Ad5	T cell differentiation	0.015973	0.167421	0.352488	-0.932665	-1.69531	8	TCF7, CD28
Ad5	T cell differentiation (Th2)	0.0666667	0.285163	0.257206	-0.802831	-1.53235	12	CD28, LAT, ITM2A
Ad5	T cell differentiation via ITK and PKC	0.0378251	0.225642	0.321776	-0.902871	-1.64115	8	ETS1, PRKCH, ITM2A, BCL2
Ad5	T cell signaling and costimulation	0.0260393	0.195052	0.352488	-0.906514	-1.685	9	IL7R, TCF7, ARHGDIB, LCP1, FYN, LCK
Ad5	T cell surface	0.0929293	0.325684	0.208955	-0.860866	-1.40538	4	ITGA4, CD3E
Ad5	T cell surface signature	0.577167	0.741604	0.0745501	-0.440388	-0.88461	16	CD28, ITM2A, CD3E
Ad5	T cell surface signature (S0)	0.577167	0.741604	0.0745501	-0.440388	-0.88461	16	CD28, ITM2A, CD3E
Ad5	TAK1_DEPENDENT_IKK_AND_NF_KAPPA_B_ACTIVATION	0.462963	0.664874	0.0913924	-0.445686	-0.96234	33	UBB, UBC, NFKBIA, HMGB1
Ad5	TASTE_TRANSDUCTION	0.0590717	0.274919	0.271289	-0.829895	-1.54258	9	GNAS, GNB1
Ad5	TAURINE_AND_HYPOTAURINE_METABOLISM	0.541426	0.714329	0.0730744	0.652662	1.00064	3	GGT5, CSAD
Ad5	TBA (source: B cells)	0.199601	0.458313	0.137251	-0.885841	-1.2126	1	ZPBP
Ad5	TBA (source: memory B cells)	0.199601	0.458313	0.137251	-0.885841	-1.2126	1	ZPBP
Ad5	TERPENOID_BACKBONE_BIOSYNTHESIS	0.992467	0.99687	0.0432769	0.209056	0.385315	13	MVD
Ad5	TFH	0.0927602	0.325684	0.222056	-0.691456	-1.48211	29	TCF7, CD69, LEF1, LAT, FOSB, CTLA4, TRIB2, ITK, LCK
Ad5	TGF-beta_Signaling	0.0359701	0.220098	0.321776	-0.71151	-1.59465	46	JUN, FOS, SMURF2, BCL2, MAP2K4, RRAS2, TGFBR2
Ad5	TGFB_PATHWAY	0.578571	0.742566	0.103958	-0.358488	-0.951829	188	UBB, PPP1R15A, UBC, SMURF2, MSN, KLF6, ACTN1, RHOA, JUNB, PPP1CC, CD44, TGFBR2, PPM1A, CDC34, UBE2D3, SLC25A5, RSL1D1, TGIF1, MAK16, ID2, SMAD4, SMAD5, PPP1R2, MAPK3, SET, CDK17, RBL2, TAB1, ARRB2
Ad5	TGF_BETA_SIGNALING_PATHWAY	0.398568	0.623175	0.10208	-0.472268	-1.04221	37	SMURF2, RHOA, TGFBR2, ID2, SMAD4, SMAD5, MAPK3, RBL2, PPP2R1A
Ad5	THROMBOPOIETIN_SIGNALING	0.358173	0.596253	0.10925	-0.487789	-1.08336	40	JUN, FOS, PRKCH, PIK3R1
Ad5	THYROID_CANCER	0.0907173	0.320912	0.216543	-0.740504	-1.50208	18	TCF7, LEF1, TPM3
Ad5	TICAM1_TRAF6_DEPENDENT_INDUCTION_OF_TAK1_COMPLEX	0.0103078	0.165546	0.38073	-0.944001	-1.71591	8	UBB, UBC
Ad5	TIGHT_JUNCTION	0.134663	0.377324	0.191892	-0.594498	-1.35906	55	ACTB, PRKCH, ACTN1, RHOA, RRAS2, MYH9, GNAI2, PTEN, PATJ, GNAI3, MYL12B, VAPA
Ad5	TLR SIGNALING	0.737958	0.839566	0.0579755	0.506721	0.776885	3	MYD88, TLR1
Ad5	TLR and inflammatory signaling	0.737958	0.839566	0.0579755	0.506721	0.776885	3	MYD88, TLR1
Ad5	TLR3_MEDIATED_TICAM1_DEPENDENT_PROGRAMMED_CELL_DEATH	0.411417	0.631126	0.0888945	0.686599	1.09534	4	CASP8, FADD, RIPK1
Ad5	TLR4_SIGNALING_AND_TOLERANCE	0.0157998	0.167421	0.352488	0.886687	1.68099	21	IRF7
Ad5	TLR8-BAFF network	0.827586	0.890521	0.0550211	-0.535372	-0.77051	2	BCL6
Ad5	TNFA_SIGNALING_VIA_NFKB	0.000269244	0.101595	0.498493	-0.727468	-1.80806	106	PNRC1, IL7R, JUN, BTG1, DUSP1, FOS, PPP1R15A, KLF2, NFKBIA, TNFAIP3, FOSB, KLF6, IER2, SQSTM1, IER5, DUSP2, MCL1, JUNB, ETS2, EGR1, GPR183, RHOB, SGK1, CD44, ZFP36, GADD45A, BTG3, TNIP1, CCNL1, KLF4, PHLDA1, PLAUR, TGIF1, IL6ST, IRF1
Ad5	TNFR1_INDUCED_NFKAPPAB_SIGNALING_PATHWAY	0.0431992	0.240894	0.321776	-0.757067	-1.62275	29	UBB, UBC, TNFAIP3, BIRC3, RACK1, OTUD7B
Ad5	TNFR1_SIGNALING	0.0618009	0.277614	0.321776	-0.71447	-1.58682	40	JUN, FOS, NFKBIA, TNFAIP3, MAP2K4
Ad5	TNFR2_SIGNALING	0.0111407	0.165546	0.38073	-0.78404	-1.67305	27	JUN, FOS, NFKBIA, TNFAIP3, MAP2K4
Ad5	TNF_RECEPTOR_SUPERFAMILY_TNFSF_MEMBERS_MEDIATING_NON_CANONICAL_NF_KB_PATHWAY	0.293561	0.544282	0.10673	0.669535	1.18949	9	LTB, TRAF2, CD40LG
Ad5	TOLLLIKE_RECEPTOR_SIGNALING_PATHWAY	0.153078	0.406771	0.143759	0.658058	1.34753	55	IRF7, STAT1
Ad5	TOLLLIKE_RECEPTOR_SIGNALING_RELATED_TO_MYD88	0.00341298	0.133224	0.431708	0.941072	1.76543	20	IRF7
Ad5	TOLL_LIKE_RECEPTOR_9_TLR9_CASCADE	0.341544	0.583148	0.0891647	0.522949	1.09281	75	IRF7, USP18, NFKBIB, NLRC5
Ad5	TOLL_LIKE_RECEPTOR_CASCADES	0.33694	0.579442	0.08654	0.50088	1.08618	101	IRF7, USP18, NFKBIB, CTSS, NLRC5
Ad5	TOLL_LIKE_RECEPTOR_SIGNALING_PATHWAY	0.136364	0.380206	0.154191	0.669068	1.36343	53	IRF7, STAT1
Ad5	TOLL_LIKE_RECEPTOR_TLR1_TLR2_CASCADE	0.10804	0.333216	0.216543	-0.571473	-1.35431	74	UBB, JUN, FOS, UBC, NFKBIA, DUSP6, PELI1, MAP2K4, HMGB1
Ad5	TRAF3_DEPENDENT_IRF_ACTIVATION_PATHWAY	0.00829396	0.161875	0.38073	0.954024	1.73569	11	IRF7, IFIH1
Ad5	TRAF6_MEDIATED_INDUCTION_OF_TAK1_COMPLEX_WITHIN_TLR4_COMPLEX	0.0116994	0.165546	0.38073	-0.938259	-1.74401	9	UBB, UBC
Ad5	TRAF6_MEDIATED_IRF7_ACTIVATION	0.00721939	0.158964	0.407018	0.944101	1.74009	13	IRF7, IFIH1
Ad5	TRAF6_MEDIATED_IRF7_ACTIVATION_IN_TLR7_8_OR_9_SIGNALING	0.195857	0.455257	0.134273	0.74832	1.34406	10	IRF7
Ad5	TRAF6_MEDIATED_NF_KB_ACTIVATION	0.471591	0.67184	0.0793435	0.533023	1.00075	18	IFIH1, NFKBIB, TRAF2, TRIM25, NFKB2
Ad5	TRANSCRIPTIONAL_CASCADE_REGULATING_ADIPOGENESIS	0.305907	0.548223	0.111011	-0.67574	-1.15604	6	KLF2
Ad5	TRANSCRIPTIONAL_REGULATION_OF_WHITE_ADIPOCYTE_DIFFERENTIATION	0.709091	0.820747	0.0526973	0.385409	0.79067	59	HELZ2, MED28, MED12, CARM1, MED19, CREBBP, CDK4, MED11, TGFB1
Ad5	TREG CELLS	0.108997	0.333216	0.176694	0.700994	1.40764	45	ISG20, IFI35, EPSTI1, CD74, GBP5, LGALS9, SHMT2
Ad5	TREM1_SIGNALING	0.948177	0.967841	0.0462303	0.278613	0.522672	20	NFKB2, CD86, RELB
Ad5	TRYPTOPHAN_METABOLISM	0.437632	0.643967	0.0894367	-0.519735	-1.02872	15	ECHS1, HADHA, WARS2, OGDH, EHHADH, AFMID
Ad5	TR_RXR_Activation	0.174118	0.432421	0.161979	-0.572073	-1.28622	44	UCP2, PIK3R1, CAMK4, HIF1A
Ad5	TWEAK_Signaling	0.748284	0.845366	0.0655321	-0.360544	-0.776902	32	NFKBIA, BIRC3
Ad5	TYPE_III_INTERFERON_SIGNALING	0.204545	0.464951	0.131458	0.771786	1.30402	6	STAT1, IRF9, STAT2
Ad5	TYPE_II_DIABETES_MELLITUS	0.143791	0.395484	0.172324	-0.651731	-1.394	25	PKM, PIK3R1, SOCS1, MAPK3, IRS2
[truncated: 2,493 more rows]

## Sheet: b_cells
vaccine_group	pathway	pval	padj	log2err	ES	NES	size	leadingEdge
[truncated: 3,404 more rows]

## Sheet: dc_cells
vaccine_group	pathway	pval	padj	log2err	ES	NES	size	leadingEdge
[truncated: 3,417 more rows]

## Sheet: monocytes
vaccine_group	pathway	pval	padj	log2err	ES	NES	size	leadingEdge
[truncated: 3,470 more rows]

[truncated: 3 more sheets: cd4_nr4a1, cd8_nr4a1, b_filtered]
