# Supplementary material for: Comparative analysis of adenovirus, mRNA, and protein vaccines reveals context-dependent immunogenicity and efficacy
Source: JCI Insight. 2025 Nov 10;10(21):e198069. doi: 10.1172/jci.insight.198069 (PMC12643482; doi:10.1172/jci.insight.198069)
Supplement: Supporting data values [file jciinsight-10-198069-s163.xlsx]

## Sheet: Fig 1C
	6 h	24 h	7 days
Ad5	3600000	8390000	619000
	3510000	10870000	432000
	7190000	18690000	812000
	5680000	11540000	608000
	2296000	2140000	747000
mRNA	52743916	11320459	0
	43784202	1.10434e+07	0
	43817531	17608047	0
	47736762	14149948	0
	17958128	2.34794e+06	0
Protein	121286	0	0
	1.10715e+06	0	0
	866958	266294	0
	1.1991e+06	0	0
	402675	0	0

## Sheet: Fig 1F
	KbSIINFEKL MFI
Ad5	228
	290
	358
	232
	275
mRNA	569
	629
	655
	551
	843
Protein	219
	273
	214
	200
	180

## Sheet: Fig 1G
	B7.2 MFI
Ad5	8912
	9838
	10530
	8583
	10482
mRNA	23317
	18400
	28172
	28450
	30477
Protein	9247
	7783
	8656
	8321
	8529

## Sheet: Fig 1H
	4-1BBL MFI
Ad5	510
	541
	498
	355
	501
mRNA	1168
	1144
	1479
	1035
	1399
Protein	466
	535
	478
	603
	701

## Sheet: Fig 1I
	OX40L MFI
Ad5	505
	536
	563
	501
	523
mRNA	745
	671
	704
	683
	708
Protein	596
	593
	577
	541
	572

## Sheet: Fig 2B
	IP-10	IFN-ß1	IFN-γ
Ad5	1140.98	51703.5	2
	5811.4	568.78	2
	1337.21	1404.91	51.587
	783.805	185.24	125.171
	1954.92	343.906	2
	408.986	24	2
	4599.84	429.165	24.3293
	1091.81	370.002	19.5394
	2039.3	1529.49	19.5394
	3836.78	399.503	2
mRNA	10753.3	5624	5.222
	9067.39	36530.9	28.9104
	13373	4081.29	121.26
	7311.59	2478.83	7.4682
	9220.48	4302.1	30.9992
	15816.9	6561.42	226.715
	20054.8	4448.95	30.6864
	12131.8	11458.1	153.382
	25400.9	7436.29	142.634
	12184.8	3288.48	173.302
Protein	556.326	126.718	2
	804.73	141.016	2
	854.613	506.55	145.615
	1006.41	1190.6	35.1578
	730.8	294.753	22.5988
	2134.1	503.958	6.61965
	960.003	326.074	2
	1304.48	340.671	2
	1114.43	534.111	25.9215
	1161.67	59395.2	65.2687

## Sheet: Fig 2C
	IL-6	IL-12	TNFα	IL-1ß
Ad5	1.28	1.28	1.28	1.28
	218.478	37.8304	48.1608	101.885
	397.942	1.28	10.0406	62.4598
	308.025	1.28	2348.21	2046.92
	17.863	1.28	1.28	1.28
	1.28	1.28	0.68544	1.28
	72.5536	4.27318	8.91929	4.2927
	84.4131	1.28	44.7565	29.8922
	189.269	7.23733	103.053	90.081
	92.8807	48.6752	18.4481	16.726
mRNA	1908.36	1.28	40.2361	18.8966
	573.156	35.6397	12.9101	12.7184
	1637.57	1.28	81.7191	52.1171
	790.678	49.6426	1	1.28
	929.814	19.6669	63.7838	55.6276
	4603.49	46.9535	39.2895	11.6295
	4410.44	63.7291	67.3761	10.3765
	2777.79	70.2172	1929.24	589.428
	8265.72	63.7291	169.076	100.22
	3644.6	18.9273	20.9437	9.13352
Protein	72.4308	1.28	1.28	1.28
	52.056	42.1674	1.28	1.28
	296.683	1.28	32.2139	50.3339
	389.959	93.8624	42.8875	18.8966
	77.8523	1.28	18.5403	24.0651
	997.271	1.28	248.557	213.894
	125.036	16.7907	82.0196	85.7584
	81.0253	110.51	23.4756	16.726
	291.389	53.7752	31.2614	21.9306
	2562.62	46.9535	31.2614	32.5803

## Sheet: Fig 4B
Weeks	0	1	2	4	5	6	10
Ad5	10	23562	23476.6	25549.6	15214.5	30629.9	26520
	10	73080	25718.4	17535	19447.2	27712.3	23808
	10	56848	30525.1	14076	17530.5	22613.4	17335.5
	10	19243.2	26457.2	14126.4	23369.5	24560.4	16209.6
	10	27738	37067	13343.1	38801	51212	37044
	10			25800	46035	31414
	10			19551	72000	34860
	10			39840	175528	83496
	10			19564	41748	23688
	10	35014		18600	29064.6	26945.1	30430.4
	10	27000		17761.2	19468.8	20114.6	17417.4
	10	48960		34768	52272	42693	24534.7
	10	30743.2		24783.5	17724.2	22219.4	15008.8
	10	29832		20526	28747.2	31421.6	18253.5
	10	5687.5	7673.5	10802	29329	12900
	10	7185.8	19285	7384	12150	22712
	10	9321	22160.4	14138.4	17921.6	16324
	10	33660	29250	30267	27729	23255.4
	10	10288.7	12906	20406	29542.5	24200
mRNA	10	3123.33	297.04	390.72	3267.44	3824.1	933.92
	10	11583.6	2835	3180.6	16068	25276	9030
	10	5660.8	2477.1	1370.94	25428.4	25804.3	11662
	10	3271.32	928.68	232.36	5125.3	3164.7	1221.12
	10	25927.2	8060.2	6975.1	69576	85590	41472
	10			556.5	67450	30989
	10			2237.4	140892	66332
	10			713	41475	15720
	10			336.6	56440	23647
	10			445.5	53397	17001.5
	10	5680.08		940.58	21569.4	32545.2	18044
	10	7150.4		1153.16	43837.2	28814.4	21972.4
	10	6600.2		1559.25	44268	32997	19169.7
	10	10147.2		1376.4	34597.6	31772	23493
	10	7850.7		961.18	29932.2	32824.2	18325.5
	10	3642.25	7125.2	1913.26	31200	16508.8
	10	8199.3	8058.2	1735.36	46368	15876
	10	3447.2	7507.5	1965.82	8824.2	10506
	10	2540.17	4148.1	1510.08	32718	12366.2
	10	10388.3	15347	5953.5
Protein	10	175.44	48.96	92.34	233	142.29	185.3
	10	547.35	77.75	136.08	260.82	165.76	207.84
	10	337.92	102.96	122.5	127.92	59.85	152.46
	10	307.33	75.6	125.12	120.08	119.73	264.5
	10	294.12	95.04	90.48	133.94	102.2	297.66
	10			20.88	272.34	51.048
	10			44.352	167.42	41.288
	10			62.928	135.08	86.9
	10			72.819	145.16	143.36
	10			21.552	205.44	73.84
	10	835.38		97.02	15306.2	9316.7	4301.55
	10	557.28		64.32	4906.2	3187.2	1325.08
	10	569.85		39.15	4935	4071.6	2786.91
	10	1092.24		58.59	5803.5	4240	1292.76
	10	807.27		67.85	7486	8608.9	2485.08
	10	1021.68	325.38	306.6	3508.72	133.2
	10	386.58	699.72	338.96	427.5	93.3
	10	599.04	12338.4	720.9	175.44	114.9
	10	646.38	911.68	739.8	168.5	151.74
	10	505.52	23881.6	224.07

## Sheet: Fig 4C
Weeks	0	1	2	4	5	6	10
Ad5	25	1476225	1476225	1476225	1476225	164025	54675
	25	492075	1476225	1476225	1476225	164025	18225
	25	492075	1476225	492075	1476225	492075	164025
	25	1476225	1476225	1476225	1476225	164025	164025
	25	492075	492075	492075	1476225	164025	164025
	25			164025	1476225	164025
	25			164025	1476225	492075
	25			164025	492075	492075
	25			164025	164025	164025
	25			18225	18225	164025	54675
	25			18225	18225	164025	164025
	25			18225	6075	164025	54675
	25			54675	6075	164025	164025
	25			18225	6075	164025	164025
	25	164025	164025	164025	492075	164025
	25	492075	164025	164025	492075	492075
	25	164025	164025	492075	492075	492075
	25	18225	6075	164025	164025	492075
	25	54675	164025	492075	492075	492075
mRNA	25	225	75	225	6075	225	75
	25	2025	2025	6075	54675	18225	18225
	25	75	75	675	54675	675	675
	25	675	675	2025	164025	6075	6075
	25	6075	18225	54675	1476225	164025	164025
	25			675	164025	492075
	25			6075	164025	492075
	25			6075	492075	1476225
	25			6075	1476225	492075
	25			6075	492075	1476225
	25			6075	2025	54675	54675
	25			6075	2025	54675	18225
	25			6075	6075	164025	54675
	25			6075	2025	54675	54675
	25			2025	6075	18225	6075
	25	18225	18225	2025	164025	1476225
	25	18225	18225	2025	492075	492075
	25	18225	18225	6075	164025	1476225
	25	6075	18225	2025	164025	164025
	25	6075	6075	2025
Protein	25	54675	6075	54675	1476225	54675	18225
	25	54675	164025	54675	1476225	54675	18225
	25	164025	164025	164025	492075	1476225	18225
	25	164025	164025	164025	1476225	164025	18225
	25	164025	492075	164025	1476225	492075	164025
	25			18225	54675	164025
	25			6075	164025	492075
	25			18225	164025	164025
	25			18225	54675	54675
	25			6075	18225	54675
	25			2025	675	18225	6075
	25			6075	2025	54675	54675
	25			6075	2025	54675	54675
	25			6075	225	18225	18225
	25			2025	2025	54675	54675
	25	18225	6075	6075	18225	54675
	25	6075	6075	6075	18225	18225
	25	18225	6075	18225	18225	54675
	25	675	18225	2025	18225	54675
	25	18225	18225	675

## Sheet: Fig 5B
	Ad5 hexon-specific IgG
Ad5	164025
	164025
	54675
	54675
	54675
	492075
	492075
	492075
	492075
	492075
	164025
	492075
	164025
	164025
	164025
mRNA	164025
	54675
	492075
	54675
	54675
	492075
	164025
	492075
	492075
	164025
	492075
	54675
	164025
	164025
	164025
Protein	54675
	54675
	492075
	18225
	164025
	492075
	492075
	1476225
	492075
	164025
	54675
	492075
	164025
	164025

[truncated: 30 more sheets: Fig 5C, Fig 5E, Fig 5F, Fig 5G, Fig 6B, Fig 6D, Fig 6E, Fig 6F, Fig 6G, Fig 6H, Fig 6K, Supp Fig 2A  , Supp Fig 2B, Supp Fig 2C, Supp Fig 2D, Supp Fig 3C, Supp Fig 4B, Supp Fig 4C, Supp Fig 4E, Supp Fig 4F …]
